# Supplementary material for: Genome‐Wide CRISPR Screen Identifies a microRNA Orchestrating Pleiotropic Resistance to Targeted Therapy and T Cell Immunity in Melanoma
Source: Adv Sci (Weinh). 2026 May 26:e15158. Online ahead of print. doi: 10.1002/advs.202515158 (PMC13335869; doi:10.1002/advs.202515158)
Supplement: Supplementary file 2 — Supporting File 2: advs75832‐sup‐0002‐Table S1‐S24.xlsx. [file ADVS-9999-e15158-s001.xlsx]

## Sheet: Titles
Supplementary tables in this study
Supplementary Table 1. CRISPR/Cas9 sgRNA library targeting key regions of pre-miRNA sequence
Supplementary Table 2. miRNA-level analysis of differential sgRNA abundance of CRISPR KO screen under VEM treatment versus control
Supplementary Table 3. sgRNA-level abundance of CRISPR KO screen under VEM treatment versus control across replicates
Supplementary Table 4. miRNA-level analysis of differential sgRNA abundance of CRISPR KO screen in CD8+ T cell co-culture versus control
Supplementary Table 5. sgRNA-level abundance of CRISPR KO screen in CD8+ T cell co-culture versus control across replicates
Supplementary Table 6. DEGs associated with miR-18a KO under VEM treatment
Supplementary Table 7. DEGs associated with miR-18a KO under CD8+ T cell co-culture
Supplementary Table 8. Predicted miR-18a-5p targets by TargetScan v7.2
Supplementary Table 9. Predicted miR-18a-3p targets by TargetScan v7.2
Supplementary Table 10. High-confidence miR-18a-5p targets in VEM resistance prioritized by TargetScore
Supplementary Table 11. High-confidence miR-18a-5p targets in CD8+ T cell tolerance prioritized by TargetScore
Supplementary Table 12. High-confidence miR-18a-3p targets in VEM resistance prioritized by TargetScore
Supplementary Table 13. High-confidence miR-18a-3p targets in CD8+ T cell tolerance prioritized by TargetScore
Supplementary Table 14. miR-18a-5p activity scores in targeted therapy patients (VEM resistance-associated genes)
Supplementary Table 15. miR-18a-5p activity scores in immunotherapy patients (CD8+ T cell tolerance-associated genes)
Supplementary Table 16. miR-18a-3p activity scores in targeted therapy patients (VEM resistance-associated genes)
Supplementary Table 17. miR-18a-3p activity scores in immunotherapy patients (CD8+ T cell tolerance-associated genes)
Supplementary Table 18. CIBERSORT ∆-immune cell proportions and ∆-miR-18a-5p scores in immunotherapy patients
Supplementary Table 19. CIBERSORT ∆-immune cell proportions and ∆-miR-18a-3p scores in immunotherapy patients
Supplementary Table 20. DEGs in A375-VR versus WT A375 cells
Supplementary Table 21. DEGs in A375-TR versus WT A375 cells
Supplementary Table 22. Clinical characteristics of 53 melanoma patients treated with targeted therapy or immunotherapy
Supplementary Table 23. miR-18a and hnRNP A1 expression levels across treatment modalities in melanoma patients
Supplementary Table 24. Primers used in the experiments

## Sheet: S1
Supplementary Table 1. CRISPR/Cas9 sgRNA library targeting key regions of pre-miRNA sequence
sgRNA	Sequence	Gene
s_0	TGTGTGTGTGTGTGTGTGCA	novelmir-1307
s_1	TATATATATATATATATATA	novelmir-1307
s_2	TGTGTGTGTGTGTGTGTGCA	novelmir-1307
s_3	GGTTGGTGGAAGAGTAATTG	novelmir-1472
s_4	CTGCACCAGCCTAATATTTG	novelmir-1472
s_5	CGGTTTTCGCATTACTTTAA	novelmir-1472
s_6	GGCTGGTGCAGAAGTAATTG	novelmir-1472
s_7	CATTGAGCAAGTGAAGTATG	novelmir-2217
s_8	CACTGAGCAAGTGAAGTATG	novelmir-2217
s_9	AAATAAAACAAAATCAAACA	novelmir-2238
s_10	TATCTGAGAGTACTTTGTCA	novelmir-2379
s_11	TTTGTCAAGGTTGCGTTCCT	novelmir-2379
s_12	AACTTTAGAAAGAACAAAAC	novelmir-2379
s_13	TTACTAAGAGCTCTCTGCCA	novelmir-2379
s_14	CCATTTTTTTTTTAAAGTAA	novelmir-2812
s_15	CCATTACTTTAAAAAAAAAA	novelmir-2812
s_16	GGCTGGTGCAAAAGTAATTT	novelmir-2812
s_17	CAAATAGATTAATGGGGATG	novelmir-307
s_18	TGATAAAATTAATGGGGATA	novelmir-307
s_19	CACAGTTTTTAGCATTATAA	novelmir-3125
s_20	TTTTTGTCAGTACATGTTAA	novelmir-3282
s_21	GGCTGGTGCAAAAGTAATTG	novelmir-3347
s_22	GTTTCTGCAATTACTTTTAA	novelmir-3347
s_23	GGGTGGTGCAAAAGTAATTC	novelmir-3347
s_24	AGTAAGAGTCTAAAGATCTC	novelmir-3480
s_25	AAGATCTCTGGCCAGTCTCC	novelmir-3480
s_26	ATCTCTTGCTGCTCACACCC	novelmir-3480
s_27	TCTGTAGGGCGCCAGGAGAC	novelmir-3480
s_28	GACTGAGAGAAATTTATTCT	novelmir-3958
s_29	GAGAGAAATTTATTCTTGGT	novelmir-3958
s_30	TTAGTACGTTGTACATGTTT	novelmir-3958
s_31	TTTGCACTAACCTAATAGAA	novelmir-4113
s_32	GTTTTTGCTATTACTTTTAA	novelmir-4113
s_33	CAAGAAACATGTCTATTTAT	novelmir-4254
s_34	AAGAAACATGTCTATTTATA	novelmir-4254
s_35	AATATTCTGAGTCACTAACT	novelmir-4262
s_36	ATCAAGTACTTACTTGTGAT	novelmir-4431
s_37	TACTTGTGATAGGCACAAGT	novelmir-4431
s_38	GGTTGGTGCAAAAGTCATCT	novelmir-4467
s_39	GTTTTTGGCATTACTTCTAA	novelmir-4467
s_40	GCAAAAGTCATTGCGGTTTT	novelmir-4467
s_41	GGTTGGTGCAAAAGTCATTG	novelmir-4467
s_42	GTTTTTGCTATTGAAAGTAA	novelmir-488
s_43	TGATTTTATTGATGTTGCCA	novelmir-493
s_44	AGTTAAAAAAATTAGTTCTG	novelmir-493
s_45	TTTAACTTAAATTAGTTCCA	novelmir-493
s_46	TCACAAGTCATTAAAAAGTT	novelmir-5093
s_47	CACAAGTCATTAAAAAGTTT	novelmir-5093
s_48	AATGACGTGATCAAAACATT	novelmir-5093
s_49	TGACTTGTGATCAAAACATT	novelmir-5093
s_50	GAGAATTAACACAGCAATCC	novelmir-6250
s_51	GTTTTTGTCATTACTTTCAA	novelmir-711
s_52	TTTTCCTATATTCTATCTAT	novelmir-807
s_53	AAAAGCTATATTTTTCTTAT	novelmir-807
s_54	GAAGCCTATAGATAGAATAT	novelmir-807
s_55	AGATATTCTAGACACTATTC	novelmir-929
s_56	GATATTCTAGACACTATTCT	novelmir-929
s_57	GTTTTTGCCATTACTTTCAA	novelmir-948
s_58	GTTTTTGCCATTGAAAGTAA	novelmir-948
s_59	TTCAGCAGCACAGTTAATAC	mir-16-1
s_60	CCAATATTTACGTGCTGCTA	mir-16-1
s_61	TTAACTGTGCTGCTGAAGTA	mir-16-1
s_62	CCTTAGCAGCACGTAAATAT	mir-16-1
s_63	GCAAATCTATGCAAAACTGA	mir-19a
s_64	AATCTATGCAAAACTGATGG	mir-19a
s_65	CAACTATGCAAAACTAACAG	mir-19a
s_66	ATTCATTTGAAGGAAATAGC	mir-19a
s_67	TTATCACAATCAGTTTTGCA	mir-19b-2
s_68	TCAGCGTATATATGTATATG	mir-19b-2
s_69	CTACTTACAATTAGTTTTGC	mir-19b-2
s_70	CACTAAAGTGCTTATAGTGC	mir-20a
s_71	ACTTCTATCATACTCAGAGT	mir-148a
s_72	AACTTTGTCTCTAGAGGCTG	mir-148a
s_73	CTACAGAACTTTGTCTCTAG	mir-148a
s_74	ACAGCACGTTTGGTCTTTTG	mir-148a
s_75	ATTCGTTAGCAGTAATAAGT	mir-301a
s_76	TTAGCAGTAATAAGTAGGAA	mir-301a
s_77	TTGTCAAAGCATCTGAAAGC	mir-301a
s_78	TTGCATATTAGCAACAGTAA	mir-367
s_79	TTGCACTTTAGCAATGGTGA	mir-367
s_80	TTGGAATTGCACTTTAGCAA	mir-367
s_81	CAACTCTGTTGAATATAAAT	mir-367
s_82	ACTTGAAGAGAAGTTGTTCG	mir-382
s_83	TGAAGAGAAGTTGTTCGTGG	mir-382
s_84	TACTTATGACGAATCATTCA	mir-382
s_85	AGTACCAAATGCTACCTCTA	mir-382
s_86	GTTATTTGCATATATGTTAC	mir-384
s_87	AGGCATTATGAACAATTTCT	mir-384
s_88	GAACATTATACATATTGTCT	mir-384
s_89	TATAGGCAGAATGTTAAATC	mir-384
s_90	GTGCTTAGCAATTATAAGAC	mir-452
s_91	GCCAAGCTCCTTGAGAGGTT	mir-452
s_92	GCTTTGCCAAGCTCCTTGAG	mir-452
s_93	GCACTTACAACTGTTTGCAG	mir-452
s_94	GAAAGCAGAGTGCCTTCTTT	mir-515-1
s_95	CAACAGAAAGTGCTTTCTTT	mir-515-1
s_96	AACAGTAACGCTCCAAAAGA	mir-515-1
s_97	GAAAGCAGAGTGCCTTCTTT	mir-515-2
s_98	CAACAGAAAGTGCTTTCTTT	mir-515-2
s_99	AACAGTAACGCTCCAAAAGA	mir-515-2
s_100	GTGCATTATTTCACTCCAAA	mir-507
s_101	CATATTTCTAGACACATGCA	mir-507
s_102	AAGCACTACACACAGCACAG	mir-507
s_103	GAAATATGTTTTGCACCTTT	mir-507
s_104	TCTTCAATTTTATTTTAAAA	mir-553
s_105	AATCTCGCTGTTTTAGACTG	mir-553
s_106	TGAAGAATGTTATAGTTAGA	mir-553
s_107	ATATATACACTATATATATG	mir-568
s_108	ATATATATGTGGATACATAT	mir-568
s_109	ATAGTGTATATCGTTTCAAC	mir-568
s_110	TGTATATATTATACATGTAT	mir-568
s_111	TTATTCATAAAAGTGCAGTA	mir-590
s_112	GCTCATTTCTGACTGGCTAC	mir-590
s_113	TGAATAAGCTCATTTCTGAC	mir-590
s_114	CGCATATTGACACAATGTCA	mir-592
s_115	GATGGCACAGCGTCATCACG	mir-592
s_116	TATGCGATGATGTGTTGTGA	mir-592
s_117	TATATCTATCTCCATATATA	mir-620
s_118	TATATATATATATATATATA	mir-620
s_119	AAGCAAAGAAGTTTTTAGTA	mir-620
s_120	TATAGATATCTCCATATATA	mir-620
s_121	TTTGTCTTATTTGAGAGCTG	mir-626
s_122	GAAAATGTCTTCAATTTTAA	mir-626
s_123	TCAATTTTAAAGGCTTCTTT	mir-626
s_124	TTTTAAAGGCTTCTTTTGGT	mir-626
s_125	TGAGCTAGAATACAAGTAGT	mir-643
s_126	AGACACTTGTATGCTAGCTC	mir-643
s_127	GGTAGACAATGAATATCACT	mir-643
s_128	AACTACTTGTATTCTAGCTC	mir-643
s_129	CCAGTGAACTTGTTTGAAGC	mir-653
s_130	AGAGATTGTTTCAACACTGA	mir-653
s_131	ATATTGCAAGAATGATAAGA	mir-653
s_132	CCAGCTTCAAACAAGTTCAC	mir-653
s_133	TATTTGTGACGAAACATTCG	mir-543
s_134	AAATAAAGCGAAAAAAACAC	mir-543
s_135	CAAATAAAGCGAAAAAAACA	mir-543
s_136	AAAGAGAAATTATTGTACAT	mir-944
s_137	TACATCGGATGAGCTGTGTC	mir-944
s_138	ACATCGGATGAGCTGTGTCT	mir-944
s_139	TATATCAGATGAGATGTGTC	mir-944
s_140	TATTATGTACTCATATATCA	mir-297
s_141	GATGTTTAAGCTCTTGCAGT	mir-1206
s_142	CTGAATTACTTGAATTACTT	mir-1297
s_143	CAAAGTAATTCAAGTAATTC	mir-1297
s_144	AAGTTAGGTGTTTATCTCTA	mir-1297
s_145	AAAGTTAGGTGTTTATCTCT	mir-1297
s_146	ACATATATGAAGTATTATGT	mir-548g
s_147	AGTTTTTGCATTACGTTCTA	mir-548g
s_148	TAATGTCTTCTGTGTAAACC	mir-302f
s_149	GCAATTAAGTGAAAATTGCC	mir-302f
s_150	TTTTATGTCTTTTATAAACA	mir-302f
s_151	AAAGTTTAGAAGTATTACAT	mir-548p
s_152	AAAAACTATCATTATTAGGT	mir-548p
s_153	GAGAAAAAACTATCATTATT	mir-548p
s_154	ACTCCCAGAACTCATTAAGT	mir-1278
s_155	CATATCATCTATGAGCGAAT	mir-1278
s_156	CTACCAACTTAATGAGTTCT	mir-1278
s_157	ACTACCAACTTAATGAGTTC	mir-1278
s_158	AAAATGTCTAGGCTTCTGGG	mir-1279
s_159	GTTCTTATACTCTTCTTTCT	mir-1279
s_160	TGTGAATATTCTAAATATTC	mir-1279
s_161	AAATGTGAGGTGTAGAAAGA	mir-1252
s_162	AAAAGGAAATTAAGCTCATT	mir-1252
s_163	ATTATTAAGATTTAGAAAAA	mir-1252
s_164	AAGAAAGTGGTTTCTTAAAA	mir-1255b-1
s_165	TTACGGATGAGCAAAGAAAG	mir-1255b-1
s_166	GGATGAGAAGTTGTTTCTTA	mir-1255b-1
s_167	AACTTACAACTGTAACTAGA	mir-1537
s_168	TAACTAGACGGTTTTCTGTG	mir-1537
s_169	AGACGGTTTTCTGTGTGGAC	mir-1537
s_170	TGTACTTAGTGCCAACTCCC	mir-1537
s_171	AAACAGCAACCAGCTTTTCT	mir-2052
s_172	GCTGGTAACTTTGAACTAAA	mir-2052
s_173	AGCTGGTAACTTTGAACTAA	mir-2052
s_174	CTGCAACTTGTTTTGATAGC	mir-2052
s_175	TATTTACATGGCAAGAGATG	mir-2053
s_176	TAATTAAATCTGTATTTACA	mir-2053
s_177	TTAAAGTTTTGCATCTTCAC	mir-2053
s_178	ACTGCTTGCTATGTAAATAG	mir-2053
s_179	CATTAAAAAATGTATTACAG	mir-2054
s_180	AAATTTATATTACAGGAAGA	mir-2054
s_181	ATAAATTAAATTTATATTAC	mir-2054
s_182	ATTTTCATAATGCAGTCACA	mir-3118-1
s_183	TATGAATATTATTGTATGTG	mir-3118-1
s_184	ATGAATATTATTGTATGTGT	mir-3118-1
s_185	GTGTGATTTACAGCTCTGTC	mir-3118-1
s_186	GTGTGATTTACAGCTCTGTC	mir-3118-2
s_187	AAAATTATTGTAGTATGTGT	mir-3118-2
s_188	GAAAATTATTGTAGTATGTG	mir-3118-2
s_189	ATTTTCATAATGCAGTCACA	mir-3118-2
s_190	GTGTGATTTACAGCTCTGTC	mir-3118-3
s_191	AAAATTATTGTAGTATGTGT	mir-3118-3
s_192	GAAAATTATTGTAGTATGTG	mir-3118-3
s_193	ATTTTCATAATGCAGTCACA	mir-3118-3
s_194	ACATGCACACACCCACGTAA	mir-466
s_195	AACAATGAGTTTTGAGTGTT	mir-3145
s_196	AATGAGATATTTTGAGTGTT	mir-3145
s_197	ACTCAAAACTCATTGTTGAA	mir-3145
s_198	CATATATATATGTATGTGTG	mir-3149
s_199	TACATATATATATGTTTGTA	mir-3149
s_200	CACATACATATATAGATTTA	mir-3171
s_201	TGCATATATATAGAGATGTA	mir-3171
s_202	GTGTGATTTACAGCTCTGTC	mir-3118-4
s_203	AAAATTATTGTAGTATGTGT	mir-3118-4
s_204	GAAAATTATTGTAGTATGTG	mir-3118-4
s_205	ATTTTCATAATGCAGTCACA	mir-3118-4
s_206	CAAGATCGAAATATTAAGAT	mir-548x
s_207	ATTATACATTGCAATATATT	mir-548x
s_208	GCAGAAAAGATCCAGCCCTT	mir-4272
s_209	TTATTAGACCTGCTTACAGT	mir-3611
s_210	TGCTAAGACCTACTGTAAGC	mir-3611
s_211	TAGTTCATATGGGCACTGAC	mir-3660
s_212	GTCATTGTAATAGTTCATAT	mir-3660
s_213	TGTCATTGTAATAGTTCATA	mir-3660
s_214	TGAAAAGGAGAAAGAAGAAC	mir-3660
s_215	TCTCTGCAATTTTATATATG	mir-3668
s_216	CTCTACATTTCATATATTTT	mir-3668
s_217	GACAGCAGCAGCAATAACAT	mir-3671
s_218	ATCTGGCACATATCGATTTC	mir-3671
s_219	GACTAGTCTGCAGTGATATC	mir-3671
s_220	TATTTTATTTCTATCAAATA	mir-3671
s_221	GATGTTTTACATGAGTCTCA	mir-3672
s_222	TTATCTTCGCAGCCTATTTC	mir-3942
s_223	GTAACAGTATTGCTTCTTTG	mir-3942
s_224	TCACTGACACTGAATAAATA	mir-3942
s_225	GCAATACTGTTACCTGAAAT	mir-3942
s_226	CGTTTCAAAGTTCTCACTTT	mir-4434
s_227	GGAGAAGTAAAGTAGAACTT	mir-4434
s_228	CTAAAGTGAGAACTTTGAAA	mir-4434
s_229	GGAAGGAAGACTTACACTGT	mir-4434
s_230	GATGTTATTTAATATTAGGT	mir-548ae-2
s_231	TTTTTGTCATTTAAAAGTAA	mir-548ae-2
s_232	GGTTTGTGCAAAAGTAATTG	mir-548ae-2
s_233	TAAACAGGCTTTTTGCTCAG	mir-4495
s_234	TGAGGCTAAGAAATGTAAAC	mir-4495
s_235	TATCACTTGTTATGTGACCT	mir-4501
s_236	TCACATAACAAGTGATAGAC	mir-4501
s_237	ATATTTCAGTGATTCATCCG	mir-4501
s_238	AGATCATTATATGTATGATC	mir-4528
s_239	CTAATGAGCTAGATTCTACT	mir-4528
s_240	TCTAATGAGCTAGATTCTAC	mir-4528
s_241	TTCATTCACATGATCATAAG	mir-4643
s_242	ACACATGATTATAAATGCTA	mir-4643
s_243	AACACATGATTATAAATGCT	mir-4643
s_244	TAAGTGTGCTTTAGCATTTA	mir-4643
s_245	CATGTCTAAGAAGAAAACTT	mir-4659a
s_246	AAAAATTTTCTTCTTAGACA	mir-4659a
s_247	CAAAGTTTTCTTCTTAGACA	mir-4659a
s_248	CATGTCTAAGAAGAAAACTT	mir-4659b
s_249	AAAAATTTTCTTCTTAGACA	mir-4659b
s_250	CAAAGTTTTCTTCTTAGACA	mir-4659b
s_251	GAAGATTAGTGCATAGTCTT	mir-4671
s_252	TAAAATAGCATAATATTGGC	mir-4671
s_253	GTCTTAAAATAGCATAATAT	mir-4671
s_254	AGAGATTAGCGCACAGTCTT	mir-4671
s_255	TCTCTATCACAGAAAAAAGA	mir-4679-1
s_256	TCTCTATCACAGAAAAAAGA	mir-4679-2
s_257	TCTTATATTCAGTAGCTCTC	mir-4680
s_258	AAATTCAAATAAAGTGAGAG	mir-4693
s_259	AGTGGAATTCACAGTATTTA	mir-4693
s_260	TCAACAGCTTCAACAGCAAT	mir-4699
s_261	GTAAGTTCCTGATTAAGAAA	mir-4699
s_262	GTAAATTCCATTTCTTAATC	mir-4699
s_263	GGAATGATGGTGACAGCAAT	mir-4699
s_264	CATAAAGCAAATCTCGCAAA	mir-4703
s_265	GATTGGATTTTTATACAGAG	mir-4703
s_266	TTCACAAATCTATAATATGC	mir-4719
s_267	ACATACTATGATGTTTACTA	mir-4744
s_268	CTATGATGTTTACTATGGCC	mir-4744
s_269	TCATAGTATGTCTAGTCTTT	mir-4744
s_270	GACTAGACTTCGCTATGACC	mir-4744
s_271	AGCAAAAATTGGGCTCATTT	mir-4759
s_272	GCTCATTTAGGACTAGATGT	mir-4759
s_273	GTACATTTAGGACTAGATGT	mir-4759
s_274	GAAATTGGCTTAGTACATTT	mir-4759
s_275	AAGCTTTTAATTTTTTGTTT	mir-4775
s_276	AAGCTTAATATTCAGGAGAC	mir-4775
s_277	AAATTAAAAGCTTAATATTC	mir-4775
s_278	TACCTTTCAGTGAACATGAA	mir-4790
s_279	GTAGATTTTAAAAACATGAA	mir-4790
s_280	TACCATTCATGTTCACTGAA	mir-4790
s_281	GTATGTTATCTTTTAACATC	mir-4794
s_282	ATGAGACTACAAGCACTGTT	mir-4794
s_283	TGTTTTTTTTTTTTAACATC	mir-4794
s_284	CACTTTACTGCAATGACTTG	mir-4796
s_285	CAGAGTATAGACACAAATTT	mir-4796
s_286	CTCAAGTCATTGCAGTAAAG	mir-4796
s_287	ATACTCTGTCACTTTACTTT	mir-4796
s_288	TCATTTCATTTTTTGAGCCT	mir-4801
s_289	CACTTTACACAAGAAAACCA	mir-4801
s_290	CATTTAACTTTTTTGAGGCT	mir-4801
s_291	CAAGTCATTTAACTTTTTTG	mir-4801
s_292	TTTCTTATGCTTGCGACTGT	mir-5087
s_293	CTACGGGTTTGTAGCTTTGC	mir-5087
s_294	GTTTCTACTTAGCTTTCTAC	mir-5087
s_295	AGTTTCTACTTAGCTTTCTA	mir-5087
s_296	GTTTTTGCCACTGAAAGTAA	mir-548aq
s_297	GTTTTTGCCATTACTTTCAG	mir-548aq
s_298	GTTTTTGCTGTTGAACGTAG	mir-548ar
s_299	TATTTTTGCACCAACCTAAT	mir-548ar
s_300	TTTGCACCAAACTAATAAAT	mir-548ar
s_301	AAAGGGATCTTGGTCTGTGC	mir-5580
s_302	CCAGCACAGACCAAGATTCA	mir-5580
s_303	AGCACAGACCAAGATCCCTT	mir-5580
s_304	CCTTGAATCTTGGTCTGTGC	mir-5580
s_305	GAGTAATAAATCAACTTCCT	mir-5582
s_306	CTATAACTTTAAGTGTGCCT	mir-5582
s_307	TTAAAACTTTAAGTGTGCCT	mir-5582
s_308	ACAATCATAATCAACTTCCT	mir-5582
s_309	TCAACAATAAAGTTCATGTA	mir-5590
s_310	AACACAATAAAGTCTATGTA	mir-5590
s_311	TACAATGTAAGTGCTCATTT	mir-5696
s_312	CATTGTATGTCATCAGTAGT	mir-5696
s_313	TGAAACGTAAGTGCTCATTT	mir-5696
s_314	TTAAGTTCTGAATGAGACTT	mir-6844
s_315	CTGAGCAAGGAAACGTAATT	mir-7705
s_316	ACAGAATTGATAACTGAGCA	mir-7705
s_317	CTACTACTACTTTCATATGT	mir-7852
s_318	CATATGTATGTAGTAGTCAA	mir-7852
s_319	CATATGTATGTAGTAGTCAA	mir-7852
s_320	CTACATATGAAAGTAGTAGT	mir-7852
s_321	ATACTATTAGGCTGGTGCAA	mir-548ba
s_322	TTTTTGCTATTAGAAAGTAA	mir-548ba
s_323	TGGTGTCTATCACATCTATT	mir-7978
s_324	ACTGTTGTTCAAAGAAATAG	mir-7978
s_325	AAATGTCTGTCAGGTCTATC	mir-7978
s_326	CTTATCCAACATCAACATCT	mir-10393
s_327	TCTGACCAAGATGTTGATGT	mir-10393
s_328	GTCCTACCTAAATGTCCAGC	mir-10399
s_329	TACTCTCTCGGACAAGCTGT	mir-10399
s_330	AAACAAATGAGTTACTCTCT	mir-10399
s_331	GTGCGAAGTGTACTTTTTAA	mir-12133
s_332	GATCTATAATAACTGCTGCT	mir-12133
s_333	ATTATAGATCAACTGCTGTT	mir-12133
s_334	TTTAGATATGTACTTTTTAA	mir-12133
s_335	ATAACCTTTTCAGATAATTG	mir-12135
s_336	AGCAAGTTGTAGTTTTTTAA	mir-12135
s_337	ATATCCACAATTATCTGAAA	mir-12135
s_338	CAAAATAAATACCATTTTAG	novelmir-104
s_339	TAGATAATGTAGTTGCCACT	novelmir-104
s_340	CAAAGCTGTTGCCACTAAAA	novelmir-104
s_341	AACTTTCTAATATCTCCTAG	novelmir-104
s_342	ATAGTAGATTTGTAAAATCA	novelmir-1323
s_343	GTTCCTGTGAGAAGTTAAGT	novelmir-1323
s_344	GTCGTAGATTTATAAAATCA	novelmir-1323
s_345	TGTCGTAGATTTATAAAATC	novelmir-1323
s_346	CAGAGTAGGATGCAGGCTAC	novelmir-1386
s_347	GGCTACAGGATGCTAAACAG	novelmir-1386
s_348	GGTTGTAGGATGCTAAACAG	novelmir-1386
s_349	CATCCTACTCTGTAGGTTGT	novelmir-1386
s_350	CATCTGTCAGTCTGAGTGAC	novelmir-1792
s_351	ATTCAGACTGACAGATGTTC	novelmir-1792
s_352	ACTCAGACTGACAGATGTGC	novelmir-1792
s_353	CATCTGTCAGTCTGAATGAC	novelmir-1792
s_354	AATAGCAAGAGAACTAAAAC	novelmir-2130
s_355	AGAGAACTAAAACTGGAGTC	novelmir-2130
s_356	CTGGAGTCTGGAGATGTGAC	novelmir-2130
s_357	AATAGCAAGAGAACTGAAAG	novelmir-2130
s_358	TCGGCATTTGTGTTGCTCTG	novelmir-3075
s_359	TTGTGTTGCTCTGTGGTTCT	novelmir-3075
s_360	CTGTGTTGCTCTGTGGTTCT	novelmir-3075
s_361	GCTCAGTCTGTGTTGCTCTG	novelmir-3075
s_362	CTTAGAGAAGTTGAGAAATT	novelmir-3478
s_363	ACCTACTAGCTGTGTAATCT	novelmir-3478
s_364	AGCAGAGAGATTTGGTCAGA	novelmir-3478
s_365	GCTCTAGAAGCAGAGAGATT	novelmir-3478
s_366	CCTAATTTTACACACAACTG	novelmir-3492
s_367	AACTGAGGATCATAGCCTGA	novelmir-3492
s_368	AACTGAGGATCATAGCCTGA	novelmir-3492
s_369	TAAAACAAAAAGGAACCATC	novelmir-3492
s_370	TCGCTCCCTGGCTTTGCGCT	novelmir-3557
s_371	AAGCTCCGAGCGCAAAGCCA	novelmir-3557
s_372	AAAGCTCCGAGCGCAAAGCC	novelmir-3557
s_373	CTTAGCTCTCTCCACGTGGT	novelmir-3557
s_374	TATTTTCTGAGAGAGGCAAA	novelmir-3589
s_375	TCTGAGAGAGGCAAATGGAT	novelmir-3589
s_376	GAAAATAGAGTCAAATGGAC	novelmir-3589
s_377	TCTCAGAAAATAGAGTCAAA	novelmir-3589
s_378	AAATATCCAACTCATCTTCA	novelmir-4142
s_379	GAAGAATTCTGATATTGGTC	novelmir-4142
s_380	TTTGGGAAGAATTCTGATAT	novelmir-4142
s_381	CGCAAACTTGGCTACAATTC	novelmir-4142
s_382	TCTTCTGCTCTTAAATCCAC	novelmir-4429
s_383	GTGACTTCTGCTTTTCACAG	novelmir-4429
s_384	TGTGACTTCTGCTTTTCACA	novelmir-4429
s_385	CTGTGACTTCTGCTTTTCAC	novelmir-4429
s_386	GAAGAAACAAAGCTTCAAAA	novelmir-4631
s_387	AAACAAAGCTTCAAAAAGGT	novelmir-4631
s_388	CAGCCCAAGGTCACAAGGGC	novelmir-4631
s_389	TCCTCCTGCCACAAGGAGGT	novelmir-4631
s_390	AGGGGAAGCAATGTGTGATT	novelmir-4682
s_391	TGTGTGATTAGGAAAAGAAG	novelmir-4682
s_392	TATGTGATTAGGAAAAAAAG	novelmir-4682
s_393	TTCAGAAGCAATATGTGATT	novelmir-4682
s_394	CTTATTGTTCGAAAGAAGTC	novelmir-4704
s_395	TTATTGTTCGAAAGAAGTCT	novelmir-4704
s_396	TATTGTTCGAAAGAAGTCTG	novelmir-4704
s_397	ATGTACAAGACAGCAGTTTG	novelmir-4704
s_398	TTACCAGCTCAGAATGTGGT	novelmir-482
s_399	CCCACAGCTCTCTTCTGCAG	novelmir-482
s_400	TCCCACAGCTCTCTTCTGCA	novelmir-482
s_401	TTCCCACAGCTCTCTTCTGC	novelmir-482
s_402	ATTATAAAATCACTGGCAAA	novelmir-4914
s_403	GAGTTCTTCCTCTGTGCCAT	novelmir-4914
s_404	TTCTTCCTCTGTGCCATAGG	novelmir-4914
s_405	TCTGACCACCTATGGCACAG	novelmir-4914
s_406	GACAGGCATAGTCACAAATC	novelmir-4929
s_407	TCACACCTACAAGTCCAGAA	novelmir-4929
s_408	AGTGACCTTTCTGGACTTGT	novelmir-4929
s_409	AACAGCTATAGTGACCTTTC	novelmir-4929
s_410	GAGAAATGAGCTGCTCTCAT	novelmir-5723
s_411	ATGAGCTGCTCTCATTGGTC	novelmir-5723
s_412	CTCATTTCTCAGGCTCTCAT	novelmir-5723
s_413	CAGGGTGGGGCACAAGACTC	novelmir-5723
s_414	CAAATCCTGAGGGTAGAATG	novelmir-855
s_415	ATCCTGAGGGTAGAATGAGG	novelmir-855
s_416	CTTTGAAACTTTAGAAAGGC	novelmir-855
s_417	TCCCCTTTGAAACTTTAGAA	novelmir-855
s_418	GAATCTCAGGTGACAATGTC	novelmir-868
s_419	GGTGACAATGTCAGGTGCTC	novelmir-868
s_420	GAATCTCAGGTGACAATGTC	novelmir-868
s_421	GTCAATCGTGTCAGAATCTC	novelmir-868
s_422	GCCCTTTGGGGTGAGGTAGT	let-7a-3
s_423	AGGTAGTAGGTTGTATAGTT	let-7a-3
s_424	GGTAGTAGGTTGTATAGTTT	let-7a-3
s_425	AACCTACTACCTCACCCCAA	let-7a-3
s_426	TGCATCCGGGTTGAGGTAGT	let-7c
s_427	GGTTGAGGTAGTAGGTTGTA	let-7c
s_428	TACAACCTTCTAGCTTTCCT	let-7c
s_429	GTGCTCCAAGGAAAGCTAGA	let-7c
s_430	ACTGCCCTAAGTGCTCCTTC	mir-18a
s_431	TATGCCAGAAGGAGCACTTA	mir-18a
s_432	TTATGCCAGAAGGAGCACTT	mir-18a
s_433	ACATAACTTCTTATGCCAGA	mir-18a
s_434	TCATTATAACCGATTTCAGA	mir-29a
s_435	CTGAAATCGGTTATAATGAT	mir-29a
s_436	TTTCTAGCACCATCTGAAAT	mir-29a
s_437	AGAGGATGACTGATTTCTTT	mir-29a
s_438	CTGCTGTCAGACAGGAAAGA	mir-31
s_439	CAGGAAAGATGGCAATATGT	mir-31
s_440	TGGCAATATGTTGGCATAGC	mir-31
s_441	GTAACTTGGAACTGGAGAGG	mir-31
s_442	GGGTCCTGCTTTTCCCATAT	mir-96
s_443	ATCATGTGCAGTGCCAATAT	mir-96
s_444	AATCATGTGCAGTGCCAATA	mir-96
s_445	GCCATCTGCTTGGCCGATTT	mir-96
s_446	GCGGACTAATACCACAAGTT	mir-100
s_447	TACCACAAGTTCGGATCTAC	mir-100
s_448	CCGCACAAGCTTGTATCTAT	mir-100
s_449	AACCCGTAGATCCGAACTTG	mir-100
s_450	CCTAAAACACTGATTTCAAA	mir-29b-2
s_451	CCATTTGAAATCAGTGTTTT	mir-29b-2
s_452	TGGAAGCTGGTTTCACATGG	mir-29b-2
s_453	GATCCTCTTCTTCTGGAAGC	mir-29b-2
s_454	GCGAACATACCTGTGACCTA	mir-192
s_455	AGCACTGGCTGTCAATTCAT	mir-192
s_456	CTGCCAATTCCATAGGTCAC	mir-192
s_457	CCTCTGGCTGCCAATTCCAT	mir-192
s_458	TGTGTCTTACAGCTTCCAGT	mir-30d
s_459	GTGTCTTACAGCTTCCAGTC	mir-30d
s_460	TGTCTTACAGCTTCCAGTCG	mir-30d
s_461	TTGTTGTAAACATCCCCGAC	mir-30d
s_462	CCACAACGTGCAGCACTTCT	mir-34a
s_463	CACAACGTGCAGCACTTCTA	mir-34a
s_464	TTCTTTGGCAGTGTCTTAGC	mir-34a
s_465	GCCAGCTGTGAGTGTTTCTT	mir-34a
s_466	AGAAATCTACATTGTATGCC	mir-221
s_467	TACATTGTCTGCTGGGTTTC	mir-221
s_468	CAACAGCTACATTGTCTGCT	mir-221
s_469	GCAACAGCTACATTGTCTGC	mir-221
s_470	GAGGTAGTAGTTTGTGCTGT	let-7i
s_471	AGCTACTGCCTTGCTAGTGC	let-7i
s_472	ACAAACTACTACCTCAGCCA	let-7i
s_473	GAGCATCACCAGCACTAGCA	let-7i
s_474	ACTAGCAGTGCAATGTTAAA	mir-130a
s_475	CTAGCAGTGCAATGTTAAAA	mir-130a
s_476	GTGCAATGTTAAAAGGGCAT	mir-130a
s_477	GCACAATGTGAAAAGAGCTC	mir-130a
s_478	AGTACACTCATCCATAAAGT	mir-142
s_479	TAGTAGTGCTTTCTACTTTA	mir-142
s_480	AGTAGTGCTTTCTACTTTAT	mir-142
s_481	GTGTAGTGTTTCCTACTTTA	mir-142
s_482	GGGAGGCCCGTTTCTCTCTT	mir-9-3
s_483	TAGATAACCAAAGAGAGAAA	mir-9-3
s_484	TCGGTTATCTAGCTTTATGA	mir-9-3
s_485	GTGAGAATCATTTCTACTTT	mir-9-3
s_486	TTGTGACTGTAAGTGTTGGA	mir-184
s_487	TGTTGGACGGAGAACTGATA	mir-184
s_488	GTTGGACGGAGAACTGATAA	mir-184
s_489	GACGGAGAACTGATAAGGGT	mir-184
s_490	TGTGATATGTTTGATATATT	mir-190a
s_491	ATATCAAACATATCACACAG	mir-190a
s_492	GAATATGTTTGATATATAGT	mir-190a
s_493	GAGACAGGGCAAGACACTGT	mir-190a
s_494	CACTCAACATTCATTGCTGT	mir-181b-2
s_495	TCAACATTCATTGCTGTCGG	mir-181b-2
s_496	CAACATTCATTGCTGTCGGT	mir-181b-2
s_497	TGATCAATGAATGCAAACTG	mir-181b-2
s_498	CTCCAAGGTACCTGAAAAGA	mir-380
s_499	TCTCTGTGTCGTATGTAATA	mir-380
s_500	CAGAGATAGCGCATGTTCTA	mir-380
s_501	AATTTGATATTGAGAAGATG	mir-380
s_502	CAGTAGTTGGGGGGTGGGAA	mir-337
s_503	GGGTGGGAACGGCTTCATAC	mir-337
s_504	GAAAGGCATCATATAGGAGC	mir-337
s_505	TGGTTGAAGGGGATGAAGAA	mir-337
s_506	GAAAGGTGGATCCCAACAAC	mir-196b
s_507	TTAGGTAGTTTCCTGTTGTT	mir-196b
s_508	TTTAGGTAGTTTCCTGTTGT	mir-196b
s_509	CCAGAACTGGTCGGTGATTT	mir-196b
s_510	GCACTGGACTTAGGGTCAGA	mir-422a
s_511	CGAGAGAAGCACTGGACTTA	mir-422a
s_512	ACGAGAGAAGCACTGGACTT	mir-422a
s_513	TGAGGACACGAGAGAAGCAC	mir-422a
s_514	CACTCTGGGTACCTGAGAAG	mir-410
s_515	AATGACGAATATAACACAGA	mir-410
s_516	ATCACAGACAACCTCTTCTC	mir-410
s_517	GCGGTAGCGGTACTGAAAAC	mir-410
s_518	GGAGGGGACTGAGCCTGACG	mir-484
s_519	ATTTAGGGGTTTATCGGGAG	mir-484
s_520	TATTTAGGGGTTTATCGGGA	mir-484
s_521	CTATTTAGGGGTTTATCGGG	mir-484
s_522	TGTGGTACTTGGAGAGAGGC	mir-485
s_523	TCATCAAAGCGAGTCATACA	mir-485
s_524	TTGATGAATCGAATTCATCA	mir-485
s_525	AGAATTTGACACTAAAAGAG	mir-485
s_526	TCATGCAGTCATTCTCCAAA	mir-519e
s_527	AAACAGAAAGTGCTCCCTTT	mir-519e
s_528	AACAGTAACACTCTAAAAGG	mir-519e
s_529	TCAAACAGTAACACTCTAAA	mir-519e
s_530	CTCGTGCTGTGACCCTCTAG	mir-526a-2
s_531	TCGTGCTGTGACCCTCTAGA	mir-526a-2
s_532	AGAAAGTGCTTCCCTCTAGA	mir-526a-2
s_533	CAGAAAGTGCTTCCCTCTAG	mir-526a-2
s_534	TCAGGCAGTGACCCTCTAGA	mir-517c
s_535	AGACAGTGCTTCCATCTAGA	mir-517c
s_536	CAGACAGTGCTTCCATCTAG	mir-517c
s_537	TCAAACAGTAACACTCTAAA	mir-517c
s_538	GTGCTGCTGTTTCATACTTG	mir-539
s_539	ACTTGAGGAGAAATTATCCT	mir-539
s_540	TATTTATGATGAATCATACA	mir-539
s_541	TAAATAAAGCGAACACACCA	mir-539
s_542	AACCTTCTTTGGTATTTAAA	mir-376a-2
s_543	AAAGGTAGATTTTCCTTCTA	mir-376a-2
s_544	TGTTTGATGGTTAATCATAG	mir-376a-2
s_545	ATCAAACACGTAACCATAGA	mir-376a-2
s_546	CCCTGCGGGCAGCGGGTGCC	mir-564
s_547	CGGGCAGCGGGTGCCAGGCA	mir-564
s_548	GTGCCAGGCACGGTGTCAGC	mir-564
s_549	TTGCCTGCTGACACCGTGCC	mir-564
s_550	ATGTCTATGGGCTCTTGAGT	mir-571
s_551	TTGAGTTGGCCATCTGAGTG	mir-571
s_552	TGAGTTGGCCATCTGAGTGA	mir-571
s_553	TAAGCAGGCCCTCACTCAGA	mir-571
s_554	AATCAGCTTAGGTACCAATT	mir-588
s_555	GGTACCAATTTGGCCACAAT	mir-588
s_556	CTAACCCATTGTGGCCAAAT	mir-588
s_557	AATAGTGTTCTAACCCATTG	mir-588
s_558	TCTTGGTCTAGGATTGTTGG	mir-601
s_559	TCGTCTTGGTCTAGGATTGT	mir-601
s_560	GCATGAGTTCGTCTTGGTCT	mir-601
s_561	AAAAGTGCATGAGTTCGTCT	mir-601
s_562	AGAGATGAGAGAAACACCCT	mir-609
s_563	TAGGGTGTTTCTCTCATCTC	mir-609
s_564	ATGCTGCTCGGCTGTTCCTA	mir-609
s_565	CATGCTGCTCGGCTGTTCCT	mir-609
s_566	TAGTGAGTCTCAAAGAAAAG	mir-627
s_567	GTCTCTAAGAAAAGAGGAGG	mir-627
s_568	TGAGTCTCTAAGAAAAGAGG	mir-627
s_569	TAGTGAGTCTCTAAGAAAAG	mir-627
s_570	CATTTTGTGTCTGCTTCCTG	mir-632
s_571	ATTTTGTGTCTGCTTCCTGT	mir-632
s_572	CTGCTTCCTGTGGGACGTGG	mir-632
s_573	CGGCTACCACCACGTCCCAC	mir-632
s_574	ACTGAGCACTGGGGGCTTTC	mir-637
s_575	TACTGAGCACTGGGGGCTTT	mir-637
s_576	TCGGCGTTACTGAGCACTGG	mir-637
s_577	CTCGGCGTTACTGAGCACTG	mir-637
s_578	GAGGAGAATGGGGCCTAGAG	mir-657
s_579	AGGAGAATGGGGCCTAGAGA	mir-657
s_580	TAGAGAGGGTGAGAACCTGC	mir-657
s_581	GGCAGGTTCTCACCCTCTCT	mir-657
s_582	TTCCTAGAGTGAGGAAAAGC	mir-320b-1
s_583	TCCTAGAGTGAGGAAAAGCT	mir-320b-1
s_584	TGAGGAAAAGCTGGGTTGAG	mir-320b-1
s_585	GAGGAAAAGCTGGGTTGAGA	mir-320b-1
s_586	TTCCCAGAGTCAGGAAAAGC	mir-320c-1
s_587	TCCCAGAGTCAGGAAAAGCT	mir-320c-1
s_588	TCAGGAAAAGCTGGGTTGAG	mir-320c-1
s_589	CAGGAAAAGCTGGGTTGAGA	mir-320c-1
s_590	GACTGAGGTCCTCAAAACTG	mir-1323
s_591	CTGAGGTCCTCAAAACTGAG	mir-1323
s_592	AAACTGAGGGGCATTTTCTG	mir-1323
s_593	GAAAATGCCCCTCAGTTTTG	mir-1323
s_594	TTGAGTGCCTGCTATGTGCC	mir-1271
s_595	ATATTTACTGAGTGCTTGCT	mir-1271
s_596	CACAATGCCTGGCACATAGC	mir-1271
s_597	AAAGCCCTCAGCACAATGCC	mir-1271
s_598	GACTGTGTGAAGTCACTCCC	mir-1301
s_599	ACATCCCCAGCACAGTGCTG	mir-1301
s_600	TGGGGATGTTGCAGCTGCCT	mir-1301
s_601	GGATTGTGGGGGGTCGCTCT	mir-1301
s_602	CTGATGTCCCTGAGTGTATG	mir-670
s_603	GGGTTTCCTCATATTCATTC	mir-670
s_604	CAGGTTCACCACATACACTC	mir-670
s_605	GACACTCCTGAATGAATATG	mir-670
s_606	CGAGGAGTTAAGAGTTCATT	mir-1298
s_607	TATTTGGCAATAAATACATC	mir-1298
s_608	ATTTGGCAATAAATACATCT	mir-1298
s_609	ACAGGGTACTTGGATACATC	mir-1298
s_610	AAGCAGGGAGGTTCTCCCAG	mir-298
s_611	GGTCTTCAGCAGAAGCAGGG	mir-298
s_612	TCAGGTCTTCAGCAGAAGCA	mir-298
s_613	CTCAGGTCTTCAGCAGAAGC	mir-298
s_614	CAACTGATGCCTTTCCAAGT	mir-890
s_615	AACTGATGCCTTTCCAAGTA	mir-890
s_616	GGGAAGTGCCCTACTTGGAA	mir-890
s_617	GCTGTGGGAAGTGCCCTACT	mir-890
s_618	GAGCCTTCCTTCACCCAAAG	mir-888
s_619	ACTGACACCTCTTTGGGTGA	mir-888
s_620	CATGTGACTGACACCTCTTT	mir-888
s_621	ACATGTGACTGACACCTCTT	mir-888
s_622	CAGGGAAAGGATTCTGCTGT	mir-541
s_623	AAAGTTCACAGAATGGGTGG	mir-541
s_624	AAGTTCACAGAATGGGTGGT	mir-541
s_625	TGGGTGGTGGGCACAGAATC	mir-541
s_626	AAGAATGGCTGTCCGTAGTA	mir-889
s_627	ATATTTATGATGATTAATAT	mir-889
s_628	TAAATATAGAGACCATACTA	mir-889
s_629	AAATTTGGATACTAAAACAA	mir-889
s_630	GACACAACCTCAGTGTTTCC	mir-875
s_631	AAGAACACCTGATAAAACTG	mir-875
s_632	AAAATCACCTGGAAACACTG	mir-875
s_633	TACTATACCTCAGTTTTATC	mir-875
s_634	TGGCCGCAGGTGCTCTGACG	mir-301b
s_635	AATGATATTGTCAAAGCATC	mir-301b
s_636	ATGATATTGTCAAAGCATCT	mir-301b
s_637	CAACCTCGTCAGAGCACCTG	mir-301b
s_638	GACACACTCCAGGGGAGCTG	mir-920
s_639	GAGCTGTGGAAGCAGTAACA	mir-920
s_640	AGCTGTGGAAGCAGTAACAC	mir-920
s_641	TACTGCTTCCACAGCTCCCC	mir-920
s_642	GCCACGGAAGAGGACGCACC	mir-941-2
s_643	GCTGTGTGCACATGTGCCCA	mir-941-2
s_644	TGGGCACATGTGCACACAGC	mir-941-2
s_645	TGGGCACATGTGCACACAGC	mir-941-2
s_646	GCCACGGAAGAGGACGCACC	mir-941-3
s_647	GCTGTGTGCACATGTGCCCA	mir-941-3
s_648	TGGGCACATGTGCACACAGC	mir-941-3
s_649	TGGGCACATGTGCACACAGC	mir-941-3
s_650	GGCTACCCACGAAAAGGACA	mir-1184-1
s_651	GGAAGCCATCAAGTCGCTGC	mir-1184-1
s_652	AGCCATCAAGTCGCTGCAGG	mir-1184-1
s_653	CTCCACCTGCAGCGACTTGA	mir-1184-1
s_654	ACAACATGCAGGTCAGTGTC	mir-1231
s_655	CAACATGCAGGTCAGTGTCT	mir-1231
s_656	CATGCAGGTCAGTGTCTGGG	mir-1231
s_657	GTGTCTGGGCGGACAGCTGC	mir-1231
s_658	TTATCACTGAAGGCCTCTGC	mir-1205
s_659	TATCACTGAAGGCCTCTGCA	mir-1205
s_660	CCTCTGCAGGGTTTGCTTTG	mir-1205
s_661	CCTCAAAGCAAACCCTGCAG	mir-1205
s_662	AGAATCACCTTGTAGAGATA	mir-1285-1
s_663	CAGGAGTTTGAGACCAGCCT	mir-1285-1
s_664	TCTCACTTTGTTGCCCAGGC	mir-1285-1
s_665	AGGATCTCACTTTGTTGCCC	mir-1285-1
s_666	GGAGAATCCTGTCTCCACCA	mir-1286
s_667	GAGAATCCTGTCTCCACCAA	mir-1286
s_668	TCTCCACCAAGGGCTCATCT	mir-1286
s_669	GCAGGACCAAGATGAGCCCT	mir-1286
s_670	AACAGCCACAGTACAACTGC	mir-1291
s_671	ACAACTGCTGGTCTTCAGTC	mir-1291
s_672	TGGTCTTCAGTCAGGGCCAC	mir-1291
s_673	AGCCTTGGGTAGAATTCCAG	mir-1291
s_674	AAAGGTTGTTCTGGGTGGTC	mir-1293
s_675	AAAAAAAAGGTTGTTCTGGG	mir-1293
s_676	AAAAAAAAAAAGGTTGTTCT	mir-1293
s_677	AAAAAAAAAAAAGGTTGTTC	mir-1293
s_678	AAAACTACCTATTTATGTAT	mir-1245a
s_679	ATACTCTTTAAGTGATCTAA	mir-1245a
s_680	TTCAACATCAGATGATCTAA	mir-1245a
s_681	AAAAATACCTTTTTATATGT	mir-1245a
s_682	ATGGATTTTTGGAGCAGGAG	mir-1246
s_683	CTTGAATGGATTTTTGGAGC	mir-1246
s_684	TGTATCCTTGAATGGATTTT	mir-1246
s_685	GTCAGATTTGTATCCTTGAA	mir-1246
s_686	ATGTGGACTCTAGCTGCCAA	mir-1251
s_687	TTGCTCAGCCAGTGTAGACA	mir-1251
s_688	TTCAGAAGGAGAAGCGCCTT	mir-1251
s_689	TTATCAGGCCATGTCTACAC	mir-1251
s_690	GATTAGGTCGTGGAAGCCAC	mir-1258
s_691	CTGGAGTTAGGATTAGGTCG	mir-1258
s_692	GAGTCCCTGGAGTTAGGATT	mir-1258
s_693	TCCTGCGAGTCCCTGGAGTT	mir-1258
s_694	AGATATGGAAGAGCTGTGTT	mir-1270
s_695	GAGATATGGAAGAGCTGTGT	mir-1270
s_696	ACAGAGTTATACTGGAGATA	mir-1270
s_697	TTAAAGGCACAGAGTTATAC	mir-1270
s_698	TGAGAAAGGGTGTGGGGGAG	mir-1275
s_699	CTCTGTGAGAAAGGGTGTGG	mir-1275
s_700	TCCTCTGTGAGAAAGGGTGT	mir-1275
s_701	CTCCTCTGTGAGAAAGGGTG	mir-1275
s_702	CGAAAAGGGGGGAGAGGAGG	mir-1281
s_703	GGGCGAAAAGGGGGGAGAGG	mir-1281
s_704	CGGGGGCGAAAAGGGGGGAG	mir-1281
s_705	GGAGGCGGGGGCGAAAAGGG	mir-1281
s_706	AGGGTGTTGATCAGCAGATC	mir-1288
s_707	AGTGGTGGACTGCCCTGATC	mir-1288
s_708	AGGCAGTGGTCTCCAGATCA	mir-1288
s_709	AAGGCAGTGGTCTCCAGATC	mir-1288
s_710	GTACATTACTCTTCTCAGAA	mir-513c
s_711	AAACGACACCTCCTTGAGAA	mir-513c
s_712	GTACAGTGCCTTTCTCAAGG	mir-513c
s_713	AGCGTACAGTGCCTTTCTCA	mir-513c
s_714	GTTGGGCATCTGGGACGCGC	mir-1539
s_715	AAGCTTTTAGTTGGGCATCT	mir-1539
s_716	GAAGCTTTTAGTTGGGCATC	mir-1539
s_717	CCGCAGCGAAGCTTTTAGTT	mir-1539
s_718	GCAGCACTGTAAAGAAGCCG	mir-103b-1
s_719	AGCATTGTACAGGGCTATGA	mir-103b-1
s_720	GGATCAAGCAGCATTGTACA	mir-103b-1
s_721	TGGATCAAGCAGCATTGTAC	mir-103b-1
s_722	TTCCCAGAATTGGGAAAAGC	mir-320c-2
s_723	TCCCAGAATTGGGAAAAGCT	mir-320c-2
s_724	TTGGGAAAAGCTGGGTTGAG	mir-320c-2
s_725	TGGGAAAAGCTGGGTTGAGA	mir-320c-2
s_726	CTCTTGGGAGAGGAGGGCAC	mir-1825
s_727	CTTTGTCTCTTGGGAGAGGA	mir-1825
s_728	CCTTTGTCTCTTGGGAGAGG	mir-1825
s_729	TGGCCTTTGTCTCTTGGGAG	mir-1825
s_730	CTCGTCCTAAAGGCAGAGGC	mir-2682
s_731	TCGTCCTAAAGGCAGAGGCA	mir-2682
s_732	CAGGGAAGACAGCGCTGAAG	mir-2682
s_733	TTCCTGAAAGAGGTTGGGGC	mir-2682
s_734	TTTTGCTTCTCGGTGGTGTT	mir-2909
s_735	TTTGCTTCTCGGTGGTGTTA	mir-2909
s_736	GTGTTAGGGCCAACATCTCT	mir-2909
s_737	GGGGAAAGACCAAGAGATGT	mir-2909
s_738	AAGAAGGAGCTCTCTGAATA	mir-3115
s_739	AGAAGGAGCTCTCTGAATAT	mir-3115
s_740	CTGAATATGGGTTTACTAGT	mir-3115
s_741	AATATGGGTTTACTAGTTGG	mir-3115
s_742	GACACTATACGAGTCATATA	mir-3117
s_743	TATAGGACTCATATAGTGCC	mir-3117
s_744	TATATGACTCGTATAGTGTC	mir-3117
s_745	ATAGTGTCCCACAAAACACC	mir-3117
s_746	AGTTAGTGACCAGCTCTGTT	mir-3122
s_747	ACCAGCTCTGTTGGGACAAG	mir-3122
s_748	GCTCTGTTGGGACAAGAGGA	mir-3122
s_749	TCCTCTTGTCCCAACAGAGC	mir-3122
s_750	AGGTAGAGGGAGTGCCGAGG	mir-3138
s_751	GTGAGGTAGAGGGAGTGCCG	mir-3138
s_752	ACTGTGGACAGTGAGGTAGA	mir-3138
s_753	GACTGTGGACAGTGAGGTAG	mir-3138
s_754	AGGATAGAAAGAATGGGACT	mir-3146
s_755	CATGCTAGGATAGAAAGAAT	mir-3146
s_756	TCATGCTAGGATAGAAAGAA	mir-3146
s_757	AGAATTCAAATAGTCATGCT	mir-3146
s_758	CTAACGCAGACAATGCCTAC	mir-3166
s_759	CAGTAGGCATTGTCTGCGTT	mir-3166
s_760	TAAATTTTTCTTAGGCCAGT	mir-3166
s_761	CAAGAAGGTAAATTTTTCTT	mir-3166
s_762	CAGACGGCTCCCCTGGGGGG	mir-3175
s_763	AGACGGCTCCCCTGGGGGGC	mir-3175
s_764	GGAGAGAACGCAGTGACGTC	mir-3175
s_765	GCGTTCTCTCCCCGCCCCCC	mir-3175
s_766	AGGCGGAGGAGCTTGGCGAG	mir-3197
s_767	AGCTTGGCGAGGGGAGGCGC	mir-3197
s_768	GGCGAGGGGAGGCGCAGGCT	mir-3197
s_769	GGGGAGGCGCAGGCTCGGAA	mir-3197
s_770	CTGTGCTCTCTCCATTCCCC	mir-3198-1
s_771	TTCTGTGGAGTCCTGGGGAA	mir-3198-1
s_772	AGACGGTTCTGTGGAGTCCT	mir-3198-1
s_773	CAGACGGTTCTGTGGAGTCC	mir-3198-1
s_774	GTGGTCGAGGGAATCTGAGA	mir-3200
s_775	GGAATCTGAGAAGGCGCACA	mir-3200
s_776	GTCCACACCTTGCGCTACTC	mir-3200
s_777	GACCTGAGTAGCGCAAGGTG	mir-3200
s_778	GATGTGGGCTCAGGCTCAGA	mir-4296
s_779	TGATGTGGGCTCAGGCTCAG	mir-4296
s_780	TTGGGCTTTGATGTGGGCTC	mir-4296
s_781	GGCTGTTTGGGCTTTGATGT	mir-4296
s_782	AATGTTCACAAGTGAAGTAG	mir-4301
s_783	ATGTTCACAAGTGAAGTAGT	mir-4301
s_784	TTCACAAGTGAAGTAGTGGG	mir-4301
s_785	GTGAAGTAGTGGGAGGTGGC	mir-4301
s_786	ACAGAGCAATGGGGATGCCC	mir-4304
s_787	TGGGGATGCCCTGGACATGC	mir-4304
s_788	AGAAGTGGCCGGCATGTCCA	mir-4304
s_789	CTAGCTTGGAGAGAAGTGGC	mir-4304
s_790	GCCACCTCGCTGAGCCACAC	mir-4302
s_791	ACCAGTGTGGCTCAGCGAGG	mir-4302
s_792	GGGACCAGTGTGGCTCAGCG	mir-4302
s_793	CACTTCAGGAGGGACCAGTG	mir-4302
s_794	AGAGGATAAACTCTGAGGAA	mir-4312
s_795	GAGGATAAACTCTGAGGAAT	mir-4312
s_796	AAACTCTGAGGAATGGGGAC	mir-4312
s_797	GAGGAATGGGGACAGGAACA	mir-4312
s_798	CATTCCCAGTGGCTTTGCTC	mir-4319
s_799	ATTCCCAGTGGCTTTGCTCA	mir-4319
s_800	AGTCCCTGAGCAAAGCCACT	mir-4319
s_801	GAGTCCCTGAGCAAAGCCAC	mir-4319
s_802	CTCTTGGTGCCCGAGGTCTG	mir-4323
s_803	GTGCCCGAGGTCTGAGGCTG	mir-4323
s_804	TGCCCGAGGTCTGAGGCTGT	mir-4323
s_805	GCCCCACAGCCTCAGACCTC	mir-4323
s_806	CCCAGCCATACAGGGGCTGG	mir-4254
s_807	CATACAGGGGCTGGGGGAGA	mir-4254
s_808	ACAGGGGCTGGGGGAGATGG	mir-4254
s_809	GGAGATGGTGGAGTAGCTCC	mir-4254
s_810	GCCCAGATAGGGACTGTCCT	mir-4266
s_811	ATAGGGACTGTCCTTGGCCA	mir-4266
s_812	AGGCTAGGAGGCCTTGGCCA	mir-4266
s_813	GGCCCCTACTCAAGGCTAGG	mir-4266
s_814	CCTGCAGGCACAGACAGCCC	mir-4269
s_815	CAGGGCTGTCTGTGCCTGCA	mir-4269
s_816	CCAGGGCTGTCTGTGCCTGC	mir-4269
s_817	AAAGAAAGAGGCAGAAGCCA	mir-4269
s_818	CCCAGGTGGGGGGGAAGAAA	mir-4271
s_819	AGGTGGGGGGGAAGAAAAGG	mir-4271
s_820	GGTGGGGGGGAAGAAAAGGT	mir-4271
s_821	GTGGGGGGGAAGAAAAGGTG	mir-4271
s_822	CCCCTGTGTGTGTTCTCTGA	mir-4273
s_823	CCATCAGAGAACACACACAG	mir-4273
s_824	TCCATCAGAGAACACACACA	mir-4273
s_825	GTCCATCAGAGAACACACAC	mir-4273
s_826	TGGAGCTCAGGAGGTGAAGC	mir-4279
s_827	GGAGCTCAGGAGGTGAAGCC	mir-4279
s_828	GCTCAGGAGGTGAAGCCGGG	mir-4279
s_829	AGATTCTCTCTCTCTCCTCC	mir-4279
s_830	TTGCAAACTCGCTGAGCCCC	mir-4283-1
s_831	GCCCAGGGACTCTGATCCTG	mir-4283-1
s_832	GGCCCAGGGACTCTGATCCT	mir-4283-1
s_833	CGGCCCAGGGACTCTGATCC	mir-4283-1
s_834	GTGACGCCGGGGGCTTCAGC	mir-4291
s_835	GGGGCTTCAGCAGGAACAGC	mir-4291
s_836	GGGCTTCAGCAGGAACAGCT	mir-4291
s_837	GCTGTTCCTGCTGAAGCCCC	mir-4291
s_838	GGCTACCCACGAAAAGGACA	mir-1184-2
s_839	GGAAGCCATCAAGTCGCTGC	mir-1184-2
s_840	AGCCATCAAGTCGCTGCAGG	mir-1184-2
s_841	CTCCACCTGCAGCGACTTGA	mir-1184-2
s_842	CACTTTGGGGACTGGGGATG	mir-3612
s_843	TTTGGGGACTGGGGATGAGG	mir-3612
s_844	TGAGGAGGCATCTTGAGAAA	mir-3612
s_845	GAGGCATCTTGAGAAATGGA	mir-3612
s_846	GGGCAGCCTTCAGATCCAAG	mir-3614
s_847	CTGGGGTAGCCTTCAGATCT	mir-3614
s_848	CTTGGGCCACTTGGATCTGA	mir-3614
s_849	AGGTTCTGTCTTGGGCCACT	mir-3614
s_850	CACATGTACGTCACTTTCCT	mir-23c
s_851	ACATGTACGTCACTTTCCTT	mir-23c
s_852	CACTTTCCTTGGGTAATCAC	mir-23c
s_853	ACATTGCCAGTGATTACCCA	mir-23c
s_854	TGTAATAGGTTCAATGGGCT	mir-3646
s_855	TTGTAATAGGTTCAATGGGC	mir-3646
s_856	GGAATTGTAATAGGTTCAAT	mir-3646
s_857	AGGAATTGTAATAGGTTCAA	mir-3646
s_858	TCTCGCAGAGGCTCTTGACC	mir-3661
s_859	CTCGCAGAGGCTCTTGACCT	mir-3661
s_860	GAGGCTCTTGACCTGGGACT	mir-3661
s_861	CAAGCAGCTGTCCGAGTCCC	mir-3661
s_862	CACCTTTATTATGATAACAC	mir-3682
s_863	TGTCATGATGATACAGGTGG	mir-3682
s_864	AGGTGTCATGATGATACAGG	mir-3682
s_865	TAAAGGTGTCATGATGATAC	mir-3682
s_866	GATACTACTTCCAATGTCGC	mir-3683
s_867	ATACTACTTCCAATGTCGCA	mir-3683
s_868	TACTACTTCCAATGTCGCAG	mir-3683
s_869	GTGTACACCCCCTGCGACAT	mir-3683
s_870	CTCAAGTCTTCAGGTAGGGT	mir-3685
s_871	TAATCTCAAGTCTTCAGGTA	mir-3685
s_872	ATAATCTCAAGTCTTCAGGT	mir-3685
s_873	GACTATAATCTCAAGTCTTC	mir-3685
s_874	AAGTTCTTCACTTTAAAGAG	mir-3688-1
s_875	CAGACATACATACATACATA	mir-3688-1
s_876	ACACTCTTCACTTTCAAGAG	mir-3688-1
s_877	ACACTCTTCACTTTCAAGAG	mir-3688-1
s_878	CTGTCTTCTCTGCCTCCTCC	mir-3911
s_879	ATGTGTGTGGATCCTGGAGG	mir-3911
s_880	AGGATGTGTGTGGATCCTGG	mir-3911
s_881	CTGTGGGGTGAGGATGTGTG	mir-3911
s_882	CCTTGAGCAGTCTCCATCTG	mir-3918
s_883	CCATCTGCGGCCCTGTCCCA	mir-3918
s_884	CCATGGGACAGGGCCGCAGA	mir-3918
s_885	AGGCGGTTAAGCCATGGGAC	mir-3918
s_886	ACGCATGACTCTTCAACCTC	mir-676
s_887	ATTAATGGAATGCTGTCCTA	mir-676
s_888	CATTAATTCTGCAAGTCCTG	mir-676
s_889	ATGCACAACTCAACAACCTT	mir-676
s_890	GATGTGTTTGGAAGCCAGTG	mir-3939
s_891	AAGCCAGTGTGGACATCCTG	mir-3939
s_892	AGACCACAGGATGTCCACAC	mir-3939
s_893	CATGTGTACGCGCAGACCAC	mir-3939
s_894	AATACAACCTGCTAAGTGCT	mir-374c
s_895	AATACAACCTGCTAAGTGCT	mir-374c
s_896	TAAGTGCTAGGACACTTAGC	mir-374c
s_897	TAAGTGTCCTAGCACTTAGC	mir-374c
s_898	GTCTGGTGCAAAAGAAACTG	mir-548aa-1
s_899	GTTTTTGCCATTACTTTTAC	mir-548aa-1
s_900	GGTTGGTGCAAAAGTAATTG	mir-548aa-1
s_901	TGAAACAAGTTATATTAGGT	mir-548aa-1
s_902	GGTTGGTGCAAAAGAAACTG	mir-548aa-2
s_903	GTTTTTGCCATTACTTTCAA	mir-548aa-2
s_904	GGTTGGTGCAAAAGTAATTG	mir-548aa-2
s_905	GAGAGAGGGAAGATTTAGGT	mir-548aa-2
s_906	AACAGAACGAGCACTGGACT	mir-378f
s_907	GGACTTGGAGCCAGAAGTCT	mir-378f
s_908	GACTTGGAGCCAGAAGTCTT	mir-378f
s_909	GGGCTTGAGCCCAAGACTTC	mir-378f
s_910	ACAGCTTTGCGAAGTGTTGT	mir-4425
s_911	CAGCTTTGCGAAGTGTTGTT	mir-4425
s_912	AAGTGTTGTTGGGATTCAGC	mir-4425
s_913	GGAATATTACTTTACACGAA	mir-4425
s_914	AAGCTGGGCTGAGAGGCGAC	mir-4429
s_915	GGGAGAAAAGCTGGGCTGAG	mir-4429
s_916	TTACTGAAGGGAGAAAAGCT	mir-4429
s_917	GTTACTGAAGGGAGAAAAGC	mir-4429
s_918	GGGGAACCACAGGCAGCAAA	mir-4435-1
s_919	AATGGCCAGAGCTCACACAG	mir-4435-1
s_920	ATGGCCAGAGCTCACACAGA	mir-4435-1
s_921	TCATCCCTCTGTGTGAGCTC	mir-4435-1
s_922	TCATCCCTCTGTGTGAGCTC	mir-4435-2
s_923	ATGGCCAGAGCTCACACAGA	mir-4435-2
s_924	AATGGCCAGAGCTCACACAG	mir-4435-2
s_925	GGGGAACCACAGGCAGCAAA	mir-4435-2
s_926	TCTTAGATAAAATGCCTCCA	mir-4439
s_927	GCCTCCAAGGTATCAGTCAC	mir-4439
s_928	ACCAGTGACTGATACCTTGG	mir-4439
s_929	GGTACCAGTGACTGATACCT	mir-4439
s_930	GCAAGTGTCGTGGGGCTTGC	mir-4440
s_931	CTCACCAAGCAAGTGTCGTG	mir-4440
s_932	TCTCACCAAGCAAGTGTCGT	mir-4440
s_933	CTCTCACCAAGCAAGTGTCG	mir-4440
s_934	ACGGTCACCTCCCTCTTGTC	mir-4442
s_935	GGACAAGAGGGAGGTGACCG	mir-4442
s_936	TGTTATGCCGGACAAGAGGG	mir-4442
s_937	GCGGTGTTATGCCGGACAAG	mir-4442
s_938	CGGCAAAAGAAACAATCCAG	mir-4445
s_939	CGGCAAAAGAAACAATCTGC	mir-4445
s_940	TGCAAAAACTTAAACTTGCA	mir-4445
s_941	TGGGTTGTCTGTTTACCCTC	mir-4445
s_942	CTGTCTTGCTAAACAGTGTC	mir-4450
s_943	TGTCTTGCTAAACAGTGTCT	mir-4450
s_944	CTAAACAGTGTCTGGGGATT	mir-4450
s_945	TGTCTGGGGATTTGGAGAAG	mir-4450
s_946	CCACTGCACTCGCTCCAGCC	mir-3135b
s_947	CACTGCACTCGCTCCAGCCT	mir-3135b
s_948	CCAGGCTGGAGCGAGTGCAG	mir-3135b
s_949	GGGGTCTCGCTGTGTTGCCC	mir-3135b
s_950	AGACAGCTCAGGGGCAGGGT	mir-4472-1
s_951	GACAGCTCAGGGGCAGGGTG	mir-4472-1
s_952	ACAGCTCAGGGGCAGGGTGG	mir-4472-1
s_953	CAGCTCAGGGGCAGGGTGGG	mir-4472-1
s_954	GAGGCTCCTCAGCTCAGCCT	mir-4478
s_955	CTCAGCTCAGCCTCGGCCCC	mir-4478
s_956	CAGGGGCCGAGGCTGAGCTG	mir-4478
s_957	AGACAAGAGCCCAGGGGCCG	mir-4478
s_958	GGTGTGATCTCACACTCGCT	mir-3689d-1
s_959	AGGTGTGATCTCACACTCGC	mir-3689d-1
s_960	GGTGTGATCCCACGCTCACT	mir-3689d-1
s_961	AGGTGTGATCCCACGCTCAC	mir-3689d-1
s_962	GGTGTGATCTCACACTCGCT	mir-3689d-2
s_963	AGGTGTGATCTCACACTCGC	mir-3689d-2
s_964	GGTGTGATCCCACGCTCACT	mir-3689d-2
s_965	AGGTGTGATCCCACGCTCAC	mir-3689d-2
s_966	AGCACAGCATCACACGTCCC	mir-3689f
s_967	AGCACGATATCACACCTCCC	mir-3689f
s_968	GGTGTGATATCGTGCTTCCT	mir-3689f
s_969	AGGTGTGATATCGTGCTTCC	mir-3689f
s_970	TCATCACAGGAGTGGGCTGG	mir-4481
s_971	GGGTCATCACAGGAGTGGGC	mir-4481
s_972	TAATGGGTCATCACAGGAGT	mir-4481
s_973	TTAATGGGTCATCACAGGAG	mir-4481
s_974	TGAGCCTGGCGGGCTGGGGG	mir-4489
s_975	GAGCCTGGCGGGCTGGGGGT	mir-4489
s_976	GGGGGTGGGGCTAGTGATGC	mir-4489
s_977	GGGCTAGTGATGCAGGACGC	mir-4489
s_978	TGGACCAGACAATATTAATG	mir-4491
s_979	CAGACAATATTAATGTGGAC	mir-4491
s_980	ACTGGTGTGACCAAAAGTCC	mir-4491
s_981	CTGGGGCAAGCCTGGACTTT	mir-4491
s_982	GGACAAGTCCCGCCAGGGGC	mir-4492
s_983	GACAAGTCCCGCCAGGGGCT	mir-4492
s_984	GGGGCTGGGCGCGCGCCAGC	mir-4492
s_985	GCTGGCGCGCGCCCAGCCCC	mir-4492
s_986	TCTGAGGTTTCAGTTACCTC	mir-4494
s_987	ACCTCTGGTCAGCCACAGTC	mir-4494
s_988	TCCAGACTGTGGCTGACCAG	mir-4494
s_989	AAATGGAAAATTCCAGACTG	mir-4494
s_990	GAAGACTGAGAGGAGGGAAC	mir-4499
s_991	CGCAGAGAAGACTGAGAGGA	mir-4499
s_992	TCGCAGAGAAGACTGAGAGG	mir-4499
s_993	AAATCGCAGAGAAGACTGAG	mir-4499
s_994	ATGGGGATGGCTGATGATGA	mir-4502
s_995	GCTGATGATGATGGTGCTGA	mir-4502
s_996	TGATGATGGTGCTGAAGGCT	mir-4502
s_997	GATGATGGTGCTGAAGGCTG	mir-4502
s_998	CTAATACTATCTCAAAATAA	mir-4509-1
s_999	CTCAAAATAAAGGATACAGA	mir-4509-1
s_1000	TAAAGGATACAGAAGGTTTC	mir-4509-1
s_1001	AAAGGATACAGAAGGTTTCA	mir-4509-1
s_1002	CATGTCACTGCACTCCAGCC	mir-4512
s_1003	ATGTCACTGCACTCCAGCCT	mir-4512
s_1004	CCAGCCTGGGCGATACAGTG	mir-4512
s_1005	AGGGCCTCACTGTATCGCCC	mir-4512
s_1006	GGTTGAGACAGGCAGGATTG	mir-4514
s_1007	AGGTTGAGACAGGCAGGATT	mir-4514
s_1008	ACTGACAGGTTGAGACAGGC	mir-4514
s_1009	AGGAACTGACAGGTTGAGAC	mir-4514
s_1010	GGCCGCGGCGGGGGACCGAG	mir-4523
s_1011	GCCGCGGCGGGGGACCGAGA	mir-4523
s_1012	GCGGGGGACCGAGAGGGCCT	mir-4523
s_1013	CTCTAGTCCTCACACAGCCG	mir-4523
s_1014	CTGGACTAGGAGTCAGAAGG	mir-378i
s_1015	GCACTGGACTAGGAGTCAGA	mir-378i
s_1016	TTGGAAGGGAGCACTGGACT	mir-378i
s_1017	GCATCTTTGGAAGGGAGCAC	mir-378i
s_1018	TTGGATGAGCTGGGCTGAAC	mir-4538
s_1019	GAGCTGAGCTTGGATGAGCT	mir-4538
s_1020	TGAGCTGAGCTTGGATGAGC	mir-4538
s_1021	GGGCTGGGCTGAGCTGAGCT	mir-4538
s_1022	TCTAAGGCTGGTAAACCTAC	mir-4540
s_1023	AGGCTGGTAAACCTACAGGC	mir-4540
s_1024	TAAACCTACAGGCAGGACTA	mir-4540
s_1025	TTGGCCTTAGTCCTGCCTGT	mir-4540
s_1026	TGACTGTGAAATTGCTAAGT	mir-4639
s_1027	TCACTCTCACCTTGCTTTGC	mir-4639
s_1028	TGCAAAGCAAGGTGAGAGTG	mir-4639
s_1029	AAAGATATGCCTGCAAAGCA	mir-4639
s_1030	AAAAGTATGGCATGGGCACC	mir-4641
s_1031	GCTGAGGCAAAAGTATGGCA	mir-4641
s_1032	TGGTGGCTGAGGCAAAAGTA	mir-4641
s_1033	TCACCTGCACCTGGTGGCTG	mir-4641
s_1034	GGTGGGGCCGCCAGTGTTGT	mir-4648
s_1035	CAGTGTTGTGGGACTGCAAA	mir-4648
s_1036	AGTGTTGTGGGACTGCAAAT	mir-4648
s_1037	CATTTGCAGTCCCACAACAC	mir-4648
s_1038	AAGGGTTTGCTCTGGAGTTA	mir-4653
s_1039	AGGGTTTGCTCTGGAGTTAA	mir-4653
s_1040	CTCTGGAGTTAAGGGTTGCT	mir-4653
s_1041	TTAAGCCTTGCTCAGAGAAT	mir-4653
s_1042	CCAAACTCCTTCTGCAGCTC	mir-4660
s_1043	AACTCCTTCTGCAGCTCTGG	mir-4660
s_1044	TCTGCAGCTCTGGTGGAAAA	mir-4660
s_1045	TTTTCCACCAGAGCTGCAGA	mir-4660
s_1046	AATGCCTAAAGATAGACAAT	mir-4662a
s_1047	AATAGCTAAAGATGGACAAT	mir-4662a
s_1048	GCATTCAGAATAGCTAAAGA	mir-4662a
s_1049	TTAGCCAATTGTCTATCTTT	mir-4662a
s_1050	AATGCCTAAAGATAGACAAT	mir-4662b
s_1051	AATAGCTAAAGATGGACAAT	mir-4662b
s_1052	GCATTCAGAATAGCTAAAGA	mir-4662b
s_1053	TTAGCCAATTGTCTATCTTT	mir-4662b
s_1054	GGGCCTGGGTCAAAATGTAG	mir-4698
s_1055	TGAAAGTTTTGCTCCTTCTG	mir-4698
s_1056	GTGAAAGTTTTGCTCCTTCT	mir-4698
s_1057	GGTGAAAGTTTTGCTCCTTC	mir-4698
s_1058	CTGTGCTCTCTCCATTCCCC	mir-3198-2
s_1059	TTCTGTGGAGTCCTGGGGAA	mir-3198-2
s_1060	AGATGGTTCTGTGGAGTCCT	mir-3198-2
s_1061	CAGATGGTTCTGTGGAGTCC	mir-3198-2
s_1062	ATTAGAATTGGCTGCAGTTA	mir-4715
s_1063	AAAGTTGGCTGCAGTTAAGG	mir-4715
s_1064	ATGAAAGTTGGCTGCAGTTA	mir-4715
s_1065	TGAGAAAGGGGAATGAAAGT	mir-4715
s_1066	CACGCAAAATGAACTGAACC	mir-4724
s_1067	TTAGAAAATGAAGTACCTTC	mir-4724
s_1068	ATGTACACGAAGCTCACTCC	mir-4724
s_1069	CAGGGACTAGCTGAACCAGA	mir-4724
s_1070	ATGTCTAATTTGAGCACCTT	mir-4735
s_1071	GTATTTTTGATGAATACCGA	mir-4735
s_1072	ATACCGAAGGTGTTCAAATT	mir-4735
s_1073	GTGCCTAATTTGAACACCTT	mir-4735
s_1074	CTTTGTAAGGCAGGTTATCT	mir-4736
s_1075	TCTTTGTAAGGCAGGTTATC	mir-4736
s_1076	TTGTTGGCTCTTTGTAAGGC	mir-4736
s_1077	TCTCTTGTTGGCTCTTTGTA	mir-4736
s_1078	GATGAAAATATATCTACACA	mir-4753
s_1079	ATATATCTGTTCTCTTCCTT	mir-4753
s_1080	ATATATCTACACAAGGCCAA	mir-4753
s_1081	CTCTGAAATATATCTACACA	mir-4753
s_1082	AGGCTTCTGATCAAGATTTG	mir-4762
s_1083	AGGCTTCTGATCAAGATTTG	mir-4762
s_1084	AAGGCTTCTGATCAAGATTT	mir-4762
s_1085	CAAGGCTTCTGATCAAGATT	mir-4762
s_1086	ACACCAACTGCTCTTTCAGA	mir-4766
s_1087	ATAGCAATTGCTCTTTTGGA	mir-4766
s_1088	CTAAATAGCAATTGCTCTTT	mir-4766
s_1089	GCTCCTTCTGAAAGAGCAGT	mir-4766
s_1090	ATGATTCATAAATCCAGAAG	mir-4795
s_1091	TCAATATTATTAGCCACTTC	mir-4795
s_1092	TCAATATTATTAGCCACTTC	mir-4795
s_1093	ATATGGAAGAAATCCAGAAG	mir-4795
s_1094	AAGTTCTTCACTTTAAAGAG	mir-3688-2
s_1095	CAGACATACATACATACATA	mir-3688-2
s_1096	ATGTATGTCTGTTACACATA	mir-3688-2
s_1097	ACACTCTTCACTTTCAAGAG	mir-3688-2
s_1098	ACTCAGGACACTTCTGAACT	mir-5000
s_1099	CTCAGGAACACTTCTGAACT	mir-5000
s_1100	ACTCAGGAACACTTCTGAAC	mir-5000
s_1101	GTTATAAGCACAAGTTACTC	mir-5000
s_1102	TCAAATAAAAAGGACTTCAG	mir-5089
s_1103	TGCACTCAAGGGATGCTACT	mir-5089
s_1104	TTAATTAAAAGGACTTCAGT	mir-5089
s_1105	TTTAATTAAAAGGACTTCAG	mir-5089
s_1106	ATGCCAAGCTCAGCGTGGAT	mir-5092
s_1107	CTGAGCTTGGCATCTGATTT	mir-5092
s_1108	GCTGAGCTTGGCATCTGATT	mir-5092
s_1109	AAACCAATCCACGCTGAGCT	mir-5092
s_1110	AGCAGGATCCATTCAATAAT	mir-5188
s_1111	ATAATCGGACCCATTTAAAC	mir-5188
s_1112	TTAAAATCTCCGGTTTAAAT	mir-5188
s_1113	TTTAAAATCTCCGGTTTAAA	mir-5188
s_1114	CCACTTCAGGTGATGGAACT	mir-5193
s_1115	CAGGTGATGGAACTGGGATG	mir-5193
s_1116	ATGGAACTGGGATGAGGTAG	mir-5193
s_1117	GAACTGGGATGAGGTAGAGG	mir-5193
s_1118	AATTCTCAAAGGAGCCTCCC	mir-5571
s_1119	AATTCACTTTAGGAAGTCCT	mir-5571
s_1120	TCACTTTAGGAAGTCCTAGG	mir-5571
s_1121	AGGCTCCTTTGAGAATTGCT	mir-5571
s_1122	GGTCAGTGCAAAAGTAATTG	mir-548as
s_1123	GTCAGTGCAAAAGTAATTGC	mir-548as
s_1124	GCTGGTACAAACATAATTGT	mir-548as
s_1125	GGCTGGTACAAACATAATTG	mir-548as
s_1126	GTTTGGTGCAAAAGTTATTG	mir-548at
s_1127	TGCAAAAGTTATTGCGGTTT	mir-548at
s_1128	CACAAAAGTTACTGCGGTTT	mir-548at
s_1129	GGTTGGCACAAAAGTTACTG	mir-548at
s_1130	AATCACTGAGCTGGCATTAG	mir-5588
s_1131	ATCACTGAGCTGGCATTAGT	mir-5588
s_1132	GGGCAATCACTGGCATTAGT	mir-5588
s_1133	TTTAGGAATAGGGCAATCAC	mir-5588
s_1134	TCACAGCCCAGCAGTTATCA	mir-5685
s_1135	CACAGCCCAGCAGTTATCAC	mir-5685
s_1136	AGGGGCCCGTGATAACTGCT	mir-5685
s_1137	GAGGGGCCCGTGATAACTGC	mir-5685
s_1138	TAGTCCCTATTAGACTAGAA	mir-5681b
s_1139	AGTCCCTATTAGACTAGAAA	mir-5681b
s_1140	CCCTATTAGACTAGAAAGGG	mir-5681b
s_1141	CAAGTCTCAGTTTTTGGAAG	mir-5681b
s_1142	TGCCCATGGACTTAGCATAA	mir-5704
s_1143	GCCCATGGACTTAGCATAAT	mir-5704
s_1144	GACTTAGCATAATGGGATGA	mir-5704
s_1145	ACTATTGTCTGATCTTGTTT	mir-5704
s_1146	CAGAGGCTAGGTGGAGATAG	mir-6074
s_1147	GGAGATATTCAGAGGCTAGG	mir-6074
s_1148	GGTGGAGATATTCAGAGGCT	mir-6074
s_1149	TCTTTGGTGGAGATATTCAG	mir-6074
s_1150	GCCACCGCCTGAGCTAGCTG	mir-6078
s_1151	TCCACAGCTAGCTCAGGCGG	mir-6078
s_1152	CTGTCCACAGCTAGCTCAGG	mir-6078
s_1153	CCTCTGTCCACAGCTAGCTC	mir-6078
s_1154	AAGAAACTTTTTTGGAAGCT	mir-6079
s_1155	GGAAGCTTGGACCAACTAGC	mir-6079
s_1156	TGGACCAACTAGCTGGCTTC	mir-6079
s_1157	CCTCCCTGAAGCCAGCTAGT	mir-6079
s_1158	TAGTGGAAGAAGATGGCGGA	mir-6125
s_1159	TGGAAGAAGATGGCGGAAGG	mir-6125
s_1160	GAAGATGGCGGAAGGCGGAG	mir-6125
s_1161	GATGGCGGAAGGCGGAGCGG	mir-6125
s_1162	CAGAGATGGTGGGTTCTGGC	mir-6131
s_1163	GTGGGTTCTGGCTGGTCAGA	mir-6131
s_1164	TGGGTTCTGGCTGGTCAGAT	mir-6131
s_1165	TCTGGCTGGTCAGATGGGAG	mir-6131
s_1166	TATTGTCTTACTGCTACAGC	mir-6132
s_1167	ATTGTCTTACTGCTACAGCA	mir-6132
s_1168	TCTTACTGCTACAGCAGGGC	mir-6132
s_1169	CTTACTGCTACAGCAGGGCT	mir-6132
s_1170	CTGGTGTTTGAGGCGATGTG	mir-6717
s_1171	CCTGGTGTTTGAGGCGATGT	mir-6717
s_1172	GCCTGGTGTTTGAGGCGATG	mir-6717
s_1173	GAGAGGAAGCCTGGTGTTTG	mir-6717
s_1174	TGCCTACAGTGAATCCCTAG	mir-6718
s_1175	GTGAATCCCTAGTGGTCAGA	mir-6718
s_1176	CATAAGCCCTCTGACCACTA	mir-6718
s_1177	TCATAAGCCCTCTGACCACT	mir-6718
s_1178	AACCAGACCTTCTTCCACCC	mir-6745
s_1179	AAGAAGGTCTGGTTCTCACC	mir-6745
s_1180	GTCCTGGGTGGAAGAAGGTC	mir-6745
s_1181	AACACTGGTGGAGTCCTGGG	mir-6745
s_1182	ATTTTCTAATCCGCTGTTTT	mir-6755
s_1183	CAGTGTCTACCCTAAAACAG	mir-6755
s_1184	TAGGGAAAAAACATGACAAC	mir-6755
s_1185	TGAGTCAGTGTTGTACATCT	mir-6755
s_1186	TCTGCCCTTGGAAAACGGTG	mir-6833
s_1187	TGGAAAACGGTGTGGAAGAT	mir-6833
s_1188	AAAACGGTGTGGAAGATGGG	mir-6833
s_1189	GAGTTTTTAATCTGAGGAAG	mir-6833
s_1190	ATGTCTTCTGCAACAGAAGC	mir-6838
s_1191	TGCCACTGCTGCTTCCCTGC	mir-6838
s_1192	GCAGCAGTGGCAAGACTCCT	mir-6838
s_1193	TTCCTGCAGGGAAGCAGCAG	mir-6838
s_1194	TGGCTCTCTCCCTGCTCAAG	mir-6854
s_1195	TGCGTTTCTCCTCTTGAGCA	mir-6854
s_1196	CTGCGTTTCTCCTCTTGAGC	mir-6854
s_1197	GGTGCTTCTAAAGCAAGCTC	mir-6854
s_1198	CATGAAAAAAGAGGCTGAGA	mir-7515
s_1199	ATGAAAAAAGAGGCTGAGAA	mir-7515
s_1200	AAGAGGCTGAGAAGGGAAGA	mir-7515
s_1201	GAGAAGGGAAGATGGTGACA	mir-7515
s_1202	GATATGATAAAGCTCAGCCT	mir-7703
s_1203	ATAAAGCTCAGCCTGGGAGA	mir-7703
s_1204	TTGCACTCTGGCCTTCTCCC	mir-7703
s_1205	AGAACCTGACTCTTGCACTC	mir-7703
s_1206	GTGTCATGCAGCAGCAGCGG	mir-7704
s_1207	TGTCATGCAGCAGCAGCGGC	mir-7704
s_1208	TGCAGCAGCAGCGGCGGGGT	mir-7704
s_1209	AGCAGCAGCGGCGGGGTCGG	mir-7704
s_1210	GATATGGCGTAGACAGGATG	mir-7843
s_1211	CTTCCATCAGATCAGGAAGC	mir-7843
s_1212	AGCCAAGCGTAAGGCAGAGA	mir-7843
s_1213	ACCCTGCAGAGCCAAGCGTA	mir-7843
s_1214	CACTGCTCAGTGGAGCGTGG	mir-7847
s_1215	TCAGTGGAGCGTGGAGGACG	mir-7847
s_1216	GTGGAGCGTGGAGGACGAGG	mir-7847
s_1217	GAGCGTGGAGGACGAGGAGG	mir-7847
s_1218	CATCTCCGAGGTCAGAAGTT	mir-7850
s_1219	TCAGAAGTTTGGACATAGTG	mir-7850
s_1220	AAGTTTGGACATAGTGTGGC	mir-7850
s_1221	AGTTTGGACATAGTGTGGCT	mir-7850
s_1222	AGGTAGCGGCCAGCTTAGCC	mir-7974
s_1223	GGTAGCGGCCAGCTTAGCCA	mir-7974
s_1224	GGCCAGCTTAGCCAGGGCTC	mir-7974
s_1225	TGTGATGCTCTCCTGAGCCC	mir-7974
s_1226	ACACGGACGTGCGTGACATT	mir-7975
s_1227	TGACATTTGGTGCCGTGACT	mir-7975
s_1228	TTGGTGCCGTGACTAGGATC	mir-7975
s_1229	AGGTCCCCTGATCCTAGTCA	mir-7975
s_1230	CTCCCTGGTCTGGAGGGCTG	mir-8052
s_1231	TCCCTGGTCTGGAGGGCTGC	mir-8052
s_1232	GGAGGGCTGCGGGACTGTAG	mir-8052
s_1233	GAGGGCTGCGGGACTGTAGA	mir-8052
s_1234	GGCATTTATGGCTTTTCCAC	mir-8053
s_1235	GGCTTTTCCACTGGCGATTT	mir-8053
s_1236	CTGGCGATTTTGGAACTCAA	mir-8053
s_1237	TTGAGTTCCAAAATCGCCAG	mir-8053
s_1238	GGTTTCAAAATCAGGAGTCG	mir-8063
s_1239	TGGTTTCAAAATCAGGAGTC	mir-8063
s_1240	TTGGTTTCAAAATCAGGAGT	mir-8063
s_1241	GAGAAATTGGTTTCAAAATC	mir-8063
s_1242	GAAGACTTCTTGGATTACAG	mir-8087
s_1243	TGAAGACTTCTTGGATTACA	mir-8087
s_1244	GTGAAGACTTCTTGGATTAC	mir-8087
s_1245	TCTAAGAAGTGAAGACTTCT	mir-8087
s_1246	CCTTCCCCTGAGGTCTAGAC	mir-3670-4
s_1247	TAGACTGGTATAGCTGCTTT	mir-3670-4
s_1248	CTATACCAGTCTAGACCTCA	mir-3670-4
s_1249	GCTATACCAGTCTAGACCTC	mir-3670-4
s_1250	TGGAGGTCTCTGTCTGGCTT	mir-1843
s_1251	AATATATGGAGGTCTCTGTC	mir-1843
s_1252	GATCCTACATAAATATATGG	mir-1843
s_1253	AGCGATCCTACATAAATATA	mir-1843
s_1254	TACGCTCTTAAAGAAGTAAA	mir-6529
s_1255	CTTAAAGAAGTAAAAGGCAC	mir-6529
s_1256	TTTACTTCTTTAAGAGCGTA	mir-6529
s_1257	CTGTTCTCTTGAGAGATCAG	mir-6529
s_1258	GGTACAGACACCGCCAGTGC	mir-9851
s_1259	GGTGGTGGCACCAGCACTGG	mir-9851
s_1260	GGTGGTGGTGGCACCAGCAC	mir-9851
s_1261	GAGCCTGGCGCTGGCAGTGT	mir-9851
s_1262	TTAGACCTCTGAACTCTATG	mir-12113
s_1263	TAGACCTCTGAACTCTATGT	mir-12113
s_1264	ACATAGAGTTCAGAGGTCTA	mir-12113
s_1265	TAATCCCACATAGAGTTCAG	mir-12113
s_1266	AACTTTACTTTGCAAACTAG	mir-12115
s_1267	ACTTTGCAAACTAGTGGAGC	mir-12115
s_1268	TGCAAACTAGTGGAGCTGGG	mir-12115
s_1269	AGTGGAGCTGGGAGGCAGCT	mir-12115
s_1270	TGGCTGGGCGGTAAGGAACG	mir-12120
s_1271	GCTGGGCGGTAAGGAACGCG	mir-12120
s_1272	CGGTAAGGAACGCGGGGCCT	mir-12120
s_1273	GTCCGCACTTTGCTCTACCA	mir-12120
s_1274	CCCGGGCTGCCACGAGCGTG	mir-12121
s_1275	CCGGGCTGCCACGAGCGTGC	mir-12121
s_1276	CCCGCACGCTCGTGGCAGCC	mir-12121
s_1277	CGGCGAGGCCCGCACGCTCG	mir-12121
s_1278	GTTTTACTGTTTATTTGGAG	mir-12131
s_1279	AGAGGTGTACTCCCAAATAA	mir-12131
s_1280	AGAGGGTATGCCCTTTATTT	mir-12131
s_1281	GAGAGGGTATGCCCTTTATT	mir-12131
s_1282	GAAAAAGTCATGGAGGCCAT	mir-12136
s_1283	TGAAAAAGTCATGGAGGCCA	mir-12136
s_1284	TCTTTTTGAAAAAGTCATGG	mir-12136
s_1285	ATATCTTTTTGAAAAAGTCA	mir-12136
s_1286	TATTACTGTGAGAATTATGA	mir-12132
s_1287	TTACTATGAAGCGATTTCTA	mir-12132
s_1288	AAGATGTTAAAAGGACATAT	mir-12132
s_1289	ATGATGGAAAAGATGTTAAA	mir-12132
s_1290	TTATGGCTTACAGGCAAAAA	mir-12130
s_1291	CCGAAAAAGTAAGCACTCAT	mir-12130
s_1292	CCCGAAAAAGTAAGCACTCA	mir-12130
s_1293	AAATACTCTTTATGGCTTAC	mir-12130
s_1294	ACTAGGGGGATGTACTGAAC	mir-12129
s_1295	CTAGGGGGATGTACTGAACT	mir-12129
s_1296	CCCCACAAAATGTTACTAGG	mir-12129
s_1297	TTGTGGGGATGTACTGAACT	mir-12129
s_1298	GACACCAATTCTCTCTCACC	mir-12125
s_1299	AATTGTGAATTGCTTATGCC	mir-12125
s_1300	GTTGCTTATGTCAGGTGAGA	mir-12125
s_1301	TTGCTTATGTCAGGTGAGAG	mir-12125
s_1302	GACAGAGGAAATGCAGATGC	mir-12124
s_1303	AGAGGAAATGCAGATGCTGG	mir-12124
s_1304	GAAATGCAGATGCTGGAGGC	mir-12124
s_1305	CTGTCCGCCTGGCCGAGGAA	mir-12124
s_1306	CGAGCAGTTTGTGTCACAGA	mir-12122
s_1307	CAGTTTGTGTCACAGATGGC	mir-12122
s_1308	CCAGGCAAAAGAGTCTCTTC	mir-12122
s_1309	GTGACACAAACTGCTCGTGG	mir-12122
s_1310	AGTCTGGGAAGGGGTCAAGG	mir-12118
s_1311	GGAAGGGGTCAAGGAGGAGC	mir-12118
s_1312	GAAGGGGTCAAGGAGGAGCG	mir-12118
s_1313	GGAGCGGGGATTAGTTCTAG	mir-12118
s_1314	GGATATGTGTCTCAGTGAAG	mir-12117
s_1315	AAGTGGAGCACATCAGTGAA	mir-12117
s_1316	AGTGGAGCACATCAGTGAAA	mir-12117
s_1317	GGGTGAACTTAACCTTTCAC	mir-12117
s_1318	CCTCGCGGCTGTCACGTCTG	mir-11401
s_1319	CGGCTGTCACGTCTGCTAGG	mir-11401
s_1320	CGCAGACGTGACAGCCGCGA	mir-11401
s_1321	CCGCAGACGTGACAGCCGCG	mir-11401
s_1322	GATGAGGTTTGTGAGCAGGA	mir-11400
s_1323	GACACGACTGTGCCACACTG	mir-11400
s_1324	GTCGCCCTTGCTCTGTGCGC	mir-11400
s_1325	CCAGAAGCTTAGCCACAGTG	mir-11400
s_1326	ATCCAGCTCAGTGCTCTTTC	mir-11399
s_1327	GCTCAGTGCTCTTTCAGGTC	mir-11399
s_1328	CTCAGTGCTCTTTCAGGTCT	mir-11399
s_1329	GGCAGTCCCAGGCCCGAAAG	mir-11399
s_1330	TCAAGAGCAAAAGCAAATGT	mir-10527
s_1331	CAAGAGCAAAAGCAAATGTT	mir-10527
s_1332	AAAAGCAAATGTTGGGTGAA	mir-10527
s_1333	ACCAGCAAGAGTAAGGTGCA	mir-10527
s_1334	AGGTGCACATCATAGTCACC	mir-10525
s_1335	GACTTGGGAGAAAGTACTCC	mir-10525
s_1336	ACTTGGGAGAAAGTACTCCC	mir-10525
s_1337	GGTGCACATCATAGTCACCC	mir-10525
s_1338	CTCACCAGAACTCACTATGC	mir-10524
s_1339	AACTCACTATGCTGGCATCC	mir-10524
s_1340	AGACTGGGAAATCTGAAGCC	mir-10524
s_1341	AGCATAGTGAGTTCTGGTGA	mir-10524
s_1342	CATTGTGTCTTTTTTTTTGC	mir-9983
s_1343	TTTTTTTGCTGGAACATTTC	mir-9983
s_1344	TGGCTAGAACATTTCCAGCT	mir-9983
s_1345	TTGGCTAGAACATTTCCAGC	mir-9983
s_1346	GACAATGATGAGAAGACCTG	mir-10523
s_1347	GCTGGGGGCTGCAAATCCTC	mir-10523
s_1348	GATTTGCAGCCCCCAGCCCT	mir-10523
s_1349	GACTTGTAGGGGCCAAGAAG	mir-10523
s_1350	AGTATTTTGCAAAAAGTGTG	mir-9986
s_1351	AAAATACTTCTTGCAAGTGA	mir-9986
s_1352	GGCATAGCTGTAGTAATAGC	mir-9986
s_1353	TATGAGGTTGTCATGCCTGC	mir-9986
s_1354	TCATTGAGCTTTATTCACAG	mir-9985
s_1355	TATTCACAGTGGCTAAGCTA	mir-9985
s_1356	GAATAAAGCTCAATGAACAT	mir-9985
s_1357	TCCATCAGTGAACACTTGGA	mir-9985
s_1358	AAGTAAGAGCGGGTTCTTAG	mir-9900
s_1359	AAGGCTTGATGCAGTCTCTT	mir-9900
s_1360	AACCCGCTCTTACTTCTAAA	mir-9900
s_1361	GCTCTTACTTCTAAAAGGAC	mir-9900
s_1362	CTTTATTGTCACGTTCTGAT	mir-5701-3
s_1363	AACACTAGGCCTACTCTGAT	mir-5701-3
s_1364	ATTGGATCAGAACAAGTCTT	mir-5701-3
s_1365	ACATCTACGCCTACTCTGAT	mir-5701-3
s_1366	GCCACGGAAGAGGACGCACC	mir-941-5
s_1367	GCTGTGTGCACATGTGCCCA	mir-941-5
s_1368	TGGGCACATGTGCACACAGC	mir-941-5
s_1369	CAGGGCCCGGGACAGCGCCA	mir-941-5
s_1370	TGAGGGTGATTCTCTAGAGA	mir-3670-3
s_1371	TATACCAGTCTAGACCTCAG	mir-3670-3
s_1372	CTAGAGAATCACCCTCAGAT	mir-3670-3
s_1373	CCTTCCCCTGAGGTCTAGAC	mir-3670-3
s_1374	TTAGCTGTACTATAAGTAGT	mir-1244-4
s_1375	AGTAGTTGGTTTGTATGAGA	mir-1244-4
s_1376	TTTGTATGAGATGGTTAAAA	mir-1244-4
s_1377	CTGGAATGCTCGGAATAAGA	mir-1244-4
s_1378	GCTTGGTGCAAAAGTAACTA	mir-548bb
s_1379	GCAAAAGTAACTATGGTTTT	mir-548bb
s_1380	CAAAAGTAACTATGGTTTTT	mir-548bb
s_1381	TATGAGACAATCCATTAGAT	mir-548bb
s_1382	AAGCCTGTGGGGAAAAGAAA	mir-9500
s_1383	GGGGAAAAGAAAAGGGAAGA	mir-9500
s_1384	GAAGATGGTGACCACATAGG	mir-9500
s_1385	AAGATGGTGACCACATAGGA	mir-9500
s_1386	AGTCCAGACTAGCAGACTAG	mir-8086
s_1387	TCTGCTAGTCTGGACTGATA	mir-8086
s_1388	AATCCACTAGTCTGCTAGTC	mir-8086
s_1389	ACTAGCAGACTAGTGGATTA	mir-8086
s_1390	TACTAAGTAAAAAATCAGTA	mir-8084
s_1391	GATACTGAGTATTTTTTCTT	mir-8084
s_1392	TTTTTTCTTAGGTTTAGTTT	mir-8084
s_1393	AGAAAAAATACTCAGTATCG	mir-8084
s_1394	CGAGGGGGTGCAGGACTTGA	mir-8083
s_1395	TGGGAGTGGCGAGGGGGTGC	mir-8083
s_1396	AGAATGACAGACGCTGCACC	mir-8083
s_1397	CTGCACCCGGTGTGACGGTG	mir-8083
s_1398	TCAGAAAGGCACGACTCAAG	mir-8081
s_1399	GACATTGACTTCATTCAGAA	mir-8081
s_1400	GGCCTTGCTTTCAGAGAGGA	mir-8081
s_1401	AAGTGGCCTTGCTTTCAGAG	mir-8081
s_1402	AAGAAGGACACTGGTGTCAA	mir-8080
s_1403	GATGGCTCTAAGAAGGACAC	mir-8080
s_1404	GCCTAGTGATGGCTCTAAGA	mir-8080
s_1405	CGGCTGAGCCCTTTGATAAG	mir-8080
s_1406	CAGAGACGATCACTGAACCC	mir-8079
s_1407	GGTTCAGTGATCGTCTCTGC	mir-8079
s_1408	CTGTAGGGCAGCAGTCAGAG	mir-8079
s_1409	GATCGTCTCTGCTGGCTGTA	mir-8079
s_1410	GTCCAAAGGAAAGGGCTGAG	mir-8077
s_1411	TCCAAAGGAAAGGGCTGAGT	mir-8077
s_1412	CCAAAGGAAAGGGCTGAGTG	mir-8077
s_1413	GATGGGCACTGGGAGTCCAA	mir-8077
s_1414	GAGAGCTACTAAGTCTTATA	mir-8076
s_1415	TAAGACTTAGTAGCTCTCAC	mir-8076
s_1416	AGAACTCTAGACCAGACGTG	mir-8076
s_1417	TCTAGACCAGACGTGTGGAT	mir-8076
s_1418	GTACATGCCAGTCTCGCCAT	mir-8074
s_1419	GAGACGTCCTATGGCGAGAC	mir-8074
s_1420	GGGAGCCCAGAGACGTCCTA	mir-8074
s_1421	AGTTTATGCAAGATGCCCAT	mir-8074
s_1422	GGGAAAAGATTTCAGTGACC	mir-8073
s_1423	ATTTCAGTGACCTGGCAGCA	mir-8073
s_1424	TGACGACGCTCCCTGCTGCC	mir-8073
s_1425	GATTTCAGTGACCTGGCAGC	mir-8073
s_1426	GGAGTCAGCCGTCAATCACA	mir-8070
s_1427	GAGTCAGCCGTCAATCACAT	mir-8070
s_1428	ACTTGATCCCATGTGATTGA	mir-8070
s_1429	GCTTCACTCACATGATGATC	mir-8070
s_1430	GCTTCACTCACATGATGATC	mir-8070
s_1431	GTTTGTTGTAAGGATCGTTG	mir-8068
s_1432	CTGGCAAAGTATTTGTTGTA	mir-8068
s_1433	CAAACATGAGTTAGCCTGAA	mir-8068
s_1434	GCTAACTCATGTTTGTTGTA	mir-8068
s_1435	TGACTAAGTTTACAGTTTCT	mir-8067
s_1436	TCAAGAAAGACTGTGCACTC	mir-8067
s_1437	AGGAAACACAGAAGGATAGT	mir-8067
s_1438	GGAAACACAGAAGGATAGTA	mir-8067
s_1439	AATGTGATCTTTTGGATGTA	mir-8066
s_1440	CAATGTGATCTTTTGGATGT	mir-8066
s_1441	CATGTTACAATGTGATCTTT	mir-8066
s_1442	GAGGCAACAATATGTTCCAC	mir-8066
s_1443	CAAGGGCTTTGATGTCTTGT	mir-8065
s_1444	TTGTAGGAACAGTTGAATTT	mir-8065
s_1445	TGTATTTTTCAGCAAGGCAA	mir-8065
s_1446	GTAATTACACACAATATCAG	mir-8065
s_1447	GAGTGAGCACACTGAGCGAG	mir-8064
s_1448	TTGGGAGCCAGCGGAGCGCG	mir-8064
s_1449	GCGGCACCGCTTATTTACTA	mir-8064
s_1450	CACCGCTTATTTACTATGGA	mir-8064
s_1451	GAACAATATCCTCTAATCTA	mir-8061
s_1452	AGATTAGAGGTATTGTTCAG	mir-8061
s_1453	GATTAGAGGTATTGTTCAGT	mir-8061
s_1454	TGAACAATACCTCTAATCTA	mir-8061
s_1455	GGACTTTGATCTTGCCATAA	mir-8058
s_1456	TTATGGCAAGATCAAAGTCC	mir-8058
s_1457	AGGTGCCCTGGTTCTCCGTG	mir-8058
s_1458	CAGGTGCCCTGGTTCTCCGT	mir-8058
s_1459	GATGTGGCTCTGTAGTAAGA	mir-8057
s_1460	CTTGAAAAGAATTTGGGATG	mir-8057
s_1461	TCTGTAGTAAGATGGACTTG	mir-8057
s_1462	CCTGCACCTTGAAAAGAATT	mir-8057
s_1463	ATTCCTGTTCGTGGATTGTC	mir-8056
s_1464	ACGAACAGGAATAGGCCAGG	mir-8056
s_1465	GACAATCCACGAACAGGAAT	mir-8056
s_1466	CATCCAGACAATCCACGAAC	mir-8056
s_1467	CCGTCTGCTCATGTGCTCAA	mir-8055
s_1468	CGTCTGCTCATGTGCTCAAA	mir-8055
s_1469	CCTTTGAGCACATGAGCAGA	mir-8055
s_1470	GAGTGATCATGAGATGTACC	mir-8055
s_1471	GCAGAAAGTACAGATCGGAT	mir-8054
s_1472	TGCAGAAAGTACAGATCGGA	mir-8054
s_1473	GCAATGCAGAAAGTACAGAT	mir-8054
s_1474	ATGAGATATGTACAATGGGA	mir-8054
s_1475	GTGCGTTGGCTGGGAAACCA	mir-7977
s_1476	ATCATTTTTGGTGCGTTGGC	mir-7977
s_1477	CCATATCATTTTTGGTGCGT	mir-7977
s_1478	TCATTTTTGGTGCGTTGGCT	mir-7977
s_1479	TTATTAGAGCAAAAGTCTCA	mir-7976
s_1480	GCCAATGAAAATCTGCCCTG	mir-7976
s_1481	GCCTCAGGGCAGATTTTCAT	mir-7976
s_1482	AATTTAGATCAAAAGCCTCA	mir-7976
s_1483	AGATGTTTTAAGGACACTGA	mir-7856
s_1484	AAGATGTTTTAAGGACACTG	mir-7856
s_1485	ATGGCCTCTAAGATGTTTTA	mir-7856
s_1486	GTGTCCTTAAAACATCTTAG	mir-7856
s_1487	CTTACTGCACCAGTGAAGTC	mir-7853
s_1488	AATGCAGATCCTGACTTCAC	mir-7853
s_1489	GCTGGTGTGCAGACCGCAGG	mir-7853
s_1490	GCTGCTGGTGTGCAGACCGC	mir-7853
s_1491	AAGTAGACAATTGTTGATCT	mir-7849
s_1492	AGTAGACAATTGTTGATCTT	mir-7849
s_1493	ACTTTATATTGTTGAACATC	mir-7849
s_1494	ACAACTGACTACTTCGAAAA	mir-7849
s_1495	GGAGTGTGGTAAGCAGACCG	mir-7848
s_1496	AGTGTTTCACTTGCTACCCT	mir-7848
s_1497	GAGTGTGGTAAGCAGACCGA	mir-7848
s_1498	GTTCTGCTGACCTTACGGGA	mir-7848
s_1499	TAAGAAAAACTAGGACTGTG	mir-7844
s_1500	ACTCGTGTGTAAGAAAAACT	mir-7844
s_1501	ATTCGTGTTAACGAAGTACA	mir-7844
s_1502	GACTGAGTTGGCAACTGCTA	mir-7844
s_1503	GGTTTTGAATTTGCAGTAAC	mir-6516
s_1504	TCATGTATGATACTGCAAAC	mir-6516
s_1505	TCCCGGAAGAAGTCTTTCCT	mir-6516
s_1506	TTACTGCAAATTCAAAACCC	mir-6516
s_1507	CGGCAGTCTCGGCAGAGCAC	mir-7706
s_1508	GCGCGGAGCCCGAGCAGCCG	mir-7706
s_1509	GCGCTTCACCGCGGCTGCTC	mir-7706
s_1510	AGAGCACAGGCGCTTCACCG	mir-7706
s_1511	CCTGAAACTGCATGTCCTCA	mir-7702
s_1512	CTGCATGTCCTCAGGGAGTC	mir-7702
s_1513	TTAGACTGCCAGACTCCCTG	mir-7702
s_1514	GGAGTCTGGTAGTCTAAGTG	mir-7702
s_1515	GTTTCTGCACAGACAACAGA	mir-6868
s_1516	TGGCAGAACACTGAAGCAGC	mir-6868
s_1517	AGGCAGGGGAAGGCCAGGAC	mir-6868
s_1518	AGAAACTGCTCTTTGAGCGC	mir-6868
s_1519	TGTTAATGAGGCCATAGACG	mir-6863
s_1520	TGAGGCCATAGACGTGGTGA	mir-6863
s_1521	TCAATCCTTCACCACGTCTA	mir-6863
s_1522	TTGAGTGACCTCGATGATAT	mir-6863
s_1523	TGCACGCCTCTGCAGAGAAC	mir-6843
s_1524	TGGTCTCCTGTTCTCTGCAG	mir-6843
s_1525	AGAGAACAGGAGACCATCAT	mir-6843
s_1526	TTTATTCCTGAGGAAATGGG	mir-6843
s_1527	ATTGAAGAGAAAACCCAAGC	mir-6839
s_1528	ATGTGTGTTATGGCACAGTC	mir-6839
s_1529	ATTGAAGAGACGACCCAAGC	mir-6839
s_1530	AGCTCACACGAAGCCTGCTT	mir-6839
s_1531	TTGTCTCTTGTTCCTCACAC	mir-6818
s_1532	ATTGCTCTGGTGCCTGTGTG	mir-6818
s_1533	GAGTACAGAGAGCATCTGAA	mir-6818
s_1534	AGTACAGAGAGCATCTGAAT	mir-6818
s_1535	ACAAAAATCATAAAAGCAGC	mir-6719
s_1536	CTCCTCCTGAGAGTAGGGCG	mir-6719
s_1537	TCCTCCTGAGAGTAGGGCGG	mir-6719
s_1538	CCCGCCCTACTCTCAGGAGG	mir-6719
s_1539	ATGCATTTCTAGAACTCCTT	mir-6508
s_1540	GGTGGGTCATGCATTTCTAG	mir-6508
s_1541	TAAGGAGTTCTAGAAATGCA	mir-6508
s_1542	TGGCCCACCAAAACTCAGGG	mir-6508
s_1543	GACAAGCAGATGGTTGTGTC	mir-6506
s_1544	GACTGGGATGTCACTGAATA	mir-6506
s_1545	CTAGGTGTTTCTCAAAGGAC	mir-6506
s_1546	TAGGTGTTTCTCAAAGGACT	mir-6506
s_1547	CCCCTTGTCTGTAGAGAGAA	mir-6504
s_1548	GCCATTCTCTCTACAGACAA	mir-6504
s_1549	CCATTCTCTCTACAGACAAG	mir-6504
s_1550	GGCTGTGCTGTAATGCAGCA	mir-6504
s_1551	ATAGTTATACTCTAGAAAGA	mir-6502
s_1552	GGATGTTGGTTAGCACAGAG	mir-6502
s_1553	GATGTTGGTTAGCACAGAGT	mir-6502
s_1554	GGTCTAGTCAATAAGATGAT	mir-6502
s_1555	GGTTGGTGCAAAAGTGATTG	mir-548az
s_1556	GGAATATTCAAGATTGTATT	mir-548az
s_1557	TATTCAAGATTGTATTAGGT	mir-548az
s_1558	CTCTGTGCAGCAAATTTATT	mir-548az
s_1559	GGTTCGTGCAAGAGTAATCG	mir-548ay
s_1560	TGCAAGAGTAATCGCGGTTT	mir-548ay
s_1561	TGGGAAGAAGTGTTACCGTT	mir-548ay
s_1562	ACCAGAAGATGCTTACTACT	mir-548ay
s_1563	GAGGTGGTAGGATGTAGAGC	mir-6134
s_1564	ATGAAGCTGAATGAGGTGGT	mir-6134
s_1565	ATAAATGAAGCTGAATGAGG	mir-6134
s_1566	GATGTCAGTAGGGCTCAGTA	mir-6134
s_1567	GGATTTATATGCAGTACTGA	mir-6130
s_1568	TATATGCAGTACTGAGGGAG	mir-6130
s_1569	TACTGAGGGAGTGGATTGTA	mir-6130
s_1570	CAGTACTGCATATAAATCCA	mir-6130
s_1571	GATATTAGAACCAGTTCTTC	mir-378j
s_1572	AGTCGGGGAGGAACTGGATT	mir-378j
s_1573	GCAGTGAGTCGGGGAGGAAC	mir-378j
s_1574	CAGCCCCATGCAGTGAGTCG	mir-378j
s_1575	TTTGGAAAAATTACTGGAAT	mir-6128
s_1576	CCCTTACTATCTAGAATTAT	mir-6128
s_1577	CCATGATTTGGAAAAATTAC	mir-6128
s_1578	CCTATAATTCTAGATAGTAA	mir-6128
s_1579	TGCTCTTATATCAGAGGCTG	mir-6083
s_1580	GCTCTTATATCAGAGGCTGT	mir-6083
s_1581	GCAGGAGCATCGTCTTTAAG	mir-6083
s_1582	TTATGCCTATATACATCTGT	mir-6083
s_1583	CACAATTTGAAGAATACGTC	mir-6082
s_1584	ATCGGGTCTTGGATTTTAGC	mir-6082
s_1585	ACTGGGCTATATTTGTCATA	mir-6082
s_1586	CCAAGACCCGATCCAGTCTG	mir-6082
s_1587	AAAAGCAGCCCTGCGTAGAA	mir-6077
s_1588	AAAGCAGCCCTGCGTAGAAA	mir-6077
s_1589	GTAGAAAGGGAAGAGCTGTA	mir-6077
s_1590	ACACAAACAAACTAGCGCGA	mir-6077
s_1591	GGAGGAGCATGACAGAGGAG	mir-6076
s_1592	GGAGCATGACAGAGGAGAGG	mir-6076
s_1593	GCATGACAGAGGAGAGGTGG	mir-6076
s_1594	ATGCTGGAGGAGCATGACAG	mir-6076
s_1595	TGACTTCCAGGCAGCAGCTA	mir-6072
s_1596	AGCTAAGGTGCAGTGTGATG	mir-6072
s_1597	CTCGTTAGTAAGTGACTTCC	mir-6072
s_1598	ACTGCACCTTAGCTGCTGCC	mir-6072
s_1599	CTTTATTGTCACGTTCTGAT	mir-5701-2
s_1600	AACACTAGGCCTACTCTGAT	mir-5701-2
s_1601	ATTGGATCAGAACAAGTCTT	mir-5701-2
s_1602	ACATCTACGCCTACTCTGAT	mir-5701-2
s_1603	TTTAATGTTGACTTTTGGTC	mir-5708
s_1604	CAACATTAAACAACAAATCT	mir-5708
s_1605	TTAAACAACAAATCTTGGCC	mir-5708
s_1606	TGTTGTTTAATGTTGACTTT	mir-5708
s_1607	ACACGTTTGAATGCTGTACA	mir-5707
s_1608	TTATATTCTCCCAGCCCTTT	mir-5707
s_1609	TATATTCTCCCAGCCCTTTA	mir-5707
s_1610	ATGTTTGAAAGCTGTACATG	mir-5707
s_1611	CAAGGTGAAGCTAGGTCTTC	mir-5706
s_1612	TACAAGTACAAGGTGAAGCT	mir-5706
s_1613	TGCTTCAGCATGTTTTCCAG	mir-5706
s_1614	AGAGGATCTAGCTAAGATAA	mir-5706
s_1615	ATTATGAATAATATCACAGT	mir-5692b
s_1616	TACTACTTCAAATATCACAT	mir-5692b
s_1617	ATCACATGGGTGTACACACA	mir-5692b
s_1618	ATTTGAAGTAGTATGTCCCT	mir-5692b
s_1619	AGTTATCACCCAAAAGTCAT	mir-5702
s_1620	CAACATATCCCATGACTTTT	mir-5702
s_1621	GCAACATATCCCATGACTTT	mir-5702
s_1622	GCAACATATCCCAGGAGTTG	mir-5702
s_1623	CTTTATTGTCACGTTCTGAT	mir-5701-1
s_1624	AACACTAGGCCTACTCTGAT	mir-5701-1
s_1625	ATTGGATCAGAACAAGTCTT	mir-5701-1
s_1626	ACATCTACGCCTACTCTGAT	mir-5701-1
s_1627	TTAATGCATTAAATTATTGA	mir-5700
s_1628	TGAAGGCCCTTGGGCACCCC	mir-5700
s_1629	TGAAGGCCTGGGGTGCCCAA	mir-5700
s_1630	ATTAAATTATTGAAGGCCTG	mir-5700
s_1631	CTCAAGTAGTTTCATGATAA	mir-5697
s_1632	TCAAGTAGTTTCATGATAAA	mir-5697
s_1633	TATGCTCCAGTAGGATTCGT	mir-5697
s_1634	CTCAAGCGTTTCATGATAAA	mir-5697
s_1635	CTATCTGTCTAGATTCTTCT	mir-5695
s_1636	AGAAGTTTCTGCCCCACACA	mir-5695
s_1637	AGATAGATAGGCCTTGTGTG	mir-5695
s_1638	TAGATAGATAGGCCTTGTGT	mir-5695
s_1639	ACAGTCCCATGATCTGCAGT	mir-5694
s_1640	TATAGCCAACTGCAGATCAT	mir-5694
s_1641	TTATAGCCAACTGCAGATCA	mir-5694
s_1642	GCTTGCCAAGTGCGGATCAT	mir-5694
s_1643	GTTCATTTCAGAGCCACTGC	mir-5693
s_1644	CTGAAATGAACTCAAACTCT	mir-5693
s_1645	TGCTGTGAGCTAGCCAGCAG	mir-5693
s_1646	TGAAATGAACTCAAACTCTA	mir-5693
s_1647	CATGTCAGATTGTAATTCCC	mir-4666b
s_1648	CAATTTAGACATGATCATGG	mir-4666b
s_1649	ATGCAATTTAGACATGATCA	mir-4666b
s_1650	CAGTATTGGAGGAAGGGCCT	mir-4666b
s_1651	CAGTACAAATAATACCACAG	mir-5692a-2
s_1652	AGTACAAATAATACCACAGT	mir-5692a-2
s_1653	CACATGAGGTACACCCACTG	mir-5692a-2
s_1654	TCACAGGGTGTACACACATG	mir-5692a-2
s_1655	CAGTACAAATAATACCACAG	mir-5692a-1
s_1656	AGTACAAATAATACCACAGT	mir-5692a-1
s_1657	CACATGAGGTACACCCACTG	mir-5692a-1
s_1658	TCACAGGGTGTACACACATG	mir-5692a-1
s_1659	CAGCTGTCTGTCAGCTTTCT	mir-5691
s_1660	AGCTTGTCCAACACAGCCCG	mir-5691
s_1661	GCTTGTCCAACACAGCCCGT	mir-5691
s_1662	TCAGAGCTTGTCTGTCCGTT	mir-5691
s_1663	TAACTCCCAAATCCTAATAG	mir-5690
s_1664	TTTCAGCTACTACCTCTATT	mir-5690
s_1665	TTTGGGAGTTATACTAATAG	mir-5690
s_1666	CTACTACCTCTATTAGGATT	mir-5690
s_1667	TCCTGAGTATCTAGGACTAC	mir-5689
s_1668	ATACACATTTAATTCCAGCG	mir-5689
s_1669	ACTCAGGAGGGTGAGTATCT	mir-5689
s_1670	GTGCTACCACGCTTGAACTC	mir-5689
s_1671	GAAACACTTTGCTGTTTTAC	mir-5688
s_1672	GAAACACTTTGCCTTTTTAC	mir-5688
s_1673	AAGGCAAAGTGTTTCTCAAA	mir-5688
s_1674	CATAATAAACTCCTGTAAAA	mir-5688
s_1675	TTTTAGGGTCAAATAAGTAC	mir-5687
s_1676	ACTTTATTTAGAACGTTTTA	mir-5687
s_1677	CACTTTATTTAGAACGTTTT	mir-5687
s_1678	TGACTCTGAAATCTTCTAAA	mir-5687
s_1679	ATTAGGAATAATATCACAGT	mir-5692c-2
s_1680	CTAATATCCTAAAAATAAAT	mir-5692c-2
s_1681	AGGACTCCTAATATCACAGT	mir-5692c-2
s_1682	ACAAATAGTATGTACGCCCA	mir-5692c-2
s_1683	ATTATGAATAATATCACAGT	mir-5692c-1
s_1684	ATATAATTAGTAATATCCTA	mir-5692c-1
s_1685	ATTAAGAGTAATAGCTCTCT	mir-5692c-1
s_1686	AAGTAATTGCGGTTTTGCCA	mir-548ax
s_1687	AATAGTTGGCTGAAATTATT	mir-548ax
s_1688	GTTGGCTGAAATTATTAGGT	mir-548ax
s_1689	GGTTTTGCCATGGAAAGTAA	mir-548ax
s_1690	ACCATCTCACTCTGTTGCTC	mir-5684
s_1691	GCCTGAGCAACAGAGTGAGA	mir-5684
s_1692	ATGAGCCATGATCTTGACAC	mir-5684
s_1693	CTTACTGCACCAGTGAAGTC	mir-5683
s_1694	AATGCAGATCCTGACTTCAC	mir-5683
s_1695	AACAAGCTCCCAGGTGATGA	mir-5683
s_1696	ACTTCAATAGGCATTGTCTG	mir-5683
s_1697	GGTCGGTGCAAAAGTCATCA	mir-548aw
s_1698	GGTTTTGTGAAATACTAGGT	mir-548aw
s_1699	CAACCTAATAGAACCAGGCG	mir-548aw
s_1700	CCGCCTCGCCTGGTTCTATT	mir-548aw
s_1701	ACACACAGGAGGAGAAATGC	mir-5680
s_1702	CTAAAACCTTTGCTTGCATT	mir-5680
s_1703	TTTGCTTGCATTGGGTTAGC	mir-5680
s_1704	TGCTAACCCAATGCAAGCAA	mir-5680
s_1705	CACTGTATATAAACATAATG	mir-4536-2
s_1706	GGTAGATATATGCACGATAT	mir-4536-2
s_1707	ATATATCTACCACATTTTAA	mir-4536-2
s_1708	TGTATGTATGTATAAAAGCA	mir-4536-2
s_1709	GGTTGGTACAAAAGTAATTG	mir-548au
s_1710	CCTTCAGAATGATATTAGGC	mir-548au
s_1711	GTAATTGCGGTTTTTGCTAT	mir-548au
s_1712	CCAGCCTAATATCATTCTGA	mir-548au
s_1713	TGGGGCACAGAGTGACAAGC	mir-5586
s_1714	AAAAGCATATAGTAACAAGC	mir-5586
s_1715	TACTATATGCTTTTTAAATG	mir-5586
s_1716	GTTACTATATGCTTTTTAAA	mir-5586
s_1717	AAATAATTCTGCAGTGAGAC	mir-4524b
s_1718	CTGCAGAATTATTTTGAGAC	mir-4524b
s_1719	ATGCTGCTATCGTTCCAAAG	mir-4524b
s_1720	GCTATCGTTCCAAAGAGGAA	mir-4524b
s_1721	TGAGGGTGATTCTCTAGAGA	mir-3670-2
s_1722	CCTTCCCCTGAGGTCTAGAC	mir-3670-2
s_1723	CTAGAGAATCACCCTCAGAT	mir-3670-2
s_1724	TATACCAGTCTAGACCTCAG	mir-3670-2
s_1725	GTCCCATATTGAACTCGAGT	mir-4444-2
s_1726	TATTGAACTCGAGTTGGAAG	mir-4444-2
s_1727	CGAGTTGGAAGAGGCGAGTC	mir-4444-2
s_1728	GAGTTCAATATGGGACCGAG	mir-4444-2
s_1729	CCACAGACAATGAGTATCAA	mir-5197
s_1730	CAGCTAGGGAAGAACTGTAT	mir-5197
s_1731	TCATGTTCTGTCAACACAGA	mir-5197
s_1732	CCATTGATACTCATTGTCTG	mir-5197
s_1733	GGGAGGATAGAAGAGAGGAT	mir-5191
s_1734	GGATAGGAAGAATGAAGTGC	mir-5191
s_1735	GATAGGAAGAATGAAGTGCT	mir-5191
s_1736	TGAAGTGCTGGGCGCTTAGG	mir-5191
s_1737	TTGGTAGAAATCAGGTGAGA	mir-5186
s_1738	GGGAGAGATTGGTAGAAATC	mir-5186
s_1739	ATTTCTTTCTGGGGAGAGAT	mir-5186
s_1740	GAGAGGGTCATGCCATAAGC	mir-5186
s_1741	AAGGCAGTGTGTTAGGTTCA	mir-5094
s_1742	CACTGTACCTACCACATAAA	mir-5094
s_1743	TTTTATGTGGTAGGTACAGT	mir-5094
s_1744	CTTTTATGTGGTAGGTACAG	mir-5094
s_1745	AGTGGCGGCGACTGTGGCGA	mir-5091
s_1746	CGGAGACGACAAGACTGTGC	mir-5091
s_1747	GGTCGCGGGTTGTGGGGTTT	mir-5091
s_1748	TGGGGTTTAGGTCACCGGCA	mir-5091
s_1749	CAGCTGCGGTTGTAAGGTCT	mir-5047
s_1750	TTCTTGCAGCTGCGGTTGTA	mir-5047
s_1751	GGTATGTTTTCTTGCAGCTG	mir-5047
s_1752	TTATGCACTGTGTCTCGTCT	mir-5047
s_1753	TAGTTTGGGTACACAGTGCA	mir-5011
s_1754	TACCCAAACTACAGAGTGCA	mir-5011
s_1755	CAGCCATGCACTCTGTAGTT	mir-5011
s_1756	GCATCCACTCAATACCATCT	mir-5011
s_1757	GGTTGGTGCAAAAGTAATTG	mir-548ap
s_1758	AGGTCAGTAAAAAGTAATTG	mir-548ap
s_1759	ACCAGCTGTGACCAATTCCT	mir-548ap
s_1760	GCTGTGACCAATTCCTAGGT	mir-548ap
s_1761	CTTGGTGACTAATTAGAGTC	mir-5007
s_1762	TAATTAGAGTCTGGCTGATA	mir-5007
s_1763	ATTATTGACTAATTAGAGTT	mir-5007
s_1764	CAGACTCTAATTAGTCACCA	mir-5007
s_1765	GGCTGTTGCAAAAGTAGTCA	mir-548ao
s_1766	TTTTCTCTAAAGAAACTATT	mir-548ao
s_1767	GTTCAAAAGAAAAGACATAT	mir-548ao
s_1768	TTTTCTTTTGAACTATTCTT	mir-548ao
s_1769	CAAACACATACTGTATTGTC	mir-4999
s_1770	CTGTATTGTCAGGTAGTGAT	mir-4999
s_1771	ACACATACTGCTGTATTGTC	mir-4999
s_1772	GTGTTTGTTTTATATATTTA	mir-4999
s_1773	TGGGATTTAACATAATAGTG	mir-4803
s_1774	TATGTTAAATCCCACTCAGA	mir-4803
s_1775	TTATGTTAAATCCCACTCAG	mir-4803
s_1776	GGGATTTAACATCATAGTGT	mir-4803
s_1777	CTTCGGTATACTTTGTGAAT	mir-4798
s_1778	CTTCGGTATACTTCGTGAGT	mir-4798
s_1779	GTTGTAATCAAGTATGACTT	mir-4798
s_1780	ATAATAATGAAGTACAACTT	mir-4798
s_1781	AGAAAAAACCTTTCAGTAAG	mir-4797
s_1782	AGGTTTTTTCTCTCAGTAAG	mir-4797
s_1783	ACAGAGTGCCACTTACTGAA	mir-4797
s_1784	GTCTTCTGAGTTGGTACCTG	mir-4797
s_1785	AGCTAATACAATTTAAGAAC	mir-4791
s_1786	TGGATAGCTTTTCTAATTAC	mir-4791
s_1787	CATTGAAATTCTCATTGATA	mir-4791
s_1788	ATATCAATGAGAATTTCAAT	mir-4791
s_1789	CACATAGCAGGTGTATATAT	mir-4789
s_1790	TATTTACACATACACATATC	mir-4789
s_1791	ATATACACCTGCTATGTGTG	mir-4789
s_1792	TACATATCCACACACATAGC	mir-4789
s_1793	GAGTTCGCGCGCGGAGCTGG	mir-4785
s_1794	TCCGCTGCCGCCGGGAGAGT	mir-4785
s_1795	CATGGACGGGAGTTCGCGCG	mir-4785
s_1796	GGCGTCGCCGACTCTCCCGG	mir-4785
s_1797	GACTGGGCTGAGGAGATGCT	mir-4784
s_1798	CCAGTGTGGTGACTGGGCTG	mir-4784
s_1799	AGCAGAAGCAACATGCGGAG	mir-4784
s_1800	GCCCAGTCACCACACTGGAG	mir-4784
s_1801	ATTGTCTTCATATCCAGAAC	mir-4782
s_1802	TTGTCTTCATATCTAGAACT	mir-4782
s_1803	ATTGTCTTCATATCTAGAAC	mir-4782
s_1804	GGGCAGTCAGTTAAAGGAGC	mir-4782
s_1805	GTCCATTCTTTACTCTAGGA	mir-4779
s_1806	AGTCCATTCTTTACTCTAGG	mir-4779
s_1807	GTAAAGAATGGACTCTAGGA	mir-4779
s_1808	TAGAGTCCATTCTTTACTCT	mir-4779
s_1809	ATATTACAGCATTCTAGATG	mir-4777
s_1810	GTAATATTCTAAATCACAAG	mir-4777
s_1811	TCTAGATGACGTTGCCAGTG	mir-4777
s_1812	AGGTATACCATATACATATG	mir-4777
s_1813	ATTGTTGTCTGGTATGTAGT	mir-4774
s_1814	GTTGTTTTCTGGCACATGTT	mir-4774
s_1815	CATGTGCCAGAAAACAACAT	mir-4774
s_1816	TACATACCAGACAACAATAT	mir-4774
s_1817	TTCTGCTCTAGGCTAATTGT	mir-4771-2
s_1818	AATTGTAGGTCAAGTCTGCT	mir-4771-2
s_1819	ATTAGGCTAGAGCAGGCTTA	mir-4771-2
s_1820	ATTAGCCTAGAGCAGAACTA	mir-4771-2
s_1821	AATTGTAGGTCAAGTCTGCT	mir-4771-1
s_1822	TTCTGCTCTAGGCTAATTGT	mir-4771-1
s_1823	ATTAGCCTAGAGCAGAACTA	mir-4771-1
s_1824	ATTAGGCTAGAGCAGGCTTA	mir-4771-1
s_1825	TTTCGCTGGCGTGAAGGACA	mir-4761
s_1826	TCCAGGTCTGACAACGGGTC	mir-4761
s_1827	CGTTGTCAGACCTGGAAAAA	mir-4761
s_1828	CTGGAAAAAGGGCCGGCTGT	mir-4761
s_1829	ACCTTGAGAGGCATAGCCAT	mir-4760
s_1830	CCTTGAGAGGCATAGCCATG	mir-4760
s_1831	CATGTTCAATCTAAACACCA	mir-4760
s_1832	CACCTTGAGAGGCATAGCCA	mir-4760
s_1833	GACTTGCTGTGATGTTCACG	mir-499b
s_1834	GACTTGCTGTGATGTTCACG	mir-499b
s_1835	TCTTAACAGCCGCCCGCCCA	mir-499b
s_1836	GCTGTGATGTTCACGTGGAG	mir-499b
s_1837	TCTTGCCCAGTGTCTCCTTG	mir-4752
s_1838	GTGTCTCCTTGTGGATCTCA	mir-4752
s_1839	GCACATCCTTGAGATCCACA	mir-4752
s_1840	GAGATCCACAAGGAGACACT	mir-4752
s_1841	GAGTTTCCTTAGCAGAGCTG	mir-122b
s_1842	AGAGCTGTGGAGTGTGACAA	mir-122b
s_1843	GTAGCTATTTAGTGTGATAA	mir-122b
s_1844	CACACTAAATAGCTACTGCT	mir-122b
s_1845	TCACATCTTCCACATCTGTA	mir-3064
s_1846	ACTGCAACACCTTACAGATG	mir-3064
s_1847	CTAACTTTTTATTTTTGGTC	mir-3064
s_1848	TGTGGCAAAATAGCAATGTA	mir-3064
s_1849	GCCCAGCTGCACAGGATGCG	mir-4737
s_1850	TGAGGCACCGTCAGCATCCT	mir-4737
s_1851	TCAGCATCCTCGGTCCTGTG	mir-4737
s_1852	CTCACAGCCGCACAGGACCG	mir-4737
s_1853	CTGTTTCCTCATTTATCTGT	mir-4729
s_1854	TGTTTCCTCATTTATCTGTT	mir-4729
s_1855	AGCTTCCCAACAGATAAATG	mir-4729
s_1856	AGCGTCCCAGCAGATAAATG	mir-4729
s_1857	ACTAAACTCAGTAATGGTAA	mir-451b
s_1858	ACTGAGTTTAGTAATGGTAA	mir-451b
s_1859	CTCTTCCTGGCACGTTTTCT	mir-451b
s_1860	CTATACCCAGAAAACGTGCC	mir-451b
s_1861	TTCTAAAAGCCTGGCATATT	mir-4720
s_1862	TAAGTTATACCAAATATGCC	mir-4720
s_1863	CAGTTAAACTTGGCTATACT	mir-4720
s_1864	TACACAACGACAGTTAAACT	mir-4720
s_1865	ACAAACAGGTGCTTGGTTTC	mir-4718
s_1866	CCAAGTCACAAACAGGTGCT	mir-4718
s_1867	CCAAGCACCTGTTTGTGACT	mir-4718
s_1868	ACTGAAGCCAAGTCACAAAC	mir-4718
s_1869	TAAAGACAGGATTCCAGTAC	mir-4712
s_1870	AGGAAATGAGAGACCTGTAC	mir-4712
s_1871	GGAATTAACAGATACAGTAC	mir-4712
s_1872	TCCTCAAAGGTGTTAAAGAC	mir-4712
s_1873	TCCAAAGGGCTCATGTCTTC	mir-4711
s_1874	TGGAAAGGTCTCGTGTCTTC	mir-4711
s_1875	GGGACACAAAAATGTGCATC	mir-4711
s_1876	AGACACGAGACCTTTCCAAA	mir-4711
s_1877	CCAGTGATTCGTTGAAGAGG	mir-4709
s_1878	TATCCAGTGATTCGTTGAAG	mir-4709
s_1879	AACAGTGACTTGCTCTCCAA	mir-4709
s_1880	CCTCCTCTTCAACGAATCAC	mir-4709
s_1881	CCCTCACAAGATCAATCACT	mir-4705
s_1882	ACCAAGTGATTGATCTTGTG	mir-4705
s_1883	CCAAGTGATTGATCTTGTGA	mir-4705
s_1884	CTCAGCAATTACCAAGTGAT	mir-4705
s_1885	ATCTTCTTATCCTAGACACT	mir-4704
s_1886	CACTCACATGCCTAGTGTCT	mir-4704
s_1887	AATGAGAAGACTCAAACATC	mir-4704
s_1888	GATATGTGACTGATTGAGTG	mir-4704
s_1889	TGACAGTATCCGTCTTGCAG	mir-4696
s_1890	AGTCCAAAGCCACTGCAAGA	mir-4696
s_1891	ATCACAAAGCCACTGCAAAA	mir-4696
s_1892	TATCCGTCTTGCAGTGGCTT	mir-4696
s_1893	GTGGGACACTCAGGCAGTGT	mir-4692
s_1894	GGGTATCAGATAAAACCCAA	mir-4692
s_1895	GGTATCAGATAAAACCCAAA	mir-4692
s_1896	ACTGCCTGAGTGTCCCACCC	mir-4692
s_1897	CTTGGTGTGTTGCAAGTCGG	mir-4684
s_1898	AGTCGGTGGAGACGTACCCT	mir-4684
s_1899	TATGTTGCAAGTCAGTAGAG	mir-4684
s_1900	TTACAGGGGTTGAGCACCAA	mir-4684
s_1901	CACAGGAAGAACTTGAGATC	mir-4683
s_1902	ACTTGAGATCGGGCGAGCAC	mir-4683
s_1903	GGTGCACCAGTTCTGGCCGC	mir-4683
s_1904	CAACCACGACACGCAAGACG	mir-4683
s_1905	TGTGTTGAGTGGGAGGCAAC	mir-4681
s_1906	GTGGGAGGCAACGGGAATGC	mir-4681
s_1907	TTGTGTTGAGTGGGAGGCAA	mir-4681
s_1908	GAATGCAGGCTGTATCTGCA	mir-4681
s_1909	AGTTCAAGTGGGAAAAAACA	mir-4678
s_1910	TTGTTCAGACTTATGATTTT	mir-4678
s_1911	GTTCAGACTTATGATTTTTG	mir-4678
s_1912	CAAAAGCTGGGTTTTTTAAT	mir-4678
s_1913	GCAAAGCAGCAATTGTTCTT	mir-4677
s_1914	GACCAAAGAACTACTTTGCT	mir-4677
s_1915	GGCCAAGCAAAGTAGTTCTT	mir-4677
s_1916	ACAGACAGAAGGTCAGGTCA	mir-4677
s_1917	CGGGGCTGTGATTGACCAGC	mir-4675
s_1918	CTGCTGGTCAATCACAGCCC	mir-4675
s_1919	CAGTGCATGAGAAGTCCTGC	mir-4675
s_1920	AGCCCCGGAGAGTCTGACCA	mir-4675
s_1921	TTGGTTACACAGCTGGACAG	mir-4672
s_1922	AAGCCTCTTGGTTACACAGC	mir-4672
s_1923	TGTCCAGCTGTGTAACCAAG	mir-4672
s_1924	ACGAAACAGCCTGACCTGAG	mir-4672
s_1925	GAGTCTGTGAAGTTACATCA	mir-4670
s_1926	AAAAGTCTGAAGTTACATCA	mir-4670
s_1927	TAGAGTATCATTCTACTTCA	mir-4670
s_1928	TAATGGCTGAATGATTCTCT	mir-4670
s_1929	CAGATGCCACTGCACGTCCA	mir-4663
s_1930	TGAGCTCCATGGACGTGCAG	mir-4663
s_1931	TGTGGTGGAGCTGAGCTCCA	mir-4663
s_1932	TGGAGCTCAGGCCCTTGCAG	mir-4663
s_1933	TTTACTCTGAACTAGCTCTG	mir-4661
s_1934	TTTACTCTGGACTAGCTCTG	mir-4661
s_1935	CTGATTTAGGTCTTTTACTC	mir-4661
s_1936	CTCTGTGGATCCTGTCTATC	mir-4661
s_1937	AAGAATGTGGAAGTGGTCTG	mir-4657
s_1938	GAATAGAAAGAATGTGGAAG	mir-4657
s_1939	TTAGCTGAATAGAAAGAATG	mir-4657
s_1940	GCCAAGAACACTACCATATA	mir-4657
s_1941	GAGCCTTGGAAGGTAGAAAG	mir-4650-2
s_1942	TTTTTTCCTGCAGATATGTC	mir-4650-2
s_1943	TCTCTACAGAAAGGCAACAT	mir-4650-2
s_1944	GCCTGATAATCTCTACAGAA	mir-4650-2
s_1945	GACTCCATGATAGAGAAACC	mir-4645
s_1946	AGGAGACAATATTTCTTGCC	mir-4645
s_1947	ACGAGACAGTAGTTCTTGCC	mir-4645
s_1948	TACTGTCTCGTCGCAACTTG	mir-4645
s_1949	GGAGAGAGAAAAGAGACAGA	mir-4644
s_1950	GGTTTACCCTGGACCATCTG	mir-4644
s_1951	TTACCCTGGACCATCTGCGG	mir-4644
s_1952	GCACCGCCGCAGATGGTCCA	mir-4644
s_1953	CTAACTGCAGATTCAAGTGA	mir-4637
s_1954	ACTAACTGCAGATTCAAGTG	mir-4637
s_1955	ACTAATTGCAGATCCAAGTA	mir-4637
s_1956	CTAATTGCAGATCCAAGTAA	mir-4637
s_1957	CTCTCCCATTGCTGGGCTAA	mir-4636
s_1958	AAGCACGAGTTCTGAATCTA	mir-4636
s_1959	CAGCAATGGGAGAGTGCTAA	mir-4636
s_1960	CAAAGCCTTTAGCCCAGCAA	mir-4636
s_1961	CGGAAGAAACCAGGACTTTG	mir-4635
s_1962	GGAAGAAACCAGGACTTTGC	mir-4635
s_1963	AGTCAGAACCCGCAAAGTCC	mir-4635
s_1964	TTGTCGGCGTGATCCAAGTG	mir-4635
s_1965	TCAGGGAAAAGGTCATTGTA	mir-3974
s_1966	TTTTTCTAGGAATAAGTTCA	mir-3974
s_1967	GTTTTGGCAGGGGTACGGAA	mir-3974
s_1968	TCTTCTTAATGTTTTGGCAG	mir-3974
s_1969	CAGCCCAGCTAAGCTCAGCT	mir-4537
s_1970	GAGCCGAGCTGAGCTTAGCT	mir-4537
s_1971	TGAGCCGAGCTGAGCTTAGC	mir-4537
s_1972	TAGCTGGGCTGAGCTAACCA	mir-4537
s_1973	AAACATTAGGTTGGTGCAAA	mir-548an
s_1974	GGTTGGTGCAAAAGGCATTG	mir-548an
s_1975	CCTAAGAGAAAACATTAGGT	mir-548an
s_1976	GTTTTTGCCTATAAAAGTAA	mir-548an
s_1977	CACTGTATATAAACATAATG	mir-4536-1
s_1978	ATATATCTACCACATTTTAA	mir-4536-1
s_1979	GGTGCAGAGCCTTTAAAATG	mir-4536-1
s_1980	GGTAGATATATGCACGATAT	mir-4536-1
s_1981	GGACATGGAGAAGGCTTCTG	mir-4531
s_1982	GGTCAGTGGGGACATGGAGA	mir-4531
s_1983	CTAGGAGTCCTTGGTCAGTG	mir-4531
s_1984	GCCTAGGAGTCCTTGGTCAG	mir-4531
s_1985	TGTGAAGCAGAGGCCAGAAG	mir-4527
s_1986	ATCTCTTTGCAGACCACTTC	mir-4527
s_1987	CTGCCTACATCTGACTTCTC	mir-4527
s_1988	CACAGAGCTGATGTGGATCT	mir-4527
s_1989	TGACGTGCTGGGCTGACAGC	mir-4526
s_1990	TGCTGGGCTGACAGCAGGGC	mir-4526
s_1991	AGCCAGGACAGTGACGTTAG	mir-4526
s_1992	CTGGGCCCTGATGTCACCGC	mir-4526
s_1993	AAATAATTCTGCAGTGAGAC	mir-4524a
s_1994	CTGCAGAATTATTTTGAGAC	mir-4524a
s_1995	GGGTGGATGTGTTCTTTTGA	mir-4524a
s_1996	ATGCTGCTATCGTTCCAAAG	mir-4524a
s_1997	AACCAGAGAAGCCAGTAGCA	mir-1269b
[truncated: 7,604 more rows]

## Sheet: S2
Supplementary Table 2. miRNA-level analysis of differential sgRNA abundance of CRISPR KO screen under VEM treatment versus control
miRNA	sgRNA	β	Z	P	FDR	P-value (Wald test)	FDR (Wald test)
mir-138-1	4	1.2044	1.7296	0.004168	0.59091	0.083698	0.3414
mir-8071-2	4	1.1169	1.745	0.0080154	0.7027	0.080987	0.33918
mir-6854	4	1.0971	1.7808	0.0092979	0.70732	0.074949	0.333
novelmir-3111	4	1.0202	1.7211	0.015069	0.91892	0.085231	0.3439
mir-18a	4	1.014	1.9397	0.01539	0.91892	0.052418	0.31023
mir-1270	4	0.99983	1.7838	0.016351	0.91892	0.074457	0.33217
mir-4675	4	0.97923	1.807	0.018275	0.91892	0.070767	0.32686
novelmir-4631	4	0.96414	1.7531	0.019558	0.91892	0.07959	0.33812
mir-553	3	1.165	1.2852	0.019878	0.91892	0.19872	0.44879
mir-1539	4	0.91768	1.7964	0.021802	0.91892	0.07243	0.32788
mir-10396a	4	0.921	1.6936	0.021802	0.91892	0.090348	0.34534
mir-4696	4	0.93005	1.8704	0.021802	0.91892	0.061426	0.32328
mir-186	4	0.90772	1.8298	0.023405	0.9375	0.067276	0.32606
mir-1268b	4	0.88048	2.1844	0.025649	0.93857	0.02893	0.29555
mir-3960	4	0.86915	1.9626	0.026611	0.93857	0.049696	0.30948
mir-3182	4	0.86367	1.8379	0.027252	0.93857	0.066083	0.32561
novelmir-4240	4	0.86482	1.8047	0.027252	0.93857	0.071124	0.32686
mir-4652	4	0.84523	2.1059	0.029176	0.93857	0.03521	0.29555
mir-1200	4	0.82519	1.8778	0.0311	0.93857	0.060405	0.32276
mir-6772	4	0.81226	1.7853	0.032382	0.93857	0.074208	0.33202
mir-10398	4	0.80784	2.211	0.033665	0.93857	0.027032	0.29555
mir-1288	4	0.80796	1.9515	0.033665	0.93857	0.050998	0.30948
mir-144	4	0.80326	2.0852	0.034947	0.93857	0.037048	0.29555
mir-513a-1	4	0.79732	1.9538	0.035588	0.93857	0.050723	0.30948
mir-3668	2	1.2866	1.2527	0.037512	0.93857	0.2103	0.46128
mir-6749	4	0.78283	1.8471	0.038474	0.93857	0.064731	0.32459
novelmir-285	4	0.76526	1.8656	0.04168	0.93857	0.062096	0.32328
mir-449a	4	0.76465	1.7758	0.042321	0.93857	0.075764	0.33358
mir-9985	4	0.76306	2.1635	0.042642	0.93857	0.030502	0.29555
mir-190b	4	0.7633	1.7547	0.042642	0.93857	0.079313	0.33812
mir-12113	4	0.75007	2.0131	0.045207	0.93857	0.044104	0.29711
mir-9718	4	0.74722	2.3104	0.045527	0.93857	0.020868	0.29555
novelmir-868	3	0.92453	1.707	0.046169	0.93857	0.087824	0.34534
mir-10393	2	1.1556	1.2433	0.046169	0.93857	0.21377	0.46243
mir-630	4	0.7428	1.6642	0.046489	0.93857	0.09608	0.34912
mir-3681	4	0.73653	2.0969	0.048092	0.93857	0.036003	0.29555
mir-561	4	0.73557	2.0005	0.048413	0.93857	0.045443	0.29966
mir-4302	4	0.73257	1.8008	0.049695	0.93857	0.071732	0.32709
mir-3147	4	0.72775	1.767	0.050016	0.93857	0.077234	0.33477
novelmir-2470	4	0.73074	2.0288	0.050016	0.93857	0.042483	0.29696
mir-219a-2	2	1.1232	1.4277	0.050337	0.93857	0.15339	0.41136
novelmir-3611	4	0.72268	1.4655	0.051619	0.93857	0.14279	0.39759
mir-4436a	4	0.71996	1.6948	0.052581	0.93857	0.090118	0.34534
mir-4300	4	0.71769	1.6731	0.052902	0.93857	0.094299	0.34684
mir-3136	4	0.70692	2.2711	0.055787	0.93857	0.023143	0.29555
novelmir-6048	4	0.69903	1.6746	0.057711	0.93857	0.094021	0.34622
mir-920	4	0.69199	1.9223	0.058031	0.93857	0.054567	0.31294
mir-8057	4	0.69323	1.9441	0.058031	0.93857	0.051878	0.30963
mir-1306	4	0.69534	2.062	0.058031	0.93857	0.03921	0.29555
mir-4254	4	0.68812	1.7081	0.059314	0.93857	0.087615	0.34534
mir-3155a	4	0.68785	1.7416	0.059634	0.93857	0.08158	0.33918
mir-552	4	0.68305	1.9407	0.060276	0.93857	0.052296	0.31023
novelmir-4681	4	0.68436	2.2674	0.060276	0.93857	0.023363	0.29555
mir-190a	4	0.68142	1.7562	0.060596	0.93857	0.079049	0.33812
novelmir-2822	4	0.68078	1.7393	0.061558	0.93857	0.081976	0.33955
mir-3935	4	0.67887	1.9823	0.062199	0.93857	0.047445	0.30574
mir-15b	4	0.67593	1.8445	0.063161	0.93857	0.065107	0.32518
mir-4779	4	0.67471	1.7291	0.063482	0.93857	0.083796	0.3414
novelmir-1259	4	0.67502	1.7832	0.063482	0.93857	0.074549	0.33217
novelmir-4467	4	0.67528	1.9138	0.063482	0.93857	0.055643	0.31294
mir-4253	4	0.67335	1.5722	0.063803	0.93857	0.1159	0.37068
mir-4258	4	0.66492	1.8413	0.067009	0.93857	0.065579	0.32518
mir-204	4	0.66215	2.4124	0.06765	0.93857	0.015848	0.29555
mir-5682	4	0.66262	1.7304	0.06765	0.93857	0.083565	0.3414
mir-3683	4	0.65992	2.0083	0.068612	0.93857	0.044607	0.29853
mir-5707	4	0.65932	1.6313	0.068932	0.93857	0.10282	0.35754
mir-6755	4	0.65522	2.2714	0.070535	0.93857	0.023121	0.29555
let-7i	4	0.65542	1.8301	0.070535	0.93857	0.067239	0.32606
mir-12131	4	0.65571	2.0754	0.070535	0.93857	0.037948	0.29555
novelmir-1836	4	0.6527	1.8417	0.072139	0.93857	0.065522	0.32518
mir-4322	4	0.64985	1.6264	0.0731	0.93857	0.10386	0.35754
novelmir-1549	4	0.64892	2.3897	0.073742	0.93857	0.016864	0.29555
mir-379	4	0.64577	1.9871	0.074383	0.93857	0.04691	0.30546
mir-3174	4	0.64539	1.8371	0.075345	0.93857	0.06619	0.32562
mir-518c	4	0.64463	1.972	0.075665	0.93857	0.048612	0.30864
mir-623	4	0.645	1.8472	0.075665	0.93857	0.064713	0.32459
mir-548ag-2	4	0.63542	1.6721	0.078551	0.93857	0.094513	0.34692
novelmir-375	4	0.62972	1.621	0.080475	0.93857	0.10502	0.35876
mir-6827	4	0.6236	2.2624	0.082719	0.93857	0.023675	0.29555
mir-30d	4	0.62415	2.1723	0.082719	0.93857	0.029832	0.29555
mir-619	5	0.53325	1.6451	0.08336	0.93857	0.099947	0.35433
mir-569	4	0.6185	1.7193	0.084001	0.93857	0.085553	0.34431
mir-33a	4	0.61523	2.0961	0.084643	0.93857	0.036073	0.29555
mir-3165	4	0.61385	1.9564	0.085284	0.93857	0.050417	0.30948
mir-16-1	4	0.61136	2.0737	0.086246	0.93857	0.038106	0.29555
novelmir-5093	4	0.61043	1.9502	0.086566	0.93857	0.051148	0.30948
mir-12116	4	0.60801	1.5799	0.087528	0.93857	0.11413	0.36779
mir-9900	4	0.6036	2.1617	0.087849	0.93857	0.030644	0.29555
mir-324	4	0.60534	1.5229	0.087849	0.93857	0.12779	0.38106
mir-3609	4	0.60159	1.9992	0.088169	0.93857	0.045583	0.29994
mir-1225	4	0.60223	1.6427	0.088169	0.93857	0.10045	0.35481
mir-4734	4	0.59509	1.5798	0.092017	0.9433	0.11415	0.36779
mir-8078	4	0.59019	1.9189	0.094261	0.9433	0.054996	0.31294
mir-143	4	0.58507	1.8803	0.096185	0.9433	0.060068	0.32272
mir-548ae-1	4	0.58164	2.4957	0.09875	0.9433	0.012569	0.29555
mir-4277	4	0.57391	1.5392	0.10035	0.9433	0.12375	0.37865
mir-423	4	0.57395	2.3708	0.10035	0.9433	0.017747	0.29555
mir-4729	4	0.57405	2.0569	0.10035	0.9433	0.039692	0.29555
mir-4280	4	0.57511	2.5406	0.10035	0.9433	0.011066	0.29555
mir-6863	4	0.57586	2.3219	0.10035	0.9433	0.02024	0.29555
novelmir-2875	4	0.57298	2.0668	0.10067	0.9433	0.038749	0.29555
mir-150	4	0.56937	2.3666	0.10099	0.9433	0.017952	0.29555
mir-519d	4	0.56979	2.1326	0.10099	0.9433	0.032957	0.29555
mir-6864	4	0.57052	2.4172	0.10099	0.9433	0.015641	0.29555
novelmir-6205	4	0.57236	1.9518	0.10099	0.9433	0.050966	0.30948
mir-12126	4	0.56377	2.1898	0.10452	0.9433	0.028539	0.29555
mir-9-3	4	0.56224	1.9207	0.10484	0.9433	0.054774	0.31294
novelmir-5688	4	0.56171	1.6831	0.10516	0.9433	0.092356	0.34534
mir-3156-2	1	0.86108	1.2919	0.10773	0.9433	0.19638	0.44774
mir-137	4	0.55718	2.1139	0.10869	0.9433	0.034524	0.29555
novelmir-307	2	0.68572	1.3182	0.10933	0.9433	0.18743	0.44029
mir-378b	4	0.55471	2.3544	0.10997	0.9433	0.018552	0.29555
mir-4539	4	0.55214	2.0396	0.11061	0.9433	0.041387	0.29612
mir-554	4	0.55113	1.533	0.11125	0.9433	0.12527	0.3793
novelmir-2238	1	0.83477	0.97425	0.11125	0.9433	0.32993	0.56448
mir-376b	4	0.55081	2.0036	0.11157	0.9433	0.045117	0.29966
mir-135a-2	4	0.5496	1.908	0.11286	0.9433	0.056388	0.31294
mir-6822	4	0.54688	1.7937	0.1151	0.9433	0.072868	0.32876
mir-4718	4	0.54494	1.6862	0.11606	0.9433	0.091755	0.34534
mir-4672	4	0.54382	2.2211	0.1167	0.9433	0.026347	0.29555
mir-1204	4	0.54225	2.4255	0.11735	0.9433	0.015286	0.29555
mir-6784	4	0.5424	2.2825	0.11735	0.9433	0.022462	0.29555
novelmir-1587	4	0.53435	1.6627	0.12183	0.95309	0.096369	0.34912
mir-3154	4	0.53338	1.9691	0.12248	0.95309	0.048941	0.30864
mir-98	4	0.52957	2.028	0.1228	0.95309	0.042559	0.29696
mir-614	4	0.53029	2.5579	0.1228	0.95309	0.01053	0.29555
mir-634	4	0.52908	2.0268	0.12312	0.95309	0.042684	0.29706
mir-4705	4	0.52931	1.4395	0.12312	0.95309	0.15002	0.40909
mir-6765	4	0.52845	2.4423	0.12344	0.95309	0.014593	0.29555
mir-5692b	4	0.5285	2.3697	0.12344	0.95309	0.017801	0.29555
mir-4655	4	0.52717	1.6176	0.12376	0.95309	0.10574	0.3599
mir-6728	4	0.52042	2.2433	0.12696	0.96178	0.02488	0.29555
mir-658	4	0.51515	1.1855	0.12921	0.96178	0.23582	0.48042
mir-6511a-1	4	0.51627	2.4668	0.12921	0.96178	0.013632	0.29555
mir-10399	3	0.57483	1.7914	0.12953	0.96178	0.073237	0.32962
mir-5690	4	0.51139	1.8094	0.13113	0.96178	0.070395	0.32686
novelmir-2524	4	0.50878	1.6385	0.13177	0.96178	0.10132	0.35639
mir-6859-4	4	0.50532	1.227	0.13241	0.96178	0.21982	0.46452
mir-4471	4	0.50284	1.8825	0.13273	0.96178	0.059771	0.32198
mir-1233-2	4	0.50047	1.8428	0.13466	0.96178	0.065358	0.32518
mir-1260a	4	0.49814	1.5565	0.1353	0.96178	0.11959	0.37228
mir-208a	4	0.49819	1.7666	0.1353	0.96178	0.077297	0.33477
mir-338	3	0.56333	1.9238	0.1353	0.96178	0.05438	0.31294
mir-320e	4	0.49623	2.2108	0.13562	0.96178	0.027046	0.29555
mir-7849	4	0.49119	1.6901	0.13754	0.96178	0.091018	0.34534
mir-345	4	0.49096	2.213	0.13786	0.96178	0.026897	0.29555
mir-3181	4	0.48862	1.9083	0.14011	0.96178	0.056355	0.31294
mir-4267	4	0.48911	1.8677	0.14011	0.96178	0.061809	0.32328
mir-1178	4	0.48559	2.0216	0.14107	0.96178	0.043223	0.29711
mir-6073	4	0.48657	1.9525	0.14107	0.96178	0.050881	0.30948
mir-8079	4	0.48513	2.3135	0.14171	0.96178	0.020696	0.29555
mir-548x-2	4	0.48495	1.6146	0.14203	0.96178	0.1064	0.3599
mir-6859-3	3	0.53614	2.5057	0.14396	0.96178	0.012222	0.29555
mir-1179	4	0.48017	1.4667	0.14428	0.96178	0.14245	0.39759
mir-6849	4	0.47463	2.0496	0.14845	0.97269	0.040407	0.29612
mir-892c	4	0.47536	1.9699	0.14845	0.97269	0.048854	0.30864
mir-6774	4	0.47396	2.4974	0.14909	0.97484	0.012511	0.29555
mir-7977	4	0.46808	1.8175	0.15261	0.97662	0.069141	0.32686
mir-627	4	0.46651	2.1098	0.15325	0.97662	0.034879	0.29555
mir-1203	4	0.46584	2.0075	0.15357	0.97662	0.044698	0.29853
mir-649	4	0.46069	1.9747	0.15678	0.97662	0.048306	0.30819
mir-1291	4	0.45849	1.8606	0.15838	0.97662	0.062808	0.32328
mir-1299	4	0.45689	1.5884	0.15935	0.97662	0.11219	0.36552
mir-410	4	0.45579	2.269	0.15999	0.97662	0.02327	0.29555
mir-4275	4	0.45597	2.4134	0.15999	0.97662	0.015805	0.29555
mir-5692c-2	4	0.45393	1.2847	0.16063	0.97662	0.19889	0.44879
mir-4278	4	0.45242	2.3556	0.16159	0.97662	0.018491	0.29555
mir-3155b	3	0.48652	1.1833	0.16255	0.97662	0.23668	0.48105
mir-3925	1	0.59471	1.4977	0.16416	0.97662	0.13421	0.38809
mir-548bb	4	0.44843	2.2314	0.16576	0.97662	0.025655	0.29555
novelmir-5696	4	0.44446	2.8003	0.16704	0.97662	0.0051058	0.27938
mir-8053	4	0.44506	1.2785	0.16704	0.97662	0.20107	0.45119
mir-5586	4	0.4414	1.823	0.16768	0.97662	0.068297	0.32686
mir-376a-2	4	0.44165	1.7347	0.16768	0.97662	0.082789	0.3414
mir-1202	4	0.44245	2.017	0.16768	0.97662	0.0437	0.29711
mir-635	4	0.44107	1.94	0.16832	0.97662	0.052385	0.31023
mir-4497	4	0.4395	1.7305	0.16896	0.97662	0.083544	0.3414
mir-4747	4	0.43689	2.757	0.17089	0.97662	0.0058333	0.28428
mir-6068	4	0.43609	1.5008	0.17153	0.97662	0.13342	0.38759
mir-320c-1	4	0.4353	2.0414	0.17185	0.97662	0.041215	0.29612
mir-548aw	4	0.43066	1.6621	0.17506	0.97662	0.09649	0.34912
mir-6880	4	0.43078	2.4785	0.17506	0.97662	0.013192	0.29555
mir-548as	4	0.42958	2.0732	0.17602	0.97662	0.038154	0.29555
mir-296	4	0.42691	1.4927	0.1789	0.97662	0.13551	0.38953
novelmir-4419	4	0.42721	3.1802	0.1789	0.97662	0.0014718	0.17655
mir-4724	4	0.42507	1.7016	0.18051	0.97662	0.088821	0.34534
mir-4759	4	0.42344	2.1611	0.18115	0.97662	0.030686	0.29555
mir-4712	4	0.42401	1.7775	0.18115	0.97662	0.075489	0.33358
mir-1181	4	0.42286	1.7543	0.18147	0.97662	0.079371	0.33812
mir-449c	4	0.42086	2.307	0.18243	0.97662	0.021057	0.29555
novelmir-6223	4	0.42147	1.6079	0.18243	0.97662	0.10786	0.36076
mir-6750	4	0.41849	1.6409	0.18435	0.97662	0.10083	0.35574
mir-29a	4	0.4172	1.9298	0.18532	0.97662	0.053629	0.31265
mir-3145	3	0.43835	1.7126	0.18564	0.97662	0.086779	0.3448
mir-4720	4	0.4167	2.1801	0.18596	0.97662	0.029247	0.29555
mir-671	4	0.41522	1.9504	0.18756	0.97662	0.051131	0.30948
mir-8076	4	0.41537	1.995	0.18756	0.97662	0.046038	0.30194
mir-4446	4	0.4093	1.4904	0.19141	0.97662	0.13612	0.38991
mir-466	1	0.52421	1.0777	0.19237	0.97662	0.28116	0.52074
mir-5587	4	0.40762	2.3751	0.19461	0.97662	0.017545	0.29555
mir-5696	3	0.42303	2.0468	0.19525	0.97662	0.040675	0.29612
mir-8074	4	0.40581	2.2002	0.19622	0.97662	0.027796	0.29555
mir-374c	3	0.42076	1.9687	0.19622	0.97662	0.048983	0.30864
novelmir-3964	4	0.40266	2.0774	0.19814	0.97662	0.037768	0.29555
mir-601	4	0.40167	2.3805	0.19846	0.97662	0.017291	0.29555
mir-1266	4	0.40177	1.7426	0.19846	0.97662	0.081402	0.33918
novelmir-3630	4	0.39874	1.8391	0.19974	0.97662	0.065903	0.32561
mir-1247	4	0.39694	1.3916	0.20135	0.97662	0.16404	0.42158
novelmir-493	3	0.41299	1.6966	0.20167	0.97662	0.089764	0.34534
mir-548x	2	0.43833	1.6764	0.20295	0.97662	0.093661	0.34612
novelmir-4259	4	0.39148	1.3207	0.20487	0.97662	0.1866	0.43989
mir-3666	4	0.38954	2.0025	0.20551	0.97662	0.045233	0.29966
mir-548ao	4	0.38959	2.0361	0.20551	0.97662	0.041743	0.29612
mir-6776	4	0.38893	1.5419	0.2068	0.97662	0.12309	0.37824
mir-6825	4	0.38679	2.0853	0.20776	0.97662	0.037045	0.29555
mir-3116-2	4	0.38263	2.6382	0.21225	0.97662	0.0083359	0.29555
mir-202	4	0.38194	2.1677	0.21289	0.97662	0.030179	0.29555
mir-6800	4	0.38103	2.4908	0.21385	0.97662	0.012745	0.29555
mir-147a	4	0.37955	1.7478	0.21449	0.97662	0.080502	0.33907
novelmir-6449	4	0.3788	1.2131	0.21481	0.97662	0.2251	0.46843
novelmir-4914	4	0.37916	2.2651	0.21481	0.97662	0.023504	0.29555
novelmir-2444	4	0.37747	2.0087	0.21642	0.97662	0.044571	0.29853
mir-3936	4	0.37658	1.4105	0.21706	0.97662	0.15838	0.41505
mir-6874	4	0.37677	1.8148	0.21706	0.97662	0.069562	0.32686
mir-1261	4	0.37426	1.9096	0.2177	0.97662	0.056189	0.31294
mir-4469	4	0.37526	1.6105	0.2177	0.97662	0.1073	0.3604
mir-583	1	0.47096	1.4376	0.2193	0.97662	0.15055	0.40918
mir-3185	4	0.37201	1.4899	0.21994	0.97662	0.13625	0.38991
novelmir-3821	4	0.37074	2.051	0.22026	0.97662	0.040266	0.29612
mir-4466	4	0.3715	2.1836	0.22026	0.97662	0.028993	0.29555
mir-3929	2	0.41045	1.6882	0.22122	0.97662	0.091369	0.34534
mir-4799	4	0.36978	1.6161	0.22155	0.97662	0.10608	0.3599
mir-5698	4	0.36317	2.0748	0.22732	0.97662	0.038009	0.29555
mir-4511	4	0.36331	3.0067	0.22732	0.97662	0.002641	0.22881
mir-4768	4	0.36266	1.3246	0.22828	0.97668	0.1853	0.43989
mir-548am	4	0.36268	1.9457	0.22828	0.97668	0.051688	0.30963
mir-4458	4	0.36182	2.7398	0.22924	0.97811	0.0061484	0.28503
mir-6894	4	0.35811	2.8635	0.23501	0.9809	0.0041902	0.24659
mir-1245b	2	0.38915	2.1984	0.23726	0.9809	0.027923	0.29555
mir-6879	4	0.35378	2.0973	0.23822	0.9809	0.035967	0.29555
novelmir-2407	4	0.35386	1.8895	0.23822	0.9809	0.058827	0.31965
mir-580	4	0.3546	1.6754	0.23822	0.9809	0.093846	0.34622
mir-516a-1	1	0.4501	1.5368	0.23822	0.9809	0.12433	0.37865
mir-548aj-2	4	0.35216	1.7083	0.23886	0.9809	0.087572	0.34534
novelmir-1347	4	0.35123	2.1198	0.23918	0.9809	0.034025	0.29555
mir-4726	4	0.35096	2.1991	0.24014	0.9809	0.027873	0.29555
mir-4455	4	0.35004	1.5933	0.2411	0.9809	0.1111	0.36544
mir-106b	4	0.34751	1.3091	0.24239	0.9809	0.19051	0.44243
mir-4755	4	0.34551	1.3741	0.24335	0.9809	0.1694	0.42506
mir-1244-4	4	0.34576	2.2797	0.24335	0.9809	0.022628	0.29555
mir-4641	4	0.34579	1.2407	0.24335	0.9809	0.21472	0.4627
mir-6862-2	4	0.34583	2.5346	0.24335	0.9809	0.011258	0.29555
mir-6835	4	0.34384	1.6922	0.24495	0.9809	0.090603	0.34534
mir-3115	4	0.34213	2.2287	0.24655	0.9809	0.025835	0.29555
mir-95	4	0.34213	2.039	0.24655	0.9809	0.041454	0.29612
mir-4448	4	0.34142	0.54997	0.24719	0.9809	0.58234	0.76734
mir-548h-5	4	0.34188	1.6595	0.24719	0.9809	0.097019	0.34912
mir-4313	4	0.34013	2.0814	0.24912	0.9809	0.0374	0.29555
mir-6070	4	0.3366	1.2668	0.25072	0.9809	0.20522	0.45654
novelmir-3009	4	0.33695	1.5249	0.25072	0.9809	0.12727	0.38089
mir-4295	4	0.33479	1.8194	0.252	0.9809	0.068849	0.32686
mir-663b	4	0.33345	0.89456	0.25297	0.9809	0.37102	0.60209
mir-548a-2	4	0.3313	1.3516	0.25457	0.9809	0.17649	0.43409
mir-30a	4	0.33135	1.3421	0.25457	0.9809	0.17958	0.43621
novelmir-4179	4	0.32791	2.3196	0.25745	0.9809	0.020361	0.29555
mir-6841	4	0.32628	1.1491	0.25874	0.9809	0.25052	0.49432
mir-1910	4	0.32339	2.1784	0.26034	0.9809	0.029377	0.29555
mir-6760	4	0.32352	1.8643	0.26034	0.9809	0.062284	0.32328
mir-548aj-1	3	0.33516	1.6814	0.26034	0.9809	0.092683	0.34534
novelmir-3082	4	0.32215	1.9186	0.26066	0.9809	0.055038	0.31294
mir-4686	4	0.32144	1.3988	0.26098	0.9809	0.16188	0.41865
mir-1269a	4	0.32034	2.3256	0.2613	0.9809	0.02004	0.29555
mir-4520-2	4	0.32027	1.8023	0.26162	0.9809	0.071501	0.32686
mir-1258	4	0.31836	1.506	0.26323	0.9809	0.13207	0.38752
mir-6512	4	0.31776	1.3871	0.26355	0.9809	0.1654	0.42279
mir-3160-2	4	0.31803	2.2384	0.26355	0.9809	0.025195	0.29555
mir-3923	4	0.31632	1.9513	0.26419	0.9809	0.051023	0.30948
mir-6843	4	0.31333	2.1481	0.26611	0.9809	0.031707	0.29555
mir-941-2	3	0.3267	2.4064	0.26964	0.9809	0.01611	0.29555
mir-595	4	0.31069	2.0817	0.26996	0.9809	0.037369	0.29555
novelmir-2217	2	0.34853	2.3886	0.26996	0.9809	0.016912	0.29555
novelmir-4268	4	0.30968	1.8519	0.27156	0.9809	0.064047	0.32429
mir-6870	4	0.30943	1.5366	0.27252	0.9809	0.12439	0.37865
mir-181b-1	2	0.34191	2.3152	0.27284	0.9809	0.0206	0.29555
mir-1249	4	0.30673	1.8511	0.27541	0.9809	0.064152	0.32429
mir-6133	4	0.30572	1.727	0.27637	0.9809	0.084173	0.3414
mir-93	4	0.30498	1.3305	0.27701	0.9809	0.18334	0.43969
mir-4647	4	0.30533	1.3013	0.27701	0.9809	0.19316	0.44398
mir-3622b	4	0.30403	1.5439	0.27765	0.9809	0.12262	0.37754
mir-3529	4	0.3029	1.4206	0.27797	0.9809	0.15543	0.41365
mir-3140	4	0.30303	1.434	0.27797	0.9809	0.15156	0.4095
mir-4784	4	0.30307	1.9033	0.27797	0.9809	0.056998	0.31362
mir-1469	4	0.30234	1.2002	0.27861	0.9809	0.23006	0.47423
mir-6862-1	1	0.3926	1.2376	0.27861	0.9809	0.21587	0.4627
mir-4436b-1	2	0.3313	1.819	0.28086	0.9809	0.068918	0.32686
mir-497	4	0.2992	1.7877	0.28374	0.9809	0.07382	0.33177
mir-4782	4	0.29814	1.2589	0.28439	0.9809	0.20807	0.45987
mir-500a	4	0.29659	1.6661	0.28791	0.9809	0.095696	0.34911
mir-5089	4	0.29614	2.0401	0.28952	0.9809	0.041341	0.29612
mir-933	4	0.295	2.1171	0.29016	0.9809	0.034253	0.29555
mir-6848	4	0.29303	2.026	0.2924	0.9809	0.042763	0.29706
mir-6809	4	0.29334	0.91855	0.2924	0.9809	0.35833	0.59197
mir-6499	4	0.29194	1.1223	0.29368	0.9809	0.26175	0.50458
mir-27b	4	0.29149	2.9342	0.29433	0.9809	0.003344	0.24614
mir-5591	4	0.29096	1.3902	0.29465	0.9809	0.16447	0.42158
mir-4271	4	0.28981	1.3749	0.29593	0.9809	0.16917	0.42482
mir-548d-2	1	0.37461	1.0904	0.29881	0.9809	0.27554	0.5171
mir-6877	4	0.2868	1.2244	0.29945	0.9809	0.22079	0.46543
mir-10522	4	0.28628	1.4683	0.30042	0.9809	0.14201	0.39759
mir-511	4	0.28591	2.2109	0.30106	0.9809	0.027041	0.29555
novelmir-4262	1	0.37251	1.3552	0.30138	0.9809	0.17537	0.43273
mir-3908	4	0.28378	0.86498	0.3033	0.9809	0.38705	0.61655
mir-4321	4	0.28394	2.3328	0.3033	0.9809	0.01966	0.29555
mir-938	4	0.28404	1.753	0.3033	0.9809	0.079607	0.33812
mir-4802	4	0.2841	1.8229	0.3033	0.9809	0.068312	0.32686
mir-7850	4	0.28263	2.2322	0.30458	0.9809	0.025602	0.29555
mir-6511b-1	1	0.36814	1.0786	0.30491	0.9809	0.28076	0.52074
mir-4534	4	0.28172	2.5332	0.30523	0.9809	0.011304	0.29555
mir-4773-1	3	0.2964	2.2339	0.30587	0.9809	0.025489	0.29555
mir-4518	4	0.28023	1.8078	0.30715	0.9809	0.070635	0.32686
mir-3188	4	0.27978	1.513	0.30747	0.9809	0.13027	0.38441
novelmir-1839	4	0.27864	1.2101	0.30779	0.9809	0.22624	0.46981
mir-4508	4	0.2766	1.4471	0.311	0.9809	0.14788	0.40709
mir-4725	4	0.27684	2.2695	0.311	0.9809	0.023237	0.29555
mir-4503	4	0.2759	1.8083	0.31164	0.9809	0.070561	0.32686
mir-6129	4	0.27563	2.0988	0.31228	0.9809	0.035838	0.29555
mir-320c-2	4	0.27442	1.4764	0.31324	0.9809	0.13983	0.39457
mir-1231	4	0.27353	2.0918	0.31452	0.9809	0.036459	0.29555
mir-519b	4	0.27251	1.8668	0.31837	0.9809	0.061932	0.32328
mir-17	4	0.27193	2.497	0.31869	0.9809	0.012525	0.29555
mir-4502	4	0.27156	2.4424	0.31965	0.9809	0.014589	0.29555
mir-6780b	4	0.27084	1.8534	0.32029	0.9809	0.063828	0.3242
mir-492	5	0.25876	1.2556	0.32094	0.9809	0.20926	0.46028
mir-19b-1	4	0.27051	1.5386	0.32094	0.9809	0.12391	0.37865
mir-4480	4	0.26926	1.8737	0.32254	0.9809	0.060972	0.32328
novelmir-482	4	0.26829	1.7145	0.32542	0.9809	0.086431	0.3448
novelmir-145	4	0.26706	1.7504	0.32639	0.9809	0.080056	0.33885
mir-1244-2	1	0.34453	1.7137	0.32639	0.9809	0.086593	0.3448
mir-3180-3	4	0.26666	1.6802	0.32703	0.9809	0.092909	0.34534
novelmir-1792	4	0.26678	2.8321	0.32703	0.9809	0.0046239	0.26221
mir-4259	4	0.26583	1.4496	0.32799	0.9809	0.14717	0.40616
mir-6126	4	0.26595	1.3126	0.32799	0.9809	0.18933	0.44201
mir-4654	4	0.26599	1.247	0.32799	0.9809	0.21241	0.46199
mir-3972	4	0.26499	1.7681	0.32831	0.9809	0.077044	0.33468
mir-6716	4	0.265	1.6798	0.32831	0.9809	0.092995	0.34534
mir-4780	4	0.26426	1.5765	0.32895	0.9809	0.11492	0.36845
mir-6878	4	0.26427	1.9929	0.32895	0.9809	0.046273	0.30194
mir-3915	4	0.26474	1.8826	0.32895	0.9809	0.059749	0.32198
mir-4683	4	0.26364	2.0134	0.32991	0.9809	0.044073	0.29711
mir-3127	4	0.26309	1.421	0.33023	0.9809	0.15531	0.41365
mir-6797	4	0.26288	0.68543	0.33088	0.9809	0.49307	0.70526
mir-3179-3	4	0.26201	2.388	0.33184	0.9809	0.016941	0.29555
mir-4760	4	0.26218	1.8032	0.33184	0.9809	0.071355	0.32686
mir-151b	4	0.2612	1.1661	0.3328	0.9809	0.24359	0.48719
mir-12115	4	0.25939	1.284	0.33472	0.9809	0.19914	0.44879
mir-525	4	0.2576	2.0513	0.33665	0.9809	0.040233	0.29612
novelmir-3180	4	0.257	2.1109	0.33697	0.9809	0.034781	0.29555
mir-145	4	0.25642	1.9787	0.33761	0.9809	0.047855	0.30712
mir-3689d-1	4	0.25587	2.1993	0.33889	0.9809	0.02786	0.29555
mir-4781	4	0.25596	1.4011	0.33889	0.9809	0.16118	0.41788
mir-3195	4	0.25535	1.2904	0.33921	0.9809	0.19691	0.44821
mir-1470	4	0.25255	1.208	0.3437	0.9809	0.22704	0.4702
mir-1471	4	0.25279	1.4409	0.3437	0.9809	0.1496	0.40895
mir-4642	4	0.25224	1.622	0.34402	0.9809	0.10481	0.35876
mir-600	4	0.25232	1.5908	0.34402	0.9809	0.11165	0.36544
novelmir-3632	4	0.25113	2.8893	0.34498	0.9809	0.003861	0.24614
mir-615	4	0.25006	1.1258	0.34819	0.9809	0.26023	0.50344
mir-6867	4	0.25049	1.7697	0.34819	0.9809	0.076782	0.33468
mir-4523	4	0.24832	1.9454	0.35268	0.9809	0.051722	0.30963
mir-1285-1	4	0.24847	0.83522	0.35268	0.9809	0.4036	0.63176
mir-6812	4	0.24826	1.3289	0.353	0.9809	0.1839	0.43969
mir-6756	4	0.24717	1.3452	0.3546	0.9809	0.17856	0.435
mir-586	4	0.24752	1.2363	0.3546	0.9809	0.21636	0.4627
novelmir-4604	4	0.24619	1.6903	0.35685	0.9809	0.090977	0.34534
mir-4315-2	4	0.24625	1.7944	0.35685	0.9809	0.072752	0.32876
mir-224	4	0.24605	1.6661	0.35717	0.9809	0.095701	0.34911
mir-1226	4	0.24545	1.8051	0.35749	0.9809	0.071062	0.32686
novelmir-1420	4	0.24467	1.0433	0.35909	0.9809	0.29682	0.53451
mir-579	4	0.24346	1.0263	0.36262	0.9809	0.30475	0.54011
mir-4266	4	0.24236	1.5006	0.36454	0.9809	0.13346	0.38759
novelmir-6178	4	0.24182	1.2235	0.36486	0.9809	0.22115	0.46543
mir-4775	3	0.24805	2.1934	0.36518	0.9809	0.028282	0.29555
mir-4311	4	0.24016	1.8416	0.36775	0.9809	0.065532	0.32518
mir-3675	4	0.23749	2.0358	0.3732	0.9809	0.041774	0.29612
mir-6072	4	0.23776	1.811	0.3732	0.9809	0.070143	0.32686
novelmir-4682	4	0.237	1.2007	0.37416	0.9809	0.22985	0.47423
novelmir-651	4	0.23666	1.8258	0.37512	0.9809	0.067881	0.32686
mir-617	4	0.23609	1.5985	0.37544	0.9809	0.10992	0.36396
mir-7151	4	0.23561	2.1571	0.37576	0.9809	0.031	0.29555
mir-4256	4	0.23528	2.2689	0.37608	0.9809	0.023272	0.29555
mir-6739	4	0.23442	2.1442	0.37704	0.9809	0.032019	0.29555
novelmir-5804	4	0.2345	1.4946	0.37704	0.9809	0.13503	0.38852
novelmir-6250	1	0.2994	1.1789	0.37961	0.9809	0.23843	0.48247
mir-6865	4	0.23373	1.5599	0.38025	0.9809	0.11879	0.37228
mir-3650	4	0.23255	1.5674	0.38121	0.9809	0.11703	0.37068
mir-4261	4	0.23179	0.78657	0.38185	0.9809	0.43153	0.65592
mir-6799	4	0.2317	1.4855	0.38249	0.9809	0.1374	0.39122
mir-9983	4	0.23176	1.12	0.38249	0.9809	0.26273	0.50522
mir-642b	4	0.23053	2.3681	0.3841	0.9809	0.01788	0.29555
mir-4290	4	0.23088	1.2256	0.3841	0.9809	0.22036	0.46503
mir-1292	4	0.23122	1.5306	0.3841	0.9809	0.12587	0.3801
mir-6726	4	0.23135	1.4831	0.3841	0.9809	0.13805	0.39144
mir-33b	4	0.23005	1.299	0.38474	0.9809	0.19395	0.44506
mir-1538	4	0.22994	0.72279	0.38506	0.9809	0.46981	0.68774
mir-199a-2	3	0.23465	1.0718	0.3873	0.9809	0.28383	0.52191
mir-6836	4	0.22839	1.5526	0.38827	0.9809	0.12051	0.37252
novelmir-4310	4	0.22854	1.0259	0.38827	0.9809	0.30495	0.54011
mir-4307	4	0.22724	2.2766	0.38955	0.9809	0.022809	0.29555
novelmir-3448	4	0.22742	1.2851	0.38955	0.9809	0.19877	0.44879
mir-3610	4	0.22663	1.288	0.39051	0.9809	0.19773	0.44879
mir-1277	4	0.22631	1.8137	0.39115	0.9809	0.06973	0.32686
mir-452	4	0.22457	1.5673	0.39372	0.9809	0.11704	0.37068
mir-5692c-1	2	0.24121	1.3597	0.39436	0.9809	0.17392	0.43019
mir-1248	4	0.22424	1.5394	0.39532	0.9809	0.12371	0.37865
novelmir-4929	4	0.22391	2.0573	0.39628	0.9809	0.039653	0.29555
mir-548ah	4	0.22223	1.2502	0.39788	0.9809	0.21121	0.46199
mir-4425	4	0.22256	1.0317	0.39788	0.9809	0.3022	0.53918
mir-6796	4	0.22263	1.9831	0.39788	0.9809	0.047361	0.30574
mir-1302-7	4	0.2216	2.2576	0.39917	0.9809	0.023974	0.29555
mir-501	4	0.22123	1.0522	0.39981	0.9809	0.29272	0.53072
mir-3617	4	0.22001	2.0958	0.40141	0.9809	0.0361	0.29555
mir-3927	4	0.22007	2.6112	0.40141	0.9809	0.0090229	0.29555
mir-936	4	0.22008	1.5701	0.40141	0.9809	0.11639	0.37068
mir-6806	4	0.21947	2.1269	0.40301	0.9809	0.033426	0.29555
novelmir-5637	4	0.21799	1.4195	0.4059	0.9809	0.15576	0.41381
novelmir-6509	4	0.21802	1.9841	0.4059	0.9809	0.047248	0.30574
novelmir-6357	4	0.21766	0.68529	0.40718	0.9809	0.49316	0.70526
mir-7975	4	0.21753	1.9353	0.4075	0.9809	0.05296	0.31049
mir-6813	4	0.21656	1.5116	0.40975	0.9809	0.13063	0.38503
mir-3119-1	1	0.27746	1.4905	0.41039	0.9809	0.13609	0.38991
mir-3611	2	0.23081	1.5933	0.41135	0.9809	0.11109	0.36544
mir-6124	6	0.20324	1.1358	0.41167	0.9809	0.25606	0.49978
mir-3059	4	0.21537	1.6312	0.41231	0.9809	0.10285	0.35754
mir-1250	4	0.21525	1.6265	0.41263	0.9809	0.10385	0.35754
novelmir-2610	4	0.21477	1.6133	0.41327	0.9809	0.10667	0.3599
mir-5196	4	0.21498	1.5088	0.41327	0.9809	0.13134	0.38573
mir-760	4	0.21364	0.98303	0.41584	0.9809	0.32559	0.56008
mir-194-2	4	0.21249	1.4106	0.4184	0.9809	0.15837	0.41505
mir-8077	4	0.21204	2.4668	0.41872	0.9809	0.013633	0.29555
mir-548i-3	2	0.22354	1.3352	0.41969	0.9809	0.18182	0.43826
mir-4284	4	0.21159	1.9497	0.42033	0.9809	0.051212	0.30948
mir-6881	4	0.21082	1.0977	0.42097	0.9809	0.27232	0.51414
mir-3169	4	0.21106	2.2785	0.42097	0.9809	0.022697	0.29555
mir-640	4	0.21122	1.6439	0.42097	0.9809	0.1002	0.35472
novelmir-4042	4	0.21013	1.8527	0.42225	0.9809	0.063926	0.3242
mir-4326	4	0.21041	1.1655	0.42225	0.9809	0.24383	0.48719
mir-548a-1	4	0.21058	1.208	0.42225	0.9809	0.22704	0.4702
mir-509-3	4	0.20973	1.5773	0.42353	0.9809	0.11473	0.36845
mir-2392	4	0.20928	1.0859	0.42482	0.9809	0.27751	0.51727
mir-550b-2	4	0.20886	1.8761	0.4261	0.9809	0.06064	0.32276
mir-3670-3	3	0.21405	1.5589	0.42674	0.9809	0.11902	0.37228
novelmir-5072	4	0.20811	1.4979	0.42802	0.9809	0.13415	0.38809
novelmir-4158	4	0.20814	1.6147	0.42802	0.9809	0.10637	0.3599
mir-4687	4	0.20786	0.86671	0.42866	0.9809	0.3861	0.61567
mir-153-1	2	0.21782	1.8481	0.42898	0.9809	0.064588	0.32459
mir-7113	4	0.20722	1.1522	0.43091	0.9809	0.24925	0.49282
mir-548az	4	0.20723	1.4384	0.43091	0.9809	0.15033	0.40918
novelmir-2840	4	0.20712	1.8435	0.43123	0.9809	0.065252	0.32518
novelmir-2904	4	0.20695	1.8896	0.43187	0.9809	0.058816	0.31965
mir-8072	4	0.20634	1.3268	0.43347	0.9809	0.18458	0.43969
mir-6511a-4	1	0.25737	1.0098	0.43411	0.9809	0.31258	0.54803
mir-130b	4	0.20485	0.85418	0.4354	0.9809	0.393	0.62234
mir-6821	4	0.20412	0.61363	0.43604	0.9809	0.53946	0.73994
mir-8067	4	0.20394	1.8629	0.43636	0.9809	0.062481	0.32328
novelmir-4287	4	0.20306	1.8313	0.43796	0.9809	0.067055	0.32606
mir-2276	4	0.20286	1.7108	0.43828	0.9809	0.087119	0.34534
mir-664b	4	0.20151	0.96409	0.44053	0.9809	0.335	0.56941
mir-124-1	3	0.20697	1.8044	0.44117	0.9809	0.071164	0.32686
mir-548z	3	0.20698	1.7977	0.44117	0.9809	0.072224	0.32786
mir-499b	3	0.20651	2.477	0.44213	0.9809	0.01325	0.29555
mir-4529	4	0.20048	2.109	0.44341	0.9809	0.034947	0.29555
mir-4763	4	0.20026	1.3763	0.44437	0.9809	0.16873	0.42482
novelmir-2905	4	0.20021	1.5298	0.44469	0.9809	0.12607	0.38028
novelmir-4169	4	0.19915	1.6935	0.44662	0.9809	0.090353	0.34534
mir-3907	4	0.19843	1.5165	0.44694	0.9809	0.12938	0.38286
mir-3934	4	0.19848	1.9621	0.44694	0.9809	0.049753	0.30948
mir-218-1	4	0.19899	2.3483	0.44694	0.9809	0.01886	0.29555
mir-548aa-1	4	0.19795	1.8176	0.4479	0.9809	0.069124	0.32686
mir-575	4	0.19733	2.0739	0.45046	0.9809	0.03809	0.29555
mir-151a	3	0.20195	1.696	0.45046	0.9809	0.089891	0.34534
mir-4733	4	0.19716	1.5676	0.45079	0.9809	0.11698	0.37068
mir-374b	1	0.2472	1.1631	0.45079	0.9809	0.2448	0.4885
mir-3156-3	4	0.19636	2.2139	0.45239	0.9809	0.026833	0.29555
mir-548t	3	0.19989	1.4635	0.45367	0.9809	0.14333	0.39808
mir-3680-2	4	0.19478	2.1496	0.45559	0.9809	0.031584	0.29555
mir-4440	4	0.19411	1.7057	0.4572	0.9809	0.088072	0.34534
mir-1255a	4	0.19371	1.6799	0.45816	0.9809	0.092968	0.34534
mir-3159	4	0.19357	1.4898	0.45848	0.9809	0.13628	0.38991
mir-3913-2	4	0.19357	2.3192	0.45848	0.9809	0.020386	0.29555
mir-1587	4	0.19359	1.3571	0.45848	0.9809	0.17476	0.43157
novelmir-649	4	0.19338	2.4413	0.4588	0.9809	0.014634	0.29555
mir-3189	4	0.19226	1.086	0.46008	0.9809	0.27749	0.51727
mir-924	4	0.19194	1.1325	0.46072	0.9809	0.25744	0.50091
mir-548ay	4	0.19187	2.0281	0.46105	0.9809	0.042547	0.29696
novelmir-5723	4	0.19087	0.98583	0.46361	0.9809	0.32422	0.55877
novelmir-855	4	0.19038	1.2865	0.46489	0.9809	0.19826	0.44879
mir-4769	4	0.19002	1.0684	0.46553	0.9809	0.28536	0.52386
mir-4422	4	0.19017	1.375	0.46553	0.9809	0.16912	0.42482
novelmir-1787	4	0.19018	2.4156	0.46553	0.9809	0.015711	0.29555
mir-612	4	0.18991	1.9088	0.46618	0.9809	0.056282	0.31294
mir-1282	4	0.18976	1.1003	0.4665	0.9809	0.27119	0.51294
mir-555	4	0.18915	1.4061	0.46746	0.9809	0.15971	0.41545
mir-632	4	0.1894	1.8662	0.46746	0.9809	0.062011	0.32328
mir-339	4	0.18888	1.2967	0.46874	0.9809	0.19474	0.44506
mir-4771-2	4	0.18893	1.347	0.46874	0.9809	0.17797	0.43477
novelmir-5841	4	0.18851	1.3822	0.4697	0.9809	0.1669	0.42459
mir-3667	4	0.18861	1.2634	0.4697	0.9809	0.20646	0.45737
mir-222	4	0.18871	1.6038	0.4697	0.9809	0.10876	0.36141
mir-4424	4	0.18841	1.1825	0.47002	0.9809	0.23701	0.48105
mir-4418	4	0.18681	1.59	0.47259	0.9809	0.11183	0.36544
mir-890	4	0.18658	1.8643	0.47291	0.9809	0.062273	0.32328
mir-3156-1	1	0.23133	0.44718	0.47291	0.9809	0.65474	0.81325
novelmir-4167	4	0.18593	1.8311	0.47323	0.9809	0.067084	0.32606
mir-548al	4	0.18616	2.2024	0.47323	0.9809	0.027639	0.29555
mir-498	4	0.18623	1.8603	0.47323	0.9809	0.062842	0.32328
mir-451a	2	0.19705	1.6719	0.47323	0.9809	0.094544	0.34692
novelmir-1216	4	0.18543	1.2437	0.47387	0.9809	0.2136	0.46243
mir-4693	2	0.1965	1.6044	0.47451	0.9809	0.10862	0.36141
mir-3180-2	2	0.19663	0.79531	0.47451	0.9809	0.42644	0.65199
mir-3618	4	0.18446	1.3391	0.47643	0.9809	0.18053	0.43743
mir-5699	4	0.18454	0.81138	0.47643	0.9809	0.41715	0.64475
mir-1272	4	0.18392	1.4441	0.47676	0.9809	0.14871	0.40795
mir-6722	4	0.18403	0.98574	0.47676	0.9809	0.32426	0.55877
mir-2054	3	0.18966	1.2659	0.47708	0.9809	0.20553	0.45661
mir-371b	3	0.18879	1.2654	0.479	0.98225	0.20575	0.45661
mir-200a	4	0.18248	1.9519	0.47996	0.98293	0.05095	0.30948
mir-4522	5	0.1788	1.2987	0.48221	0.98429	0.19404	0.44506
mir-8062	4	0.1818	2.1996	0.48221	0.98429	0.027834	0.29555
mir-6840	4	0.18139	2.0406	0.48317	0.98434	0.041295	0.29612
mir-219a-1	4	0.18161	1.9248	0.48317	0.98434	0.05426	0.31294
mir-4681	4	0.18117	1.1735	0.48381	0.98434	0.2406	0.48503
P_1	1	0.22534	1.435	0.48381	0.98434	0.15129	0.4095
mir-12130	4	0.18081	1.5543	0.48445	0.98436	0.1201	0.37228
mir-625	4	0.18025	0.96603	0.48605	0.98439	0.33403	0.56865
mir-486-2	4	0.17934	1.587	0.48798	0.98439	0.11252	0.36558
mir-6753	4	0.17863	0.91632	0.49054	0.98439	0.3595	0.59264
mir-6807	4	0.1777	2.0312	0.49343	0.98439	0.042233	0.29696
mir-7847	4	0.17775	1.0521	0.49343	0.98439	0.29274	0.53072
mir-141	4	0.17709	1.6363	0.49535	0.98439	0.10178	0.35639
mir-6793	4	0.17686	0.95947	0.49599	0.98439	0.33732	0.57158
mir-6804	4	0.17643	1.3246	0.49727	0.98439	0.1853	0.43989
novelmir-3838	4	0.1762	1.6238	0.4976	0.98439	0.10442	0.35872
mir-629	4	0.17527	0.98905	0.4992	0.98439	0.32264	0.55813
mir-939	4	0.17533	1.398	0.4992	0.98439	0.16212	0.41893
mir-6717	4	0.17539	1.7847	0.4992	0.98439	0.074303	0.33202
mir-4507	4	0.1752	0.5517	0.49984	0.98439	0.58115	0.76709
mir-3133	4	0.17391	2.3032	0.50112	0.98439	0.021269	0.29555
mir-3139	4	0.17404	1.152	0.50112	0.98439	0.24933	0.49282
mir-6837	4	0.17409	1.6035	0.50112	0.98439	0.10883	0.36141
mir-1227	4	0.17428	0.89161	0.50112	0.98439	0.3726	0.60362
mir-1289-2	4	0.17451	1.3793	0.50112	0.98439	0.16779	0.42482
mir-4527	4	0.17348	1.3269	0.50176	0.98439	0.18453	0.43969
mir-422a	4	0.17359	2.099	0.50176	0.98439	0.03582	0.29555
mir-2278	4	0.17309	1.4338	0.50208	0.98439	0.15164	0.4095
mir-12117	4	0.17317	1.4894	0.50208	0.98439	0.13639	0.38991
novelmir-276	4	0.17328	1.0799	0.50208	0.98439	0.2802	0.52062
mir-548o	3	0.17668	2.4449	0.5024	0.98439	0.01449	0.29555
mir-7114	4	0.17214	1.0377	0.50433	0.98439	0.29941	0.53732
mir-4439	4	0.1722	1.0716	0.50433	0.98439	0.28391	0.52191
mir-4694	2	0.17951	2.0031	0.50465	0.98439	0.045169	0.29966
mir-4646	4	0.17174	1.6861	0.50593	0.98439	0.091769	0.34534
mir-409	4	0.17128	1.8242	0.50689	0.98439	0.068117	0.32686
novelmir-3840	4	0.17023	1.469	0.50882	0.98439	0.14183	0.39759
mir-4445	4	0.16972	1.281	0.51074	0.98439	0.20019	0.45017
mir-4512	4	0.16938	1.1033	0.51138	0.98439	0.2699	0.5121
mir-3177	4	0.16844	1.7295	0.51331	0.98439	0.083718	0.3414
mir-1184-1	4	0.16806	2.1648	0.51363	0.98439	0.0304	0.29555
mir-4776-1	3	0.1703	1.1751	0.51363	0.98439	0.23997	0.48444
mir-5000	4	0.16751	1.1281	0.51523	0.98439	0.25928	0.50199
mir-6766	4	0.16752	0.68105	0.51523	0.98439	0.49584	0.70812
mir-9851	4	0.16737	2.0891	0.51619	0.98439	0.036695	0.29555
mir-4306	4	0.16714	1.3865	0.51651	0.98439	0.16559	0.42279
mir-1295a	2	0.17588	1.0339	0.51779	0.98439	0.30116	0.53918
mir-4505	4	0.16675	0.82624	0.51844	0.98439	0.40867	0.63567
mir-541	4	0.16656	1.934	0.51876	0.98439	0.053113	0.31081
novelmir-4389	4	0.16661	1.3688	0.51876	0.98439	0.17107	0.4272
mir-548b	4	0.1663	1.3575	0.5194	0.98439	0.17463	0.43157
mir-548ac	4	0.16577	1.2274	0.521	0.98439	0.21968	0.46452
mir-1289-1	4	0.16564	1.4166	0.52196	0.98439	0.1566	0.41397
mir-548h-3	4	0.16519	0.90521	0.5226	0.98439	0.36535	0.59818
mir-4778	4	0.1648	1.391	0.52292	0.98439	0.16424	0.42158
mir-7109	4	0.16493	2.1405	0.52292	0.98439	0.032314	0.29555
mir-4752	4	0.16435	1.5481	0.52389	0.98439	0.12161	0.37516
mir-603	4	0.16427	1.0398	0.52421	0.98439	0.29843	0.53649
mir-662	4	0.16386	1.0996	0.52517	0.98439	0.27152	0.51326
mir-548ba	2	0.17253	1.3481	0.52517	0.98439	0.17764	0.43477
novelmir-3570	4	0.16351	1.0498	0.52581	0.98439	0.29382	0.53126
mir-4649	4	0.16372	0.95335	0.52581	0.98439	0.34041	0.57454
mir-432	4	0.16294	1.1423	0.52709	0.98459	0.25332	0.49755
mir-431	4	0.16191	1.3201	0.52966	0.98459	0.1868	0.43989
mir-873	4	0.16171	1.2484	0.5303	0.98459	0.21189	0.46199
mir-485	4	0.16099	2.1386	0.53158	0.98459	0.032465	0.29555
novelmir-333	4	0.16115	1.8031	0.53158	0.98459	0.071373	0.32686
mir-941-5	1	0.19531	1.5037	0.53158	0.98459	0.13267	0.38759
mir-4468	4	0.16049	1.1889	0.5319	0.98459	0.23448	0.47894
novelmir-4017	4	0.16048	0.96299	0.53222	0.98459	0.33555	0.56973
mir-5683	2	0.16961	0.5781	0.53254	0.98459	0.5632	0.75294
mir-659	4	0.15988	1.7172	0.53382	0.98579	0.085943	0.34455
mir-3170	4	0.15779	1.2534	0.54088	0.98747	0.21006	0.46125
mir-1913	4	0.1576	0.79757	0.54152	0.98747	0.42512	0.65125
mir-517b	1	0.18872	1.5383	0.54152	0.98747	0.12397	0.37865
mir-4491	4	0.15664	1.7615	0.54344	0.98747	0.078159	0.33625
mir-4499	4	0.15674	1.2132	0.54344	0.98747	0.22505	0.46843
mir-495	4	0.15428	2.2534	0.54986	0.98747	0.024232	0.29555
mir-512-2	4	0.15401	2.1026	0.55114	0.98747	0.035505	0.29555
mir-548h-2	4	0.1535	1.0181	0.55178	0.98747	0.30861	0.5429
mir-3912	4	0.15381	2.0648	0.55178	0.98747	0.038941	0.29555
mir-6777	4	0.15324	2.3955	0.55274	0.98747	0.016596	0.29555
mir-373	4	0.15232	0.71213	0.55563	0.98747	0.47638	0.6927
mir-4708	4	0.15237	1.4208	0.55563	0.98747	0.15538	0.41365
novelmir-3433	1	0.18124	0.95243	0.55563	0.98747	0.34088	0.57501
mir-6741	4	0.15199	1.0494	0.55595	0.98747	0.29399	0.53126
mir-6506	4	0.152	1.078	0.55595	0.98747	0.28102	0.52074
mir-759	4	0.15058	1.0019	0.55787	0.98747	0.31639	0.55191
mir-6875	4	0.1502	1.4969	0.55947	0.98747	0.13441	0.38809
mir-5590	2	0.15857	2.4395	0.56012	0.98747	0.014707	0.29555
mir-3685	4	0.15	0.78133	0.56108	0.98747	0.43461	0.6579
mir-493	4	0.14976	1.3763	0.56204	0.98747	0.16873	0.42482
mir-543	3	0.14831	0.98613	0.56525	0.98747	0.32407	0.55877
mir-5186	4	0.14794	1.5923	0.56621	0.98747	0.11132	0.36544
mir-181c	4	0.14799	1.4314	0.56621	0.98747	0.15232	0.41027
mir-361	4	0.14768	1.0318	0.56781	0.98747	0.30215	0.53918
mir-4420	4	0.14761	2.1074	0.56813	0.98747	0.03508	0.29555
mir-4286	4	0.14744	1.4255	0.56941	0.98747	0.15402	0.41186
novelmir-1961	4	0.14692	0.7057	0.57038	0.98747	0.48037	0.69596
mir-622	4	0.14629	0.68066	0.5723	0.98747	0.49609	0.70815
mir-4274	4	0.14602	1.328	0.57294	0.98747	0.18418	0.43969
novelmir-3794	4	0.14608	1.4394	0.57294	0.98747	0.15005	0.40909
mir-6771	4	0.14563	1.1988	0.57326	0.98747	0.23059	0.47455
novelmir-5700	4	0.14558	1.5258	0.57358	0.98747	0.12706	0.38089
mir-5680	4	0.14524	1.2029	0.57454	0.98747	0.22902	0.47337
mir-3674	4	0.14387	0.84415	0.58031	0.98747	0.39858	0.62785
mir-188	4	0.14359	1.5039	0.5816	0.98747	0.1326	0.38759
mir-3917	4	0.14324	0.8009	0.58224	0.98747	0.42319	0.65028
mir-8069-1	4	0.14289	0.9969	0.58384	0.98747	0.31881	0.55367
mir-4252	4	0.14245	1.1699	0.58448	0.98747	0.24206	0.48583
mir-499a	1	0.16519	0.71012	0.58448	0.98747	0.47763	0.69419
mir-10395	4	0.1422	1.4245	0.5848	0.98747	0.15431	0.41206
mir-4674	5	0.13631	0.69518	0.58576	0.98747	0.48694	0.69893
mir-320d-2	3	0.1393	1.1216	0.58576	0.98747	0.26201	0.50465
mir-6071	4	0.14148	1.4323	0.58673	0.98747	0.15205	0.41008
novelmir-1190	4	0.14127	0.73109	0.58865	0.98747	0.46473	0.68387
mir-4788	4	0.14111	2.0212	0.58897	0.98747	0.043263	0.29711
mir-1972-2	4	0.14119	0.75575	0.58897	0.98747	0.4498	0.67157
mir-4533	4	0.14072	0.91409	0.58929	0.98747	0.36067	0.59366
mir-4314	4	0.13964	0.74856	0.59186	0.98747	0.45412	0.67512
mir-4270	4	0.1396	1.213	0.59218	0.98747	0.22513	0.46843
mir-3937	4	0.13961	1.3834	0.59218	0.98747	0.16655	0.42424
novelmir-748	4	0.13905	1.1719	0.59346	0.98747	0.24122	0.48503
mir-4433a	4	0.13909	2.316	0.59346	0.98747	0.02056	0.29555
mir-487b	4	0.13808	1.3629	0.5957	0.98747	0.1729	0.42937
mir-6838	4	0.13816	1.2203	0.5957	0.98747	0.22237	0.46706
mir-4481	4	0.13782	1.3659	0.59634	0.98747	0.17196	0.42782
mir-6075	4	0.13735	1.6991	0.59699	0.98747	0.089304	0.34534
mir-3622a	3	0.13415	0.89089	0.59795	0.98747	0.37299	0.60371
mir-24-1	3	0.13465	1.2344	0.59795	0.98747	0.21704	0.4627
novelmir-3387	4	0.13691	2.1401	0.59827	0.98747	0.032345	0.29555
mir-4495	2	0.14139	0.78076	0.59859	0.98747	0.43495	0.6579
mir-484	4	0.13571	0.88704	0.60212	0.98747	0.37506	0.60528
mir-8075	4	0.13509	0.97762	0.60372	0.98747	0.32826	0.56287
mir-3150b	4	0.13481	1.037	0.60436	0.98747	0.29976	0.53763
mir-6789	4	0.13482	0.81137	0.60436	0.98747	0.41715	0.64475
mir-6742	4	0.13492	0.82823	0.60436	0.98747	0.40754	0.63492
mir-5191	4	0.1344	0.59692	0.60693	0.98747	0.55056	0.74693
mir-375	4	0.1336	0.96572	0.60917	0.98747	0.33419	0.56865
mir-3652	4	0.13307	0.89616	0.61013	0.98747	0.37017	0.60195
mir-550a-2	1	0.15226	1.0665	0.61109	0.98747	0.28618	0.52475
mir-6125	4	0.13258	0.73046	0.61141	0.98747	0.46511	0.68387
mir-129-1	4	0.13229	1.9084	0.61238	0.98747	0.056343	0.31294
mir-330	4	0.13193	1.1824	0.61398	0.98747	0.23706	0.48105
novelmir-563	4	0.13169	1.6554	0.61462	0.98747	0.097843	0.35037
mir-8061	4	0.13177	1.2913	0.61462	0.98747	0.19659	0.44789
mir-6759	4	0.13165	1.526	0.61494	0.98747	0.12702	0.38089
mir-4690	4	0.13073	0.71385	0.61751	0.98747	0.47532	0.69264
mir-7150	4	0.13064	0.88229	0.61783	0.98747	0.37762	0.60774
mir-548ap	3	0.12684	1.1708	0.61815	0.98747	0.24167	0.48537
mir-6788	4	0.13021	1.1298	0.61911	0.98747	0.25857	0.50199
mir-6745	4	0.1298	1.5625	0.62071	0.98747	0.11817	0.37228
mir-576	4	0.12923	1.5029	0.62264	0.98747	0.13287	0.38759
mir-3196	4	0.12832	0.83838	0.62488	0.98747	0.40182	0.63074
mir-5009	4	0.12809	0.90244	0.62552	0.98747	0.36682	0.59964
mir-3117	4	0.12772	1.6125	0.62712	0.98747	0.10685	0.3599
mir-9898	4	0.12757	1.0056	0.62777	0.98747	0.3146	0.55032
mir-7515	4	0.12736	1.2629	0.62841	0.98747	0.20662	0.45737
novelmir-5553	4	0.12744	1.2796	0.62841	0.98747	0.20068	0.45095
novelmir-4564	4	0.12697	1.6316	0.62937	0.98747	0.10276	0.35754
mir-198	4	0.12699	1.1134	0.62937	0.98747	0.26552	0.50745
mir-548h-1	4	0.12676	1.6031	0.63001	0.98747	0.10892	0.36141
mir-4795	3	0.12151	0.66922	0.63065	0.98747	0.50336	0.71578
mir-183	4	0.12645	1.0069	0.63065	0.98747	0.31398	0.54965
mir-523	4	0.12573	1.7971	0.63257	0.98747	0.072321	0.32786
mir-548p	3	0.12055	1.4002	0.6329	0.98747	0.16146	0.41826
mir-1260b	4	0.12508	1.3101	0.63354	0.98747	0.19015	0.44227
mir-12121	4	0.12385	1.2194	0.63546	0.98747	0.2227	0.46712
mir-3677	4	0.12318	0.63395	0.63578	0.98747	0.52611	0.72899
novelmir-5540	4	0.12333	0.9846	0.63578	0.98747	0.32482	0.55942
mir-101-2	4	0.12355	1.2428	0.63578	0.98747	0.21394	0.46243
mir-6823	4	0.12248	1.1209	0.63674	0.98747	0.26231	0.50472
mir-195	4	0.12227	1.623	0.63738	0.98747	0.1046	0.35872
novelmir-1455	4	0.1223	1.0725	0.63738	0.98747	0.28349	0.52191
mir-337	4	0.1218	1.609	0.63931	0.98747	0.10762	0.36054
novelmir-4113	2	0.12341	0.47462	0.64027	0.98747	0.63506	0.80186
mir-301b	4	0.12106	1.2559	0.64155	0.98747	0.20917	0.46028
mir-6764	4	0.12106	0.90555	0.64155	0.98747	0.36517	0.59818
let-7b	4	0.12132	0.9937	0.64155	0.98747	0.32037	0.55513
mir-4479	4	0.12087	0.70621	0.64219	0.98747	0.48006	0.69596
mir-3161	4	0.12061	1.5181	0.64283	0.98747	0.12898	0.38238
mir-4435-1	4	0.12064	0.88719	0.64283	0.98747	0.37498	0.60528
mir-4635	4	0.12068	1.3607	0.64283	0.98747	0.1736	0.43019
novelmir-1307	2	0.12169	0.40434	0.64315	0.98747	0.68596	0.83489
mir-548q	4	0.12028	0.71363	0.64444	0.98747	0.47545	0.69264
mir-6787	4	0.12011	1.192	0.64508	0.98747	0.23325	0.478
mir-3978	4	0.11968	1.0726	0.64636	0.98747	0.28346	0.52191
mir-4744	4	0.11817	1.2448	0.65277	0.98747	0.21321	0.46243
mir-5092	4	0.11757	1.3111	0.6547	0.98747	0.18981	0.44213
novelmir-5452	4	0.11736	0.90788	0.65502	0.98747	0.36394	0.59744
mir-4312	4	0.11736	1.1387	0.65534	0.98747	0.25481	0.49828
mir-2117	4	0.11686	0.95491	0.65662	0.98747	0.33962	0.57364
mir-4735	4	0.11549	0.85405	0.65983	0.98747	0.39308	0.62234
mir-4320	4	0.11531	0.75903	0.66079	0.98747	0.44784	0.66896
mir-4650-2	4	0.11478	0.96857	0.66143	0.98747	0.33276	0.56839
mir-6869	4	0.11493	1.2679	0.66143	0.98747	0.20482	0.45654
mir-132	4	0.11425	1.2576	0.66271	0.98747	0.20854	0.45987
mir-4710	4	0.11417	0.97482	0.66303	0.98747	0.32965	0.56448
mir-6850	4	0.11354	0.76691	0.66528	0.98747	0.44313	0.66449
mir-5692a-2	4	0.11314	1.3076	0.66688	0.98747	0.19102	0.44247
mir-5704	4	0.11316	1.8129	0.66688	0.98747	0.06984	0.32686
mir-5006	4	0.11294	1.6821	0.6672	0.98747	0.092547	0.34534
mir-6516	4	0.11308	1.0335	0.6672	0.98747	0.30138	0.53918
novelmir-5400	4	0.11225	1.1594	0.6688	0.98747	0.24628	0.4899
mir-3714	4	0.11162	1.1419	0.67073	0.98747	0.25349	0.49756
mir-6515	4	0.11147	1.4471	0.67169	0.98747	0.14788	0.40709
mir-92a-2	4	0.1113	0.63469	0.67233	0.98747	0.52563	0.72899
mir-548f-3	4	0.11128	1.3175	0.67265	0.98747	0.18766	0.44029
mir-3940	4	0.111	0.72937	0.67393	0.98747	0.46578	0.68396
mir-155	4	0.11103	1.2575	0.67393	0.98747	0.20858	0.45987
mir-200c	4	0.11065	0.88851	0.67554	0.98747	0.37427	0.60484
mir-4716	4	0.11006	0.83716	0.6781	0.98747	0.4025	0.63149
mir-5581	4	0.10937	1.235	0.68035	0.98747	0.21684	0.4627
mir-507	4	0.10923	1.6799	0.68067	0.98747	0.092971	0.34534
mir-3689f	4	0.10801	1.2366	0.68419	0.98747	0.21624	0.4627
mir-302c	4	0.10803	1.1426	0.68419	0.98747	0.25321	0.49755
mir-1262	4	0.10774	0.96008	0.68483	0.98747	0.33702	0.57158
mir-6785	4	0.10776	0.63307	0.68483	0.98747	0.52669	0.72913
mir-587	4	0.1072	1.2138	0.6858	0.98747	0.22481	0.46843
mir-1321	2	0.10543	0.69526	0.68644	0.98747	0.48689	0.69893
mir-4657	4	0.10656	1.312	0.6874	0.98747	0.18951	0.44201
mir-6801	4	0.10631	1.4032	0.68836	0.98747	0.16055	0.41661
mir-6721	4	0.10634	0.959	0.68836	0.98747	0.33756	0.57158
mir-4487	4	0.10578	0.69073	0.69061	0.98747	0.48974	0.70197
mir-758	4	0.10563	1.1374	0.69125	0.98747	0.25536	0.49904
mir-4671	4	0.1053	1.0293	0.69221	0.98747	0.30333	0.5397
mir-500b	4	0.10539	0.80116	0.69221	0.98747	0.42304	0.65028
mir-3146	4	0.10524	0.99944	0.69253	0.98747	0.31758	0.55367
mir-6779	4	0.10417	0.89028	0.6967	0.98747	0.37331	0.60392
novelmir-3342	4	0.10418	0.84916	0.6967	0.98747	0.39579	0.62473
mir-598	4	0.10383	0.89461	0.69894	0.98747	0.371	0.60209
mir-767	4	0.10367	0.9337	0.69926	0.98747	0.35046	0.58578
mir-103b-1	4	0.1034	1.3465	0.70055	0.98747	0.17815	0.43477
let-7a-2	4	0.10283	0.98591	0.70247	0.98747	0.32418	0.55877
mir-6529	4	0.10284	0.78481	0.70247	0.98747	0.43256	0.65633
mir-6834	4	0.10254	0.46281	0.70279	0.98747	0.6435	0.80614
mir-626	4	0.10222	1.0307	0.70407	0.98747	0.30269	0.53918
mir-6832	4	0.10177	0.41311	0.70632	0.98747	0.67953	0.83043
mir-7976	4	0.1018	0.9301	0.70632	0.98747	0.35232	0.58669
novelmir-3075	4	0.10134	1.2472	0.70664	0.98747	0.21231	0.46199
mir-6847	4	0.10156	0.7487	0.70664	0.98747	0.45404	0.67512
novelmir-6523	4	0.10044	0.82663	0.71048	0.98747	0.40845	0.63567
mir-676	4	0.099951	1.2517	0.71273	0.98747	0.21066	0.46174
mir-4787	4	0.099793	0.77111	0.71305	0.98747	0.44064	0.6633
mir-32	4	0.099932	0.74883	0.71305	0.98747	0.45396	0.67512
P_2	1	0.10073	0.77069	0.71337	0.98747	0.44089	0.66332
mir-4328	4	0.099314	1.0082	0.71465	0.98747	0.31335	0.54907
mir-3116-1	3	0.093342	0.92164	0.71529	0.98747	0.35672	0.59042
mir-10394	4	0.098457	0.32338	0.71626	0.98747	0.74641	0.86238
mir-6868	4	0.098118	1.1627	0.7169	0.98747	0.24495	0.4885
mir-1290	4	0.098268	1.5011	0.7169	0.98747	0.13332	0.38759
mir-2861	4	0.098313	0.46013	0.7169	0.98747	0.64542	0.80772
mir-4514	4	0.097909	0.84959	0.71722	0.98747	0.39555	0.62467
mir-125b-2	4	0.097782	0.75251	0.71786	0.98747	0.45174	0.67384
mir-1245a	4	0.097596	0.80395	0.7185	0.98747	0.42143	0.64927
novelmir-2129	4	0.09716	1.4061	0.71914	0.98747	0.15969	0.41545
novelmir-1889	4	0.097183	0.98078	0.71914	0.98747	0.3267	0.56111
mir-802	4	0.096187	1.2094	0.72139	0.98747	0.2265	0.46994
mir-149	4	0.095408	0.53295	0.72427	0.98747	0.59407	0.77468
mir-3658	3	0.090174	0.91045	0.72555	0.98747	0.36259	0.59584
mir-3187	4	0.094258	0.96691	0.72748	0.98747	0.33359	0.56865
mir-4436b-2	4	0.094359	1.2659	0.72748	0.98747	0.20555	0.45661
mir-6853	4	0.093801	0.80552	0.72876	0.98747	0.42052	0.64852
mir-126	4	0.093207	1.1783	0.72908	0.98747	0.23868	0.48247
mir-20a	1	0.094476	0.66788	0.73068	0.98747	0.50421	0.71587
mir-4661	4	0.092419	0.97446	0.73132	0.98747	0.32983	0.56448
mir-3689c	4	0.092429	1.1826	0.73132	0.98747	0.23696	0.48105
mir-3153	4	0.092283	0.55778	0.73164	0.98747	0.577	0.76407
mir-6819	4	0.092307	0.84014	0.73164	0.98747	0.40083	0.62988
mir-1-1	4	0.092007	0.7656	0.73261	0.98747	0.44392	0.66534
mir-8065	4	0.091934	1.1532	0.73293	0.98747	0.24881	0.49282
mir-4450	4	0.091641	0.52765	0.73357	0.98747	0.59774	0.77649
mir-3928	4	0.091101	0.99835	0.73645	0.98747	0.31811	0.55367
mir-4538	4	0.090874	0.45361	0.73806	0.98747	0.65011	0.81043
novelmir-884	4	0.090746	1.4063	0.7387	0.98747	0.15965	0.41545
novelmir-5382	4	0.089433	0.82549	0.74351	0.98747	0.40909	0.63575
mir-3202-1	2	0.084816	0.61219	0.74383	0.98747	0.54041	0.74032
mir-7152	4	0.088762	1.1791	0.74607	0.98747	0.23836	0.48247
mir-6783	4	0.088765	0.92143	0.74607	0.98747	0.35683	0.59042
mir-571	4	0.088067	0.78841	0.74864	0.98747	0.43046	0.65461
mir-646	4	0.087889	0.94911	0.74928	0.98747	0.34256	0.57749
mir-133a-1	4	0.087204	0.68644	0.75216	0.98747	0.49244	0.70487
mir-329-2	4	0.087272	0.64182	0.75216	0.98747	0.52099	0.72713
mir-1912	4	0.086897	0.5333	0.75248	0.98747	0.59383	0.77468
novelmir-3052	4	0.086769	0.53272	0.75345	0.98747	0.59423	0.77468
mir-365b	4	0.086673	0.58794	0.75409	0.98747	0.55657	0.75084
mir-4429	4	0.086687	0.64225	0.75409	0.98747	0.52071	0.72713
mir-621	4	0.086208	0.51325	0.75633	0.98747	0.60778	0.78212
mir-5700	4	0.086284	0.91778	0.75633	0.98747	0.35874	0.59232
mir-2682	4	0.086179	0.58553	0.75665	0.98747	0.55819	0.75108
mir-378i	4	0.085967	0.82904	0.75697	0.98747	0.40708	0.63453
mir-4721	4	0.085975	1.0966	0.75697	0.98747	0.27282	0.51478
mir-3916	4	0.085842	1.1255	0.75826	0.98747	0.26036	0.50344
mir-3670-4	4	0.085111	0.94517	0.7605	0.98747	0.34457	0.57906
mir-4666b	4	0.085195	0.92288	0.7605	0.98747	0.35607	0.59011
mir-663a	4	0.085239	0.76742	0.7605	0.98747	0.44283	0.66436
novelmir-5414	4	0.084551	0.60896	0.7621	0.98747	0.54255	0.74155
novelmir-2329	4	0.084579	0.45719	0.7621	0.98747	0.64754	0.80903
mir-877	4	0.084237	0.42076	0.76274	0.98747	0.67393	0.82529
mir-1825	4	0.084152	0.84007	0.76307	0.98747	0.40087	0.62988
mir-6069	4	0.083458	0.85626	0.76371	0.98747	0.39185	0.62167
let-7c	4	0.082852	0.80083	0.76531	0.98747	0.42323	0.65028
mir-1283-1	4	0.082594	1.1792	0.76659	0.98747	0.2383	0.48247
mir-6082	4	0.082522	1.0732	0.76691	0.98747	0.28317	0.52191
mir-4703	2	0.07645	0.61605	0.76723	0.98747	0.53786	0.73994
mir-1-2	4	0.082398	1.1214	0.76787	0.98747	0.26212	0.50465
mir-4319	4	0.082399	0.92428	0.76787	0.98747	0.35534	0.58955
mir-12132	4	0.08221	0.77488	0.77044	0.98747	0.43841	0.66122
mir-3118-1	4	0.081735	0.86212	0.773	0.98747	0.38862	0.61811
mir-1914	4	0.081674	0.62002	0.77332	0.98747	0.53524	0.7377
mir-10526	4	0.081382	1.5	0.77429	0.98747	0.13361	0.38759
mir-5583-2	4	0.08132	0.69681	0.77461	0.98747	0.48592	0.69825
mir-593	4	0.081075	0.85842	0.77493	0.98747	0.39066	0.62048
mir-4764	4	0.080899	0.57956	0.77525	0.98747	0.56221	0.75294
novelmir-3958	3	0.075944	0.65881	0.77685	0.98747	0.51002	0.71882
mir-4427	4	0.079844	1.3179	0.77781	0.98747	0.18755	0.44029
mir-6514	4	0.080034	0.39475	0.77781	0.98747	0.69303	0.83879
mir-6737	4	0.079806	0.88058	0.77845	0.98747	0.37855	0.60892
mir-874	4	0.079727	0.54144	0.77878	0.98747	0.5882	0.77116
novelmir-5289	4	0.079561	1.0036	0.7791	0.98747	0.31558	0.55142
mir-3130-2	4	0.079625	0.77537	0.7791	0.98747	0.43812	0.66116
mir-3614	4	0.079152	1.0355	0.78134	0.98747	0.30045	0.53854
mir-3137	4	0.078456	0.94325	0.78358	0.98747	0.34555	0.57976
mir-1286	4	0.078157	1.0467	0.78455	0.98747	0.29522	0.53245
mir-301a	3	0.073607	0.59849	0.78519	0.98747	0.54951	0.74693
mir-1297	4	0.077724	0.55193	0.78583	0.98747	0.581	0.76709
novelmir-402	4	0.07732	0.7921	0.78743	0.98747	0.4283	0.65324
mir-6718	4	0.076994	0.78468	0.78775	0.98747	0.43264	0.65633
mir-6735	4	0.077075	0.51315	0.78775	0.98747	0.60785	0.78212
mir-1278	4	0.077115	0.76278	0.78775	0.98747	0.4456	0.66682
mir-670	4	0.076889	1.0519	0.78839	0.98747	0.29284	0.53072
mir-483	3	0.072865	0.55321	0.78871	0.98747	0.58012	0.76637
novelmir-5336	4	0.076794	0.50893	0.78903	0.98747	0.6108	0.78398
mir-4297	4	0.076601	1.062	0.78968	0.98747	0.28824	0.52666
mir-193b	4	0.076532	0.78269	0.79032	0.98747	0.43381	0.65746
mir-22	4	0.0761	0.75949	0.79256	0.98747	0.44756	0.66887
mir-4519	4	0.074874	0.79805	0.79833	0.98747	0.42484	0.65125
mir-421	4	0.074774	2.1356	0.79897	0.98747	0.032715	0.29555
mir-4283-1	4	0.074511	1.111	0.79994	0.98747	0.26658	0.50886
mir-3612	4	0.074428	0.76833	0.80026	0.98747	0.44229	0.66436
mir-6828	4	0.074278	0.73854	0.80154	0.98747	0.46019	0.68154
mir-592	3	0.068599	0.65942	0.80218	0.98747	0.50963	0.71873
mir-4662a	4	0.073934	1.1482	0.80314	0.98747	0.25089	0.49432
mir-377	4	0.073378	0.5787	0.80603	0.98747	0.56279	0.75294
mir-106a	4	0.073204	1.3693	0.80635	0.98747	0.1709	0.42712
mir-4742	4	0.072933	0.35991	0.80667	0.98747	0.71892	0.85194
mir-4774	4	0.072998	0.46425	0.80667	0.98747	0.64247	0.80581
mir-4431	4	0.072801	0.61325	0.80699	0.98747	0.53971	0.73994
mir-505	4	0.072841	0.96372	0.80699	0.98747	0.33519	0.56942
mir-412	4	0.072287	0.66863	0.80827	0.98747	0.50373	0.71578
mir-7852	3	0.066806	0.58441	0.80891	0.98747	0.55894	0.75146
mir-4667	4	0.071966	0.65191	0.80923	0.98747	0.51446	0.72183
mir-4478	4	0.071979	0.5309	0.80923	0.98747	0.59549	0.77518
mir-1301	4	0.07145	0.33787	0.80955	0.98747	0.73546	0.85828
mir-371a	2	0.062783	0.36475	0.81116	0.98747	0.7153	0.85056
mir-6775	4	0.070801	0.39611	0.81276	0.98747	0.69202	0.83801
novelmir-5001	4	0.070745	0.51098	0.8134	0.98747	0.60936	0.78311
mir-4633	4	0.070501	0.92685	0.81404	0.98747	0.35401	0.58844
novelmir-6186	4	0.070415	0.63218	0.81436	0.98747	0.52727	0.72929
mir-517c	3	0.064817	1.0549	0.81468	0.98747	0.29149	0.53043
mir-4682	4	0.070233	0.68861	0.81468	0.98747	0.49107	0.70356
mir-514a-3	4	0.070192	1.1136	0.815	0.98747	0.26547	0.50745
mir-1264	4	0.069706	1.0198	0.81565	0.98747	0.3078	0.54209
mir-3682	4	0.069379	0.60392	0.81661	0.98747	0.5459	0.74384
mir-7705	2	0.060445	0.44367	0.81853	0.98747	0.65728	0.81537
mir-5706	4	0.06823	0.82735	0.8227	0.98747	0.40804	0.63538
mir-4262	4	0.068013	0.78553	0.82334	0.98747	0.43214	0.65621
mir-3664	4	0.068079	0.62072	0.82334	0.98747	0.53478	0.73746
mir-4318	4	0.067987	0.23868	0.82366	0.98747	0.81136	0.90479
novelmir-2791	4	0.067976	0.57404	0.82398	0.98747	0.56594	0.75567
mir-12118	4	0.067846	0.48766	0.8243	0.98747	0.62579	0.79592
mir-3976	4	0.067494	0.81749	0.82494	0.98747	0.41365	0.64124
mir-4430	4	0.067441	1.1011	0.82526	0.98747	0.27086	0.51264
mir-3974	4	0.067435	0.76324	0.82559	0.98747	0.44532	0.66681
mir-582	4	0.067127	0.87891	0.82623	0.98747	0.37945	0.60942
mir-921	4	0.067163	0.65731	0.82623	0.98747	0.51098	0.71977
mir-99b	4	0.067321	0.39634	0.82623	0.98747	0.69185	0.83801
mir-3190	3	0.060805	0.99758	0.82911	0.98747	0.31849	0.55367
mir-548bc	4	0.066234	0.6156	0.82975	0.98747	0.53816	0.73994
mir-302b	4	0.065937	0.58032	0.83039	0.98747	0.5617	0.75294
mir-1265	4	0.066037	1.3817	0.83039	0.98747	0.16707	0.42468
mir-490	4	0.066169	0.81446	0.83039	0.98747	0.41538	0.6436
mir-3975	4	0.065226	0.51606	0.83104	0.98747	0.60581	0.7811
mir-4999	4	0.065319	1.0864	0.83104	0.98747	0.2773	0.51727
mir-3134	4	0.065326	0.52369	0.83104	0.98747	0.6005	0.77812
mir-3920	4	0.065222	1.076	0.83136	0.98747	0.28191	0.52152
mir-10525	4	0.06514	1.0853	0.832	0.98747	0.2778	0.5173
mir-3178	4	0.064918	0.28219	0.83232	0.98747	0.7778	0.88409
mir-4750	4	0.064326	0.38835	0.83392	0.98747	0.69776	0.83939
novelmir-4438	4	0.064417	1.3203	0.83392	0.98747	0.18674	0.43989
novelmir-3347	3	0.059599	0.61885	0.83456	0.98747	0.53602	0.73812
mir-875	4	0.064018	0.51218	0.83617	0.98747	0.60852	0.78235
mir-548o-2	4	0.063777	0.27172	0.83681	0.98747	0.78584	0.88805
mir-4643	4	0.063728	0.64751	0.83713	0.98747	0.5173	0.72385
mir-203a	1	0.051668	0.43003	0.83745	0.98747	0.66718	0.82153
mir-12128	4	0.06361	0.66176	0.83841	0.98747	0.50813	0.71855
mir-7843	4	0.063364	0.67204	0.83873	0.98747	0.50156	0.71493
mir-1185-2	4	0.063296	1.0777	0.83905	0.98747	0.28116	0.52074
mir-196a-2	4	0.062602	0.35789	0.84322	0.98747	0.72043	0.8534
mir-181b-2	4	0.06265	0.61501	0.84322	0.98747	0.53855	0.73994
novelmir-1386	4	0.062302	0.72299	0.84354	0.98747	0.46968	0.68774
mir-4521	4	0.061981	0.33615	0.84514	0.98747	0.73676	0.85828
mir-4269	4	0.062102	0.59723	0.84514	0.98747	0.55035	0.74693
mir-6084	4	0.062107	0.60623	0.84514	0.98747	0.54436	0.74369
novelmir-3694	4	0.062122	0.94881	0.84514	0.98747	0.34272	0.57749
mir-5695	4	0.062135	0.55723	0.84514	0.98747	0.57737	0.76407
novelmir-2330	4	0.061857	0.65552	0.84546	0.98747	0.51213	0.7205
mir-4515	4	0.061747	0.69736	0.84739	0.98747	0.48558	0.69825
mir-4441	3	0.055233	0.481	0.84803	0.98747	0.63052	0.79951
mir-510	4	0.061387	0.59655	0.84867	0.98747	0.55081	0.74695
mir-3661	4	0.061419	0.21887	0.84867	0.98747	0.82675	0.91182
novelmir-1085	4	0.061002	0.50117	0.84963	0.98747	0.61625	0.78904
mir-6507	4	0.061031	0.36642	0.84963	0.98747	0.71405	0.84972
mir-136	4	0.060556	0.55897	0.85155	0.98747	0.57618	0.76407
mir-217	4	0.06044	0.61453	0.85316	0.98747	0.53886	0.73994
mir-34a	4	0.059825	0.78845	0.85572	0.98747	0.43043	0.65461
mir-26b	4	0.059205	0.50903	0.85701	0.98747	0.61073	0.78398
novelmir-5172	4	0.05926	0.55851	0.85701	0.98747	0.5765	0.76407
mir-503	4	0.059071	0.91085	0.85733	0.98747	0.36237	0.59581
mir-548j	4	0.058808	0.54749	0.85765	0.98747	0.58404	0.76861
mir-3180-5	4	0.058559	0.39747	0.85861	0.98747	0.69102	0.83801
mir-3648-2	4	0.058589	0.15169	0.85861	0.98747	0.87943	0.93808
mir-1909	4	0.058016	0.60065	0.86085	0.98747	0.54807	0.7455
mir-6852	4	0.057708	0.79341	0.86149	0.98747	0.42754	0.6524
mir-3909	4	0.057549	0.72266	0.86181	0.98747	0.46989	0.68774
mir-516a-2	4	0.057183	0.79675	0.8631	0.98747	0.4256	0.65166
mir-6770-1	4	0.057135	0.72865	0.86342	0.98747	0.46622	0.68396
mir-3135b	4	0.05676	0.21763	0.86406	0.98747	0.82772	0.91185
mir-192	4	0.055747	0.64168	0.8663	0.98747	0.52108	0.72713
novelmir-388	4	0.055791	0.45625	0.8663	0.98747	0.64821	0.80903
mir-7846	4	0.055813	0.51349	0.8663	0.98747	0.60761	0.78212
mir-194-1	4	0.055619	0.35009	0.86662	0.98747	0.72627	0.85497
mir-4489	4	0.054963	0.40063	0.86855	0.98747	0.68869	0.83581
mir-3665	4	0.054892	0.53893	0.86887	0.98747	0.58994	0.77182
mir-128-1	4	0.054398	0.63679	0.87047	0.98747	0.52426	0.72899
mir-3201	4	0.054256	0.63326	0.87143	0.98747	0.52656	0.72913
mir-6814	4	0.053942	0.64155	0.87336	0.98747	0.52116	0.72713
mir-3690-2	4	0.053765	0.88514	0.874	0.98747	0.37608	0.60588
mir-8070	4	0.053651	0.65595	0.87464	0.98747	0.51186	0.72044
novelmir-3587	4	0.053339	0.57908	0.87528	0.98747	0.56254	0.75294
mir-548f-2	4	0.05344	0.59487	0.87528	0.98747	0.55193	0.74781
mir-548m	4	0.053527	0.47433	0.87528	0.98747	0.63527	0.80186
novelmir-4918	4	0.052894	0.63482	0.87849	0.98747	0.52555	0.72899
mir-211	4	0.052489	0.78407	0.87945	0.98747	0.433	0.65655
mir-4472-2	4	0.052512	0.48788	0.87945	0.98747	0.62563	0.79592
novelmir-2028	4	0.052622	0.59032	0.87945	0.98747	0.55498	0.74966
mir-606	4	0.052149	0.34233	0.88009	0.98747	0.7321	0.85586
mir-6893	4	0.052188	0.28306	0.88009	0.98747	0.77713	0.88365
mir-6734	4	0.051837	0.86863	0.88201	0.98747	0.38505	0.61462
mir-4467	4	0.051738	0.34439	0.88233	0.98747	0.73055	0.85547
mir-5188	4	0.051507	0.74356	0.8833	0.98747	0.45714	0.67768
mir-221	4	0.05138	0.63708	0.88426	0.98747	0.52407	0.72899
mir-4316	4	0.051405	0.57918	0.88426	0.98747	0.56247	0.75294
mir-548l	4	0.051409	0.45661	0.88426	0.98747	0.64795	0.80903
mir-378d-1	4	0.051102	0.40497	0.88618	0.98856	0.6855	0.83489
mir-6757	4	0.00013316	0.00086803	0.88875	0.98894	0.99931	0.99963
mir-653	4	0.0002415	0.0029827	0.88875	0.98894	0.99762	0.99878
mir-4531	4	0.050537	0.51612	0.88875	0.98894	0.60577	0.7811
mir-521-1	4	0.00046146	0.0068871	0.88971	0.98966	0.9945	0.99706
mir-618	4	0.049897	0.4811	0.89035	0.9897	0.63044	0.79951
mir-12136	4	0.049743	0.42313	0.89131	0.9897	0.6722	0.82446
mir-8058	4	0.00080958	0.0090865	0.89163	0.9897	0.99275	0.99562
novelmir-3416	4	0.0008269	0.0053858	0.89163	0.9897	0.9957	0.99794
mir-4285	4	0.04934	0.23953	0.89291	0.9897	0.8107	0.90467
novelmir-6383	4	0.001372	0.023994	0.89356	0.9897	0.98086	0.99038
mir-6132	4	0.0014142	0.012079	0.89356	0.9897	0.99036	0.99562
mir-2355	4	0.001454	0.010116	0.89356	0.9897	0.99193	0.99562
mir-6501	4	0.0021704	0.009326	0.89804	0.99221	0.99256	0.99562
mir-764	4	0.0022841	0.041345	0.89836	0.99221	0.96702	0.98342
mir-4798	4	0.048347	0.561	0.89836	0.99221	0.5748	0.76387
mir-4745	4	0.047939	0.44729	0.89997	0.99248	0.65466	0.81325
mir-425	5	0.013511	0.10352	0.90093	0.99248	0.91755	0.95879
mir-1302-11	4	0.047172	0.66024	0.90221	0.99248	0.5091	0.71866
novelmir-469	4	0.046862	0.29935	0.90285	0.99248	0.76467	0.87555
mir-489	4	0.046737	0.69665	0.90317	0.99248	0.48602	0.69825
mir-4330	4	0.0029939	0.027366	0.90349	0.99248	0.97817	0.98959
mir-7108	4	0.046559	0.32587	0.90382	0.99248	0.74452	0.86165
mir-7973-2	4	0.046452	0.86746	0.90446	0.99248	0.38569	0.61533
mir-3692	4	0.0035457	0.028922	0.90478	0.99248	0.97693	0.98898
mir-5189	4	0.046332	0.36111	0.90606	0.99248	0.71802	0.85194
novelmir-1148	4	0.0040543	0.025363	0.90638	0.99248	0.97977	0.99038
mir-148a	4	0.046013	0.4651	0.90702	0.99248	0.64186	0.80561
novelmir-2442	4	0.046068	0.33695	0.90702	0.99248	0.73616	0.85828
novelmir-4219	4	0.045835	0.83384	0.90734	0.99248	0.40437	0.63215
mir-4651	4	0.045669	0.43494	0.90862	0.99248	0.66361	0.8204
mir-4772	4	0.045705	0.58613	0.90862	0.99248	0.55779	0.75108
mir-6738	4	0.004738	0.061968	0.90895	0.99248	0.95059	0.97786
mir-4790	3	0.040767	0.47944	0.90895	0.99248	0.63162	0.79951
novelmir-1256	4	0.0052653	0.039446	0.91023	0.99248	0.96854	0.98425
mir-551a	4	0.005316	0.078774	0.91023	0.99248	0.93721	0.97051
mir-5703	4	0.045231	0.49057	0.91087	0.99248	0.62373	0.79559
mir-4486	4	0.045094	0.30691	0.91151	0.99248	0.75891	0.87152
mir-548v	4	0.044999	0.65704	0.91183	0.99248	0.51115	0.71977
mir-7974	4	0.0055219	0.039126	0.91215	0.99248	0.96879	0.98425
mir-1252	3	0.040261	0.21473	0.91247	0.99248	0.82998	0.91202
mir-12129	4	0.0057132	0.05762	0.91279	0.99248	0.95405	0.97855
mir-3132	4	0.044644	0.32668	0.91343	0.99248	0.74391	0.86165
mir-5694	4	0.044721	0.46271	0.91343	0.99248	0.64357	0.80614
mir-631	4	0.044776	0.36032	0.91343	0.99248	0.71861	0.85194
mir-1843	4	0.044463	0.4034	0.91472	0.99248	0.68665	0.83496
mir-5047	4	0.044333	0.27959	0.91504	0.99248	0.7798	0.88548
mir-382	4	0.0062348	0.072681	0.91568	0.99248	0.94206	0.97359
mir-135b	4	0.043838	0.42558	0.916	0.99248	0.67041	0.82292
mir-4757	4	0.043896	0.35208	0.916	0.99248	0.72478	0.85497
mir-181d	4	0.0067121	0.051354	0.91824	0.99248	0.95904	0.98042
mir-4717	4	0.006742	0.04289	0.91824	0.99248	0.96579	0.98309
mir-4308	4	0.0068159	0.075501	0.91824	0.99248	0.93982	0.97191
mir-607	4	0.042368	0.34637	0.92369	0.99248	0.72906	0.85497
mir-1255b-1	3	0.037223	0.42655	0.92401	0.99248	0.6697	0.82292
mir-6795	4	0.042249	0.46416	0.92433	0.99248	0.64253	0.80581
mir-3620	4	0.042212	0.4903	0.92466	0.99248	0.62393	0.79559
novelmir-3775	4	0.041883	0.27855	0.92562	0.99248	0.78059	0.88548
mir-526a-2	4	0.041532	0.79087	0.92786	0.99248	0.42902	0.65392
novelmir-4663	4	0.0085002	0.067127	0.92818	0.99248	0.94648	0.97478
novelmir-261	4	0.008584	0.067818	0.92818	0.99248	0.94593	0.97478
novelmir-499	4	0.0088719	0.092557	0.9285	0.99248	0.92626	0.96332
mir-4443	4	0.040916	0.36013	0.92914	0.99248	0.71875	0.85194
mir-3691	4	0.04135	0.32912	0.92914	0.99248	0.74207	0.86105
novelmir-3419	4	0.0092414	0.092944	0.92979	0.99248	0.92595	0.96332
mir-5091	4	0.009537	0.062869	0.93011	0.99248	0.94987	0.97764
mir-4761	4	0.0096053	0.11103	0.93043	0.99248	0.91159	0.95717
mir-5011	4	0.0096205	0.11382	0.93043	0.99248	0.90938	0.95661
novelmir-3658	4	0.040509	0.3259	0.93075	0.99248	0.7445	0.86165
mir-513a-2	3	0.035433	0.25343	0.93139	0.99248	0.79994	0.89652
mir-4457	4	0.0099797	0.10743	0.93203	0.99248	0.91445	0.9583
mir-3651	4	0.01006	0.10345	0.93203	0.99248	0.9176	0.95879
mir-4296	4	0.040171	0.33626	0.93203	0.99248	0.73667	0.85828
mir-8060	4	0.010119	0.096653	0.93267	0.99248	0.923	0.96167
mir-4483	4	0.039655	0.35163	0.93299	0.99248	0.72512	0.85497
mir-27a	4	0.039718	0.33054	0.93299	0.99248	0.74099	0.86073
mir-3119-2	4	0.039021	0.58671	0.93492	0.99248	0.5574	0.75108
mir-346	4	0.039123	0.36914	0.93492	0.99248	0.71202	0.84972
mir-4777	4	0.039246	0.58226	0.93492	0.99248	0.56039	0.75274
mir-363	4	0.039267	0.40079	0.93492	0.99248	0.68858	0.83581
mir-1251	4	0.039301	0.63592	0.93492	0.99248	0.52483	0.72899
mir-4762	3	0.034995	0.34625	0.93524	0.99248	0.72915	0.85497
mir-6078	4	0.038863	0.33592	0.93556	0.99248	0.73693	0.85828
mir-3616	4	0.038746	0.38751	0.9362	0.99248	0.69838	0.83939
mir-6791	4	0.011076	0.075071	0.93716	0.99248	0.94016	0.97194
mir-6831	4	0.03823	0.19608	0.93844	0.99248	0.84455	0.92016
mir-4698	4	0.011337	0.14387	0.93908	0.99248	0.8856	0.94262
mir-3194	4	0.011508	0.099815	0.93972	0.99248	0.92049	0.96031
mir-153-2	4	0.037796	0.62065	0.94004	0.99248	0.53483	0.73746
mir-548at	4	0.011597	0.093124	0.94037	0.99248	0.9258	0.96332
mir-3150a	4	0.011619	0.088614	0.94037	0.99248	0.92939	0.96465
mir-7855	4	0.0377	0.50211	0.94037	0.99248	0.61559	0.78851
mir-4723	4	0.037737	0.46894	0.94037	0.99248	0.63911	0.80392
mir-3167	4	0.037599	0.23461	0.94069	0.99248	0.81451	0.90634
mir-6074	4	0.03765	0.28813	0.94069	0.99248	0.77325	0.88214
mir-6762	4	0.011777	0.13282	0.94197	0.99248	0.89433	0.94846
mir-3176	4	0.037449	0.51022	0.94229	0.99248	0.6099	0.78347
mir-1246	4	0.037156	0.24887	0.94293	0.99248	0.80346	0.89853
mir-7853	4	0.037107	0.33881	0.94325	0.99248	0.73475	0.85799
novelmir-1623	4	0.012287	0.17668	0.94357	0.99248	0.85976	0.9282
mir-21	4	0.012455	0.1054	0.94389	0.99248	0.91605	0.9583
mir-8083	4	0.012787	0.096394	0.94453	0.99248	0.92321	0.96167
mir-4713	4	0.036848	0.31966	0.94453	0.99248	0.74923	0.86486
mir-3662	4	0.036794	0.66006	0.94485	0.99248	0.50921	0.71866
let-7f-1	4	0.036833	0.38272	0.94485	0.99248	0.70193	0.84114
novelmir-5786	4	0.012849	0.13356	0.94517	0.99248	0.89375	0.94846
mir-378c	4	0.036744	0.4753	0.94517	0.99248	0.63458	0.80186
mir-6805	4	0.036605	0.17818	0.9455	0.99248	0.85859	0.9282
mir-5701-3	4	0.036651	0.49177	0.9455	0.99248	0.62288	0.7951
mir-326	4	0.036295	0.23103	0.94678	0.99248	0.81729	0.90684
mir-761	4	0.036166	0.6398	0.94742	0.99248	0.5223	0.72758
mir-513b	4	0.035827	0.42247	0.94838	0.99248	0.67268	0.82458
mir-8052	4	0.035501	0.46967	0.9503	0.99248	0.63859	0.80392
mir-4741	4	0.035238	0.34087	0.95063	0.99248	0.7332	0.8565
mir-7112	4	0.014361	0.15793	0.95127	0.99248	0.87451	0.93541
novelmir-2076	4	0.034669	0.33001	0.95127	0.99248	0.74139	0.86073
novelmir-3571	4	0.034794	0.26153	0.95127	0.99248	0.79368	0.89239
mir-19a	4	0.014557	0.1583	0.95223	0.99248	0.87422	0.93541
mir-4473	4	0.014633	0.11443	0.95223	0.99248	0.9089	0.95661
mir-496	4	0.034484	0.48044	0.95319	0.99248	0.63092	0.79951
novelmir-3863	4	0.015055	0.18111	0.95383	0.99248	0.85628	0.92606
mir-455	4	0.015347	0.19625	0.95447	0.99248	0.84441	0.92016
mir-4800	4	0.015702	0.10983	0.95479	0.99248	0.91255	0.95736
mir-8059	4	0.015738	0.25418	0.95479	0.99248	0.79936	0.89651
mir-185	4	0.034236	0.4465	0.95511	0.99248	0.65524	0.81325
novelmir-4990	4	0.033891	0.19328	0.9564	0.99248	0.84674	0.92149
mir-1236	4	0.033896	0.37507	0.9564	0.99248	0.70761	0.84625
mir-2277	4	0.016286	0.1432	0.95704	0.99248	0.88613	0.94265
mir-378d-2	4	0.01633	0.19489	0.95704	0.99248	0.84548	0.92044
novelmir-992	4	0.016535	0.10621	0.958	0.99248	0.91541	0.9583
mir-4666a	4	0.016606	0.14726	0.95832	0.99248	0.88292	0.94116
mir-548ai	4	0.016668	0.18406	0.95864	0.99248	0.85397	0.92419
mir-4494	4	0.016797	0.25527	0.95864	0.99248	0.79852	0.89589
mir-527	4	0.033655	0.45843	0.95864	0.99248	0.64665	0.80837
mir-4291	4	0.033557	0.49909	0.95896	0.99248	0.61771	0.79058
mir-11401	4	0.016992	0.1224	0.9596	0.99248	0.90259	0.953
mir-206	4	0.017048	0.19567	0.9596	0.99248	0.84487	0.92016
let-7a-1	4	0.017055	0.22349	0.9596	0.99248	0.82315	0.91043
novelmir-5081	4	0.017156	0.26081	0.96024	0.99248	0.79424	0.89269
mir-5693	4	0.033052	0.55709	0.96249	0.99248	0.57747	0.76407
mir-556	4	0.017535	0.20322	0.96281	0.99248	0.83896	0.9175
mir-10523	4	0.032972	0.20848	0.96281	0.99248	0.83486	0.91494
mir-8089	4	0.032792	0.14362	0.96345	0.99248	0.8858	0.94262
mir-770	4	0.017843	0.17679	0.96505	0.99248	0.85967	0.9282
novelmir-6492	4	0.017913	0.18835	0.96505	0.99248	0.8506	0.92231
mir-641	4	0.018171	0.28705	0.96601	0.99248	0.77408	0.88273
mir-4442	4	0.018216	0.13069	0.96634	0.99248	0.89602	0.94917
mir-105-1	1	0.0064984	0.04881	0.96698	0.99248	0.96107	0.98153
mir-1322	4	0.018333	0.19149	0.96698	0.99248	0.84814	0.92189
mir-362	4	0.01873	0.25021	0.9673	0.99248	0.80243	0.8977
mir-298	4	0.018903	0.13738	0.9673	0.99248	0.89073	0.94617
mir-4323	4	0.031932	0.22537	0.9673	0.99248	0.82169	0.90946
mir-4309	4	0.031759	0.16432	0.96762	0.99248	0.86948	0.93385
novelmir-6291	4	0.019015	0.16	0.96794	0.99248	0.87288	0.93525
mir-647	4	0.019508	0.16356	0.97082	0.99248	0.87008	0.93417
mir-4327	4	0.031385	0.48063	0.97082	0.99248	0.63078	0.79951
mir-6829	4	0.031303	0.52562	0.97147	0.99248	0.59915	0.77736
mir-4421	4	0.019754	0.13866	0.97179	0.99248	0.88972	0.94582
mir-26a-1	4	0.019803	0.17374	0.97179	0.99248	0.86207	0.92936
mir-6513	4	0.019848	0.22867	0.97179	0.99248	0.81913	0.90843
mir-30e	4	0.019857	0.34498	0.97179	0.99248	0.73011	0.85547
mir-550b-1	4	0.02012	0.15758	0.97275	0.99248	0.87478	0.93541
mir-1243	4	0.030702	0.39155	0.97435	0.99282	0.69539	0.83939
mir-3939	4	0.020402	0.23207	0.97467	0.99282	0.81648	0.90674
mir-520b	4	0.030513	0.41234	0.97595	0.99315	0.68009	0.83043
mir-6782	4	0.029991	0.1371	0.97756	0.99381	0.89095	0.94617
mir-4664	4	0.021224	0.28671	0.97852	0.99381	0.77434	0.88273
mir-376a-1	4	0.029621	0.38265	0.97852	0.99381	0.70198	0.84114
novelmir-1608	4	0.021257	0.22049	0.97884	0.99382	0.82549	0.91168
mir-12127	4	0.021355	0.22844	0.97916	0.99382	0.8193	0.90843
mir-11181	4	0.021639	0.095715	0.98044	0.9948	0.92375	0.96167
mir-4282	4	0.028951	0.30564	0.9814	0.9948	0.75988	0.87231
mir-200b	4	0.028785	0.25235	0.98172	0.9948	0.80077	0.89679
mir-3943	4	0.021968	0.12086	0.98269	0.99481	0.90381	0.95364
mir-5684	3	0.012685	0.1036	0.98493	0.99546	0.91749	0.95879
novelmir-5766	4	0.022448	0.22736	0.98493	0.99546	0.82014	0.90844
mir-4509-1	4	0.022463	0.20394	0.98493	0.99546	0.8384	0.91744
mir-4303	4	0.028214	0.22207	0.98525	0.99546	0.82426	0.911
mir-6748	4	0.022864	0.10904	0.98685	0.99676	0.91317	0.95753
mir-4791	4	0.022932	0.23632	0.9875	0.99709	0.81318	0.90583
mir-518d	4	0.02309	0.19921	0.98814	0.99741	0.84209	0.92016
mir-3654	4	0.0276	0.27868	0.9891	0.99774	0.78049	0.88548
mir-367	4	0.027296	0.3676	0.99038	0.99871	0.71317	0.84972
mir-450a-1	4	0.02697	0.4076	0.99263	1	0.68356	0.83315
mir-3605	4	0.023839	0.20518	0.99359	1	0.83743	0.91679
mir-3919	4	0.02668	0.29423	0.99487	1	0.76858	0.87845
mir-548ag-1	3	0.017659	0.10884	0.99519	1	0.91333	0.95753
mir-5093	4	0.026449	0.22082	0.99551	1	0.82523	0.91168
mir-6743	4	0.026242	0.21024	0.99583	1	0.83348	0.9144
mir-4738	4	0.024225	0.21552	0.99615	1	0.82936	0.91202
mir-548g	2	0.0018774	0.026362	0.99679	1	0.97897	0.99008
mir-23c	4	0.0244	0.31546	0.99679	1	0.75241	0.86693
mir-302d	4	0.024595	0.17364	0.99776	1	0.86215	0.92936
mir-645	4	0.025743	0.21834	0.99808	1	0.82716	0.91185
mir-3914-2	4	0.025547	0.70192	0.99872	1	0.48273	0.69641
mir-3688-1	3	0.015859	0.18439	0.99936	1	0.85371	0.92419
mir-26a-2	4	0.025109	0.42595	0.99936	1	0.67015	0.82292
mir-30c-2	4	0.024906	0.18779	0.99968	1	0.85104	0.92231

## Sheet: S3
Supplementary Table 3. sgRNA-level abundance of CRISPR KO screen under VEM treatment versus control across replicates
sgRNA	miRNA	Baseline Day0 (mean)	Control Day23 (mean)	VEM Day23 (mean)
s_0	novelmir-1307	517	130.333	183.333
s_1	novelmir-1307	15	39.6667	33
s_10	novelmir-2379	1013	516.333	495.333
s_100	mir-507	627	280.333	320.333
s_1000	mir-4509-1	383	378.667	272
s_1001	mir-4509-1	445	167	161.667
s_1002	mir-4512	105.667	41.3333	89.6667
s_1003	mir-4512	231.667	124.333	78
s_1004	mir-4512	218.667	57.6667	83
s_1005	mir-4512	71.6667	58	60.6667
s_1006	mir-4514	655.667	391	533.667
s_1007	mir-4514	135.333	74.3333	54.6667
s_1008	mir-4514	505	324.667	355.667
s_1009	mir-4514	1067.33	571	541
s_101	mir-507	683.333	375	443.333
s_1010	mir-4523	1015.33	527.667	780
s_1011	mir-4523	420.333	195	412.667
s_1012	mir-4523	767.333	419.333	375.667
s_1013	mir-4523	476.667	168.333	163.333
s_1014	mir-378i	881.333	461.667	516.667
s_1015	mir-378i	127	50	60
s_1016	mir-378i	311.333	155.667	162
s_1017	mir-378i	721	303.667	317
s_1018	mir-4538	247.333	166.333	151
s_1019	mir-4538	135	66	90.6667
s_102	mir-507	266	166.333	209.667
s_1020	mir-4538	1395	860.333	813.333
s_1021	mir-4538	87.6667	32.6667	49
s_1022	mir-4540	122.333	29.6667	62
s_1023	mir-4540	611	273.667	306
s_1024	mir-4540	915.333	452	293
s_1025	mir-4540	1879.67	1011	867
s_1026	mir-4639	809.667	339.333	328
s_1027	mir-4639	581.667	340.667	397
s_1028	mir-4639	426.667	217.333	218.333
s_1029	mir-4639	389	240.667	173.667
s_103	mir-507	582	277	239.667
s_1030	mir-4641	745.333	620.667	417
s_1031	mir-4641	659.333	282.333	245
s_1032	mir-4641	340.667	265	2053.67
s_1033	mir-4641	245.333	108.333	77.6667
s_1034	mir-4648	1085	492.667	572
s_1035	mir-4648	584	345.333	208.333
s_1036	mir-4648	290.667	171	72.6667
s_1037	mir-4648	1020	601	505.667
s_1038	mir-4653	257.667	131	103.333
s_1039	mir-4653	587.667	276.667	247.333
s_104	mir-553	711.667	391	308
s_1040	mir-4653	263.667	330.667	248
s_1041	mir-4653	905	886.333	935.333
s_1042	mir-4660	372.333	150.333	148
s_1043	mir-4660	500	355	296.667
s_1044	mir-4660	469.667	314.333	237.667
s_1045	mir-4660	471.333	482.333	467.667
s_1046	mir-4662a	1387	724.333	891.667
s_1047	mir-4662a	1340.67	740	974
s_1048	mir-4662a	1255.33	723.667	549.333
s_1049	mir-4662a	1888.33	1397.33	1360.67
s_105	mir-553	1231	571.333	22421.7
s_1054	mir-4698	568.333	344.667	353
s_1055	mir-4698	427.667	154.333	163.333
s_1056	mir-4698	526	349.333	493.667
s_1057	mir-4698	547.667	487	333.667
s_106	mir-553	876.667	377.333	552.333
s_1060	mir-3198-2	127.333	86	107.667
s_1061	mir-3198-2	384	287.667	231.333
s_1062	mir-4715	882.333	282	390
s_1063	mir-4715	972	346.667	332
s_1064	mir-4715	1508.33	936.667	811.667
s_1065	mir-4715	289.667	157.333	142.333
s_1066	mir-4724	2690	1486	1351
s_1067	mir-4724	1500.33	632.667	3614.33
s_1068	mir-4724	1331	474.333	522.667
s_1069	mir-4724	366.333	147.667	113.333
s_107	mir-568	1067.33	512.667	517.667
s_1070	mir-4735	1361	730	894.333
s_1071	mir-4735	147.333	75	131.667
s_1072	mir-4735	938.667	721	530
s_1073	mir-4735	983.333	503.333	618.333
s_1074	mir-4736	428.333	171.333	274
s_1075	mir-4736	1213.67	1076.33	934.667
s_1076	mir-4736	2005	1360.33	1356
s_1077	mir-4736	999.333	478.333	358
s_1078	mir-4753	632	252.333	311.667
s_1079	mir-4753	481	300.333	240.333
s_108	mir-568	721	429	393.333
s_1080	mir-4753	1841	1026	1060.67
s_1081	mir-4753	491.667	361	311.333
s_1082	mir-4762	1041.33	836.667	626.333
s_1084	mir-4762	264.333	146.333	211.333
s_1085	mir-4762	828.667	415.333	474.667
s_1086	mir-4766	761.667	684	543
s_1087	mir-4766	896.667	620	518.667
s_1088	mir-4766	407.333	301.667	169.667
s_1089	mir-4766	132.667	49.6667	30.3333
s_109	mir-568	1610	1062.67	1061.33
s_1090	mir-4795	300.667	122	84.3333
s_1091	mir-4795	1346.67	824.333	1267
s_1093	mir-4795	445.667	225	217
s_1096	mir-3688-2	1065	994.667	784.667
s_1098	mir-5000	505.333	416.667	282.333
s_1099	mir-5000	1135	731.667	795.667
s_11	novelmir-2379	726	460.333	256.667
s_110	mir-568	741	330	359.333
s_1100	mir-5000	1199	785.667	654.667
s_1101	mir-5000	920.333	466	1263
s_1102	mir-5089	660.333	637	611.667
s_1103	mir-5089	853.667	557	668
s_1104	mir-5089	1707.67	871.667	1085.33
s_1105	mir-5089	614.667	299.333	748.667
s_1106	mir-5092	805.667	439.333	502.667
s_1107	mir-5092	749	363.333	373.333
s_1108	mir-5092	661.333	372.667	622.667
s_1109	mir-5092	766.667	552.333	473
s_111	mir-590	1428	756	891
s_1110	mir-5188	1948.67	1040	1044.33
s_1111	mir-5188	388	150.667	152
s_1112	mir-5188	946.333	522.667	542
s_1113	mir-5188	730	378.667	384.333
s_1114	mir-5193	728.667	341.667	272.333
s_1115	mir-5193	409.333	239	217
s_1116	mir-5193	2405.33	1237.67	1185.33
s_1117	mir-5193	316	123.667	109.333
s_1118	mir-5571	1024.33	737.333	781
s_1119	mir-5571	446.667	317.333	261
s_112	mir-590	507	320.333	323.667
s_1120	mir-5571	1361.33	817.667	659.667
s_1121	mir-5571	329.667	73	75
s_1122	mir-548as	208	50.3333	41.6667
s_1123	mir-548as	715	259	332
s_1124	mir-548as	757.667	662	1823.67
s_1125	mir-548as	983.333	526.667	577
s_1126	mir-548at	192.667	67.3333	93
s_1127	mir-548at	434.333	367.667	328.667
s_1128	mir-548at	190	41.3333	65
s_1129	mir-548at	1675	813.667	702.333
s_113	mir-590	787.667	760	432.667
s_1130	mir-5588	1511.67	1264	962
s_1131	mir-5588	910.333	398	395
s_1132	mir-5588	1371	693	501
s_1133	mir-5588	1381	730.333	685.333
s_1134	mir-5685	514.333	401.333	324
s_1135	mir-5685	1149	719.333	567.333
s_1136	mir-5685	84.3333	50.6667	78.3333
s_1137	mir-5685	525	415	377.333
s_1138	mir-5681b	1378.33	844	871.333
s_1139	mir-5681b	1136.67	528	545.667
s_114	mir-592	956.333	596	1010.67
s_1140	mir-5681b	631.333	395.333	317
s_1141	mir-5681b	2856	1507.67	1056.67
s_1142	mir-5704	2249.67	1616.67	1592.67
s_1143	mir-5704	746.333	342	407.333
s_1144	mir-5704	846.333	355.667	470.333
s_1145	mir-5704	1134.67	572.333	589.333
s_1146	mir-6074	388.333	255.333	260
s_1147	mir-6074	660.333	361.667	285.333
s_1148	mir-6074	282	79	144
s_1149	mir-6074	611.667	267.333	286.333
s_115	mir-592	967.667	1037.33	775.333
s_1150	mir-6078	310.333	180	124.333
s_1151	mir-6078	338.667	247.667	314.333
s_1152	mir-6078	356	140.667	165.333
s_1153	mir-6078	357.667	82.3333	101.333
s_1154	mir-6079	324.667	131	144
s_1155	mir-6079	175	47.3333	22.3333
s_1156	mir-6079	1157	549.333	523
s_1157	mir-6079	1127.67	532	602.333
s_1158	mir-6125	582	407.667	309.667
s_1159	mir-6125	1166.33	525.667	596.667
s_116	mir-592	1048.67	697.333	653.667
s_1160	mir-6125	739.667	247	353.333
s_1161	mir-6125	184.667	53	84.3333
s_1162	mir-6131	387.333	216.667	213
s_1163	mir-6131	470.333	258.667	238.333
s_1164	mir-6131	303.333	163.333	117.667
s_1165	mir-6131	621.667	529.333	291.333
s_1166	mir-6132	394	173.667	192.333
s_1167	mir-6132	839	433.667	488.667
s_1168	mir-6132	363.667	220.333	331.333
s_1169	mir-6132	372.333	224.667	144.333
s_117	mir-620	1775	1148	1007.67
s_1170	mir-6717	456	223	323
s_1171	mir-6717	246.667	164.333	133.667
s_1172	mir-6717	563.333	289.333	431
s_1173	mir-6717	673.333	513.667	529.333
s_1174	mir-6718	1102.33	861	1171.67
s_1175	mir-6718	595.333	267	248.667
s_1176	mir-6718	384	190.333	206.333
s_1177	mir-6718	353.667	262.333	210.333
s_1178	mir-6745	742.333	292.333	342
s_1179	mir-6745	603	312.667	350
s_1180	mir-6745	349.333	190.333	193.333
s_1181	mir-6745	281.333	155.333	174
s_1182	mir-6755	876.333	417	694.667
s_1183	mir-6755	647	445	701.667
s_1184	mir-6755	1721	926.667	797.667
s_1185	mir-6755	1516.33	886	5984.67
s_1186	mir-6833	260	115	115.333
s_1187	mir-6833	832.667	658.667	676
s_1188	mir-6833	531	294	325.333
s_1189	mir-6833	627.667	271.333	207.333
s_119	mir-620	1001	641.333	750.667
s_1190	mir-6838	198.667	190.333	178.333
s_1191	mir-6838	417.667	209.667	352.333
s_1192	mir-6838	887	417.333	423
s_1193	mir-6838	565	357.333	313.333
s_1194	mir-6854	458.333	218	251.667
s_1195	mir-6854	522.333	423.667	8593.67
s_1196	mir-6854	55.3333	98	77.3333
s_1197	mir-6854	62	38	66.6667
s_1198	mir-7515	704.667	284	273.667
s_1199	mir-7515	1051.67	855	1253
s_12	novelmir-2379	812.333	567	534.333
s_120	mir-620	937	577	374.333
s_1200	mir-7515	478	135.667	176.667
s_1201	mir-7515	448	152.333	108
s_1202	mir-7703	471.667	237.333	248.667
s_1203	mir-7703	201.667	124	73.3333
s_1204	mir-7703	1926.33	1092.67	1456.33
s_1205	mir-7703	1302	598.667	500.333
s_1206	mir-7704	234.667	76	53
s_1207	mir-7704	774.333	437.333	504
s_1208	mir-7704	255.667	161.333	99
s_1209	mir-7704	118.333	74	76.6667
s_121	mir-626	361	150.667	231.333
s_1210	mir-7843	522.333	299.667	360
s_1211	mir-7843	992.333	541.667	528.667
s_1212	mir-7843	373.333	262.667	332.667
s_1213	mir-7843	228	70.6667	71.3333
s_1214	mir-7847	235.667	259.333	216
s_1215	mir-7847	299.333	277.333	216.333
s_1216	mir-7847	509	147	232.667
s_1217	mir-7847	284	43	116
s_1218	mir-7850	234.667	140	124.667
s_1219	mir-7850	1192	632	976
s_122	mir-626	1329.33	676	750.333
s_1220	mir-7850	1848.67	1149.67	1236.33
s_1221	mir-7850	824	477	966.667
s_1222	mir-7974	634	397.333	436
s_1223	mir-7974	270.333	107.667	224.333
s_1224	mir-7974	355.667	262	255.333
s_1225	mir-7974	772.667	442	208.333
s_1226	mir-7975	637.667	271	303
s_1227	mir-7975	1037.33	622.667	654.667
s_1228	mir-7975	517.333	219.667	309
s_1229	mir-7975	318	72.6667	92
s_123	mir-626	1876	1016	1068
s_1230	mir-8052	627	404.667	525.667
s_1231	mir-8052	513.333	226.667	214.333
s_1232	mir-8052	702	300.667	256.333
s_1233	mir-8052	282.333	223	199.667
s_1234	mir-8053	899	354.333	356.667
s_1235	mir-8053	395.667	377.667	240.667
s_1236	mir-8053	503	335.667	4735
s_1237	mir-8053	294	128.333	59.6667
s_1238	mir-8063	453.667	155.667	155
s_1239	mir-8063	1136	751.667	826.667
s_124	mir-626	413.333	300.333	247.667
s_1240	mir-8063	243	145.667	114.333
s_1241	mir-8063	472	257	183.667
s_1242	mir-8087	1093.67	530.667	413
s_1243	mir-8087	1890.67	875.667	832.333
s_1244	mir-8087	426	218.333	137
s_1245	mir-8087	1696	1251.33	1203.67
s_1246	mir-3670-4	2261.33	1196.33	1304.67
s_1247	mir-3670-4	1104.67	510	502
s_1248	mir-3670-4	796.333	364.333	340.667
s_1249	mir-3670-4	229.333	62.6667	93
s_125	mir-643	565.333	326.333	334.333
s_1250	mir-1843	681.667	334.667	256
s_1251	mir-1843	970.333	577.333	582.667
s_1252	mir-1843	665.667	288	579.667
s_1253	mir-1843	1203	720.667	630.667
s_1254	mir-6529	409.667	215.333	322.667
s_1255	mir-6529	640.667	214.667	301
s_1256	mir-6529	1303.67	786.667	684.333
s_1257	mir-6529	491.333	251.667	213
s_1258	mir-9851	2623.67	1259	1060.33
s_1259	mir-9851	572.333	301.667	357.667
s_126	mir-643	32.3333	0	0
s_1260	mir-9851	767	427.667	465.667
s_1261	mir-9851	385.333	298.333	479.333
s_1262	mir-12113	1566.33	724.667	736.667
s_1263	mir-12113	509	150.333	318.333
s_1264	mir-12113	366.333	126.333	1240
s_1265	mir-12113	575.667	220.333	327
s_1266	mir-12115	1391.33	983	1487.67
s_1267	mir-12115	169.667	28.6667	81.3333
s_1268	mir-12115	484	269	313.667
s_1269	mir-12115	241.333	126	89
s_127	mir-643	1088.33	780.333	549.333
s_1270	mir-12120	216.333	125.667	87
s_1271	mir-12120	530.667	341.333	321
s_1272	mir-12120	507.333	342	242
s_1273	mir-12120	970	562.333	682
s_1274	mir-12121	721	527.333	535.333
s_1275	mir-12121	799.667	380.333	628.667
s_1276	mir-12121	1518.33	1035	921.333
s_1277	mir-12121	391	164.667	160.667
s_1278	mir-12131	1231.67	650	656.333
s_1279	mir-12131	1049	526.333	557.333
s_128	mir-643	270	114.333	112
s_1280	mir-12131	233.667	95.6667	530.667
s_1281	mir-12131	760.333	449.333	1193.67
s_1282	mir-12136	285	168.667	185
s_1283	mir-12136	584	196	290
s_1284	mir-12136	512	341	244.667
s_1285	mir-12136	525.667	222	236.667
s_1286	mir-12132	1400.33	686.667	610.333
s_1287	mir-12132	309.667	249.667	211.667
s_1288	mir-12132	486.667	188.667	196.333
s_1289	mir-12132	715.333	306.333	474.333
s_129	mir-653	327.333	248.333	293
s_1290	mir-12130	329	198	280
s_1291	mir-12130	784.333	408	478.333
s_1292	mir-12130	1707.33	981.333	920.333
s_1293	mir-12130	1097	737.667	1048.33
s_1294	mir-12129	1365	747	712
s_1295	mir-12129	704.333	294	211
s_1296	mir-12129	433.667	167	176
s_1297	mir-12129	1061.33	447.667	512.667
s_1298	mir-12125	627.333	271.667	244.667
s_1299	mir-12125	1237.33	1079.33	711.667
s_13	novelmir-2379	804.333	216.667	214.333
s_130	mir-653	1465	857.333	659.667
s_1300	mir-12125	500.667	279.667	181
s_1301	mir-12125	682	277.667	217.667
s_1302	mir-12124	411	191.333	254.333
s_1303	mir-12124	638.333	378	314.333
s_1304	mir-12124	330.667	253.667	159.667
s_1305	mir-12124	163.667	76	65.3333
s_1306	mir-12122	681.333	333.333	340
s_1307	mir-12122	790.333	464	524.667
s_1308	mir-12122	542.667	395	283.667
s_1309	mir-12122	313	118.667	100
s_131	mir-653	472.667	357	297
s_1310	mir-12118	235.333	61.3333	159.333
s_1311	mir-12118	899.333	418	306.333
s_1312	mir-12118	287.333	132	89.3333
s_1313	mir-12118	1077.67	338.667	357
s_1314	mir-12117	1579.67	882	923
s_1315	mir-12117	2432.67	1610.33	3769
s_1316	mir-12117	2237.67	1779.67	1497.67
s_1317	mir-12117	1558.33	1088.67	1024
s_1318	mir-11401	951.667	811.667	541.667
s_1319	mir-11401	836.667	330	431
s_132	mir-653	721.333	450.667	570
s_1320	mir-11401	168	103	164
s_1321	mir-11401	236.333	143.333	111.333
s_1322	mir-11400	286.333	245.667	350
s_1323	mir-11400	544	481.667	370.333
s_1324	mir-11400	797.333	925.333	492.333
s_1325	mir-11400	307	214.333	179.333
s_1326	mir-11399	799	467.667	430
s_1327	mir-11399	247	168	109
s_1328	mir-11399	203	131.333	111
s_1329	mir-11399	222	68.3333	124.667
s_133	mir-543	1072.67	619	880
s_1330	mir-10527	616.333	232.667	273
s_1331	mir-10527	262	125.333	110
s_1332	mir-10527	1062	974	735.667
s_1333	mir-10527	876	375	317
s_1334	mir-10525	1530.67	647.667	671
s_1335	mir-10525	1679.67	886	851.333
s_1336	mir-10525	1032.33	469	581.667
s_1337	mir-10525	736.667	627.333	555.667
s_1338	mir-10524	1051.67	733.333	644
s_1339	mir-10524	819	439.333	565.667
s_134	mir-543	294.333	86.6667	72.3333
s_1340	mir-10524	1136.67	637	532
s_1341	mir-10524	1095.67	668.667	637
s_1342	mir-9983	1178.67	1002.33	1216
s_1343	mir-9983	2176.33	1149	3879.67
s_1344	mir-9983	29	65.6667	29.6667
s_1345	mir-9983	674.333	430.667	308.333
s_1346	mir-10523	36.3333	78.3333	67
s_1347	mir-10523	93.3333	110.667	128
s_1348	mir-10523	282.333	160.667	159.667
s_1349	mir-10523	549	174.333	210
s_135	mir-543	293	218	256.333
s_1350	mir-9986	1489.67	1009.67	847
s_1351	mir-9986	1323.67	733.667	589.333
s_1352	mir-9986	571	307.667	600.333
s_1353	mir-9986	785	622.667	531
s_1354	mir-9985	751.667	300.333	355.667
s_1355	mir-9985	1270.33	825.333	4848.33
s_1356	mir-9985	278.667	192.333	266.667
s_1357	mir-9985	446.667	216.333	333
s_1358	mir-9900	1327	750.667	646.333
s_1359	mir-9900	2235	1343.33	1429.33
s_136	mir-944	1061.67	502	510
s_1360	mir-9900	1124.33	534	2581.33
s_1361	mir-9900	2010	892.333	2055
s_1362	mir-5701-3	1993.33	1201	900.333
s_1363	mir-5701-3	4771	2282	2177.67
s_1364	mir-5701-3	2879.33	1717.67	2052.33
s_1365	mir-5701-3	3770.33	2264	3167
s_1369	mir-941-5	1159.33	443	537.667
s_137	mir-944	1614.33	928	1317.33
s_1370	mir-3670-3	695.667	225.333	340.667
s_1371	mir-3670-3	1587	921.333	720.667
s_1372	mir-3670-3	1141	442.333	599.333
s_1374	mir-1244-4	2968.33	1321.67	1360
s_1375	mir-1244-4	1367.33	363.333	520
s_1376	mir-1244-4	3336.33	2397.33	2331
s_1377	mir-1244-4	1045.67	556.333	1718
s_1378	mir-548bb	1143.33	613.333	2651
s_1379	mir-548bb	962.333	735.667	710.667
s_138	mir-944	668.333	402	218
s_1380	mir-548bb	693.667	462.667	623.667
s_1381	mir-548bb	2124.33	1018.67	1110.67
s_1382	mir-9500	841.667	462.667	475.333
s_1383	mir-9500	347	143.333	163
s_1384	mir-9500	780.667	284	267.333
s_1385	mir-9500	219.667	153	81
s_1386	mir-8086	780.333	571.333	492.667
s_1387	mir-8086	1748.33	934.667	660.333
s_1388	mir-8086	1289.33	840	1034.33
s_1389	mir-8086	744.333	408.333	370.333
s_139	mir-944	991.667	703	436
s_1390	mir-8084	1028	611.333	573.333
s_1391	mir-8084	256.667	234.667	325
s_1392	mir-8084	513.333	210.333	212.667
s_1393	mir-8084	1265.33	709.667	489.333
s_1394	mir-8083	476.667	222	260.667
s_1395	mir-8083	432	117.667	124
s_1396	mir-8083	471.667	224.333	155.667
s_1397	mir-8083	394.667	187	237.333
s_1398	mir-8081	1150.67	558.667	710.333
s_1399	mir-8081	568.333	281	259
s_14	novelmir-2812	461	367.333	266.333
s_140	mir-297	593	379	284
s_1400	mir-8081	744.667	302.333	244
s_1401	mir-8081	759	391.333	304
s_1402	mir-8080	1621.67	1141.33	789.333
s_1403	mir-8080	198.333	165.333	246
s_1404	mir-8080	20.6667	74	40.6667
s_1405	mir-8080	1729.67	1293.33	1112
s_1406	mir-8079	1949	1404	1283.67
s_1407	mir-8079	374	115	216.667
s_1408	mir-8079	1208	808.333	2678
s_1409	mir-8079	582.333	378	460.667
s_141	mir-1206	440	339.333	285.333
s_1410	mir-8077	967	343.667	486.667
s_1411	mir-8077	1033	643.667	708
s_1412	mir-8077	779	665	905.667
s_1413	mir-8077	247	109.667	92.3333
s_1414	mir-8076	798	388.333	408.667
s_1415	mir-8076	1075.33	889	4021
s_1416	mir-8076	561	271	300.667
s_1417	mir-8076	698	351	349.333
s_1418	mir-8074	372.667	283.333	409
s_1419	mir-8074	875	559.667	524.333
s_142	mir-1297	468.667	275.667	290
s_1420	mir-8074	995.667	433.333	460.667
s_1421	mir-8074	892	645	2349
s_1422	mir-8073	2199	1324.33	1043.33
s_1423	mir-8073	810	524	483.333
s_1424	mir-8073	643.333	563	671.667
s_1425	mir-8073	1069	477	472
s_1426	mir-8070	1250.33	654.333	624.667
s_1427	mir-8070	568	175.333	241.333
s_1428	mir-8070	856	419	461
s_1429	mir-8070	2717.33	1543.33	1404.33
s_143	mir-1297	1415	824.333	755
s_1431	mir-8068	875.333	769	564.333
s_1432	mir-8068	899.333	644.333	609.333
s_1433	mir-8068	501	335.667	263
s_1434	mir-8068	999	462	419.667
s_1435	mir-8067	802.667	293	348.333
s_1436	mir-8067	883	539.333	1078.67
s_1437	mir-8067	846.667	647	633.667
s_1438	mir-8067	828.667	313.333	349.667
s_1439	mir-8066	757	534	303.333
s_144	mir-1297	367	142	152.667
s_1440	mir-8066	550.667	258	200
s_1441	mir-8066	840.333	809.333	653.333
s_1442	mir-8066	1015.33	526	492
s_1443	mir-8065	608	405.333	352.667
s_1444	mir-8065	556	322.667	518.333
s_1445	mir-8065	920	413.667	410.667
s_1446	mir-8065	1099.67	464.667	436
s_1447	mir-8064	711.333	253.667	239.667
s_1448	mir-8064	384.667	319.667	392
s_1449	mir-8064	297	273.667	207
s_145	mir-1297	248.333	49.6667	79.3333
s_1450	mir-8064	1705	1076.67	911.667
s_1451	mir-8061	599.667	245.333	365.333
s_1452	mir-8061	1394	1049	1140.33
s_1453	mir-8061	476.667	178.667	264
s_1454	mir-8061	703.667	378.333	294
s_1455	mir-8058	753	339	342.667
s_1456	mir-8058	754.333	357.667	218.667
s_1457	mir-8058	508.333	350	369.667
s_1458	mir-8058	853	482.667	649
s_1459	mir-8057	300.333	189.333	201.667
s_146	mir-548g	481.667	213.333	209.667
s_1460	mir-8057	130.333	72.6667	46
s_1461	mir-8057	1089	611.333	1022.67
s_1462	mir-8057	581.333	370	2888.33
s_1463	mir-8056	660	423.667	344.667
s_1464	mir-8056	924.667	536.333	390.667
s_1465	mir-8056	441	259.667	204.667
s_1466	mir-8056	1479.33	901.667	956.333
s_1467	mir-8055	1613.67	1037.33	1083.33
s_1468	mir-8055	543.333	272.667	203
s_1469	mir-8055	727.333	647.667	657.667
s_147	mir-548g	524.333	281.667	294.667
s_1470	mir-8055	2056	1255	1234.67
s_1471	mir-8054	324.667	278.333	189.667
s_1472	mir-8054	1370.33	839.667	959.333
s_1473	mir-8054	1446.33	826.333	653
s_1474	mir-8054	1543	854	964.333
s_1475	mir-7977	534.667	229.333	229
s_1476	mir-7977	304.667	240.333	354.333
s_1477	mir-7977	572.667	321.667	1915.33
s_1478	mir-7977	561	374	234.333
s_1479	mir-7976	562	207.667	297.333
s_148	mir-302f	1535.67	664.667	671.667
s_1480	mir-7976	839.667	332	326.333
s_1481	mir-7976	1298.33	735.333	746.667
s_1482	mir-7976	1072.33	618.333	675.667
s_1483	mir-7856	1788.67	830.667	635
s_1484	mir-7856	312.667	130.667	290.667
s_1485	mir-7856	1039.33	795	716.333
s_1486	mir-7856	684.333	420.667	186.667
s_1487	mir-7853	1225.33	691	683
s_1488	mir-7853	3982	2788.67	2157
s_1489	mir-7853	348.667	95.6667	181
s_149	mir-302f	512.333	478	291
s_1490	mir-7853	371.667	233.667	252.333
s_1491	mir-7849	1054	544.667	3540.33
s_1492	mir-7849	1610.67	836	971.667
s_1493	mir-7849	755.333	441.333	325
s_1494	mir-7849	412.333	99	68.6667
s_1495	mir-7848	85.6667	131.667	88.3333
s_1496	mir-7848	321.333	160.667	168.667
s_1497	mir-7848	1081.33	428.667	462.333
s_1498	mir-7848	399.667	107.667	142.667
s_1499	mir-7844	654	487.333	376.667
s_15	novelmir-2812	730.667	391.333	330.333
s_150	mir-302f	834.333	538.667	468.333
s_1500	mir-7844	101.333	59	38.3333
s_1501	mir-7844	294	318	343.333
s_1502	mir-7844	560.667	238.667	275.667
s_1503	mir-6516	1027.33	746	751.667
s_1504	mir-6516	2419.33	1526.33	1122.33
s_1505	mir-6516	603.333	184	394.333
s_1506	mir-6516	912	448	465
s_1507	mir-7706	416.667	200.333	153.333
s_1508	mir-7706	493	309	156.667
s_1509	mir-7706	439.333	296.667	333
s_151	mir-548p	892.667	417.333	386.667
s_1510	mir-7706	2279	1630.33	1352.33
s_1511	mir-7702	651.667	373.667	206.333
s_1512	mir-7702	1318.33	1171.33	685
s_1513	mir-7702	1304.67	789.667	651
s_1514	mir-7702	1291.67	529.667	462.667
s_1515	mir-6868	1085.33	720.333	659.667
s_1516	mir-6868	997.333	314.333	416.667
s_1517	mir-6868	673.667	347.333	322.667
s_1518	mir-6868	388	178	219
s_1519	mir-6863	530	133	214.333
s_152	mir-548p	285.333	200.667	310
s_1520	mir-6863	872	395.667	382.667
s_1521	mir-6863	1405.67	662	723.333
s_1522	mir-6863	1811.67	1240.33	5763
s_1523	mir-6843	680	363.333	1038
s_1524	mir-6843	692	263	241.333
s_1525	mir-6843	880.333	324.667	370
s_1526	mir-6843	531.667	317.333	310.667
s_1527	mir-6839	215.667	112	109
s_1528	mir-6839	804.333	525.333	344.333
s_1529	mir-6839	262	151.333	206.667
s_153	mir-548p	759.667	433.333	478
s_1530	mir-6839	943.333	509.667	556.333
s_1531	mir-6818	1719	892	685
s_1532	mir-6818	863.333	432	369.333
s_1533	mir-6818	208.333	153.667	158.667
s_1534	mir-6818	494.333	168.667	148.667
s_1535	mir-6719	965	766	530
s_1536	mir-6719	145.667	113.333	77.6667
s_1537	mir-6719	219.333	121	84
s_1538	mir-6719	330	134.333	134
s_1539	mir-6508	210	52.3333	34
s_154	mir-1278	1106.33	576.667	466
s_1540	mir-6508	60	4.33333	5
s_1541	mir-6508	153.667	249.667	112.333
s_1542	mir-6508	653	443.667	259.333
s_1543	mir-6506	341.333	176	101.667
s_1544	mir-6506	1679.33	980.333	2630.33
s_1545	mir-6506	501	291	229
s_1546	mir-6506	947	405.333	388.333
s_1547	mir-6504	1212	588.333	473.333
s_1548	mir-6504	1135	573	611
s_1549	mir-6504	312	148	50
s_155	mir-1278	436.333	264.333	360.667
s_1550	mir-6504	891.333	517.333	394.667
s_1551	mir-6502	759.667	506.667	474.667
s_1552	mir-6502	1016	491.333	374
s_1553	mir-6502	933.667	894	859.333
s_1554	mir-6502	1271.67	650.667	403.333
s_1555	mir-548az	361.667	54.3333	53.3333
s_1556	mir-548az	342.333	97.3333	81.3333
s_1557	mir-548az	386.667	197.333	285.333
s_1558	mir-548az	882	496.333	689
s_1559	mir-548ay	393.333	212.333	216.333
s_156	mir-1278	425	268.667	300.667
s_1560	mir-548ay	560.667	294.667	324.333
s_1561	mir-548ay	1122	654.667	619.667
s_1562	mir-548ay	1198.67	839.333	1578.33
s_1563	mir-6134	1169.67	884	678
s_1564	mir-6134	259.333	113	156
s_1565	mir-6134	241.667	158.667	116.333
s_1566	mir-6134	1703	973.667	766
s_1567	mir-6130	1652.67	872.667	958
s_1568	mir-6130	450.667	155.333	172.333
s_1569	mir-6130	444.667	277.667	208
s_157	mir-1278	992.667	511.667	573.333
s_1570	mir-6130	955	602	569.667
s_1571	mir-378j	1203	515.333	510
s_1572	mir-378j	489	151.333	97.6667
s_1573	mir-378j	465.333	138	191.667
s_1574	mir-378j	786	427.333	356.667
s_1575	mir-6128	418	288.667	333.333
s_1576	mir-6128	707.667	349.333	277.667
s_1577	mir-6128	1079.33	625.667	604.333
s_1578	mir-6128	847.333	509	508.333
s_1579	mir-6083	328.667	154.667	131
s_158	mir-1279	674	385	213.333
s_1580	mir-6083	298.333	118	104.333
s_1581	mir-6083	929.333	700.667	510.667
s_1582	mir-6083	703.667	407.333	400.333
s_1583	mir-6082	345.333	295	302.667
s_1584	mir-6082	353.667	199.333	153.333
s_1585	mir-6082	1218.33	731	949.333
s_1586	mir-6082	1006.67	590	692.333
s_1587	mir-6077	1148.67	890	848
s_1588	mir-6077	603.333	236.667	174.667
s_1589	mir-6077	1759.67	1133.33	1065.33
s_159	mir-1279	184	197.333	182.667
s_1590	mir-6077	267.333	108.333	74
s_1591	mir-6076	2.33333	24.6667	18.3333
s_1592	mir-6076	414.333	123.667	104
s_1593	mir-6076	573.667	330.333	477
s_1594	mir-6076	442	302.667	158.667
s_1595	mir-6072	668.333	389	545.333
s_1596	mir-6072	400.667	316.667	671
s_1597	mir-6072	394	264	390.333
s_1598	mir-6072	1798	1383.67	892
s_16	novelmir-2812	917.667	498	522.333
s_160	mir-1279	1108	859.333	901.333
s_1603	mir-5708	390.333	354.333	252.333
s_1604	mir-5708	356	177	205.333
s_1605	mir-5708	825.333	588.333	838
s_1606	mir-5708	1292	1275	836
s_1607	mir-5707	511.333	193.667	4323.33
s_1608	mir-5707	712.667	374.667	451
s_1609	mir-5707	1912.33	933	851.667
s_161	mir-1252	450.667	262	381.333
s_1610	mir-5707	844	328.667	293.333
s_1611	mir-5706	911.667	501.333	546.333
s_1612	mir-5706	886.667	349.667	442.667
s_1613	mir-5706	514.667	279	265.333
s_1614	mir-5706	480	148.333	147.333
s_1615	mir-5692b	682.333	137.667	224
s_1616	mir-5692b	1766.33	775	753.333
s_1617	mir-5692b	391	191.333	270.667
s_1618	mir-5692b	897.667	453	1825.67
s_1619	mir-5702	719	722.333	421.333
s_162	mir-1252	289	265	168.333
s_1620	mir-5702	1401	1040.67	1456
s_1621	mir-5702	274.667	239	171.333
s_1622	mir-5702	563.667	308	270
s_1627	mir-5700	1397.67	807.667	808.333
s_1628	mir-5700	1376	996.667	854.667
s_1629	mir-5700	600.333	306.667	544.333
s_163	mir-1252	212.333	59	90.6667
s_1630	mir-5700	745.667	323	286
s_1631	mir-5697	1302.33	731	1101.67
s_1632	mir-5697	881.667	570.333	358
s_1633	mir-5697	987.333	713	554
s_1634	mir-5697	1247.33	832.333	570
s_1635	mir-5695	819.333	538.333	515.333
s_1636	mir-5695	402.333	196.333	208.667
s_1637	mir-5695	951.333	280.667	235.667
s_1638	mir-5695	260.333	33.3333	71
s_1639	mir-5694	392	208.333	221
s_164	mir-1255b-1	1077.67	962.667	741
s_1640	mir-5694	299.667	115	181.667
s_1641	mir-5694	1694.33	833	827.667
s_1642	mir-5694	277.667	222.333	168
s_1643	mir-5693	701	458.333	487
s_1644	mir-5693	704.667	567.333	437
s_1645	mir-5693	367.667	222.333	260
s_1646	mir-5693	1130.67	770.667	892
s_1647	mir-4666b	1428	626.667	792.667
s_1648	mir-4666b	727	292	343.333
s_1649	mir-4666b	1434	1050.67	903.333
s_165	mir-1255b-1	911.333	165.667	224
s_1650	mir-4666b	575.667	316.667	301
s_1651	mir-5692a-2	688	226	214.333
s_1652	mir-5692a-2	681	299	453
s_1653	mir-5692a-2	1509.33	735	682.333
s_1654	mir-5692a-2	826.667	259.333	255.667
s_1659	mir-5691	441	258	190.667
s_166	mir-1255b-1	1477.33	844.667	862.667
s_1660	mir-5691	176.333	161.333	86.6667
s_1661	mir-5691	510.667	175	153
s_1662	mir-5691	796.667	480.333	497.333
s_1663	mir-5690	1369.67	949.667	9864.33
s_1664	mir-5690	1335.33	730.333	692
s_1665	mir-5690	410.333	127	143.667
s_1666	mir-5690	956.333	666	425
s_1667	mir-5689	525.333	117.667	136
s_1668	mir-5689	645	368.333	449.667
s_1669	mir-5689	1185.33	816.333	735
s_167	mir-1537	607.667	427.333	448.667
s_1670	mir-5689	876	421	342.333
s_1671	mir-5688	1036.33	584.667	532.667
s_1672	mir-5688	1362	819.333	637
s_1673	mir-5688	1032	553.667	419.333
s_1674	mir-5688	1834	887.333	1006
s_1675	mir-5687	2931.67	1485	1312.33
s_1676	mir-5687	1239.67	569.333	869
s_1677	mir-5687	1857.33	1233.33	900
s_1678	mir-5687	1138	678	646.333
s_1679	mir-5692c-2	89	24	96
s_168	mir-1537	616.667	500	683
s_1680	mir-5692c-2	497	248	175
s_1681	mir-5692c-2	824.333	200.667	238
s_1682	mir-5692c-2	241.667	36.6667	140.667
s_1684	mir-5692c-1	377.667	151.333	196.667
s_1685	mir-5692c-1	821	465.333	560.667
s_1686	mir-548ax	1028.33	663	486.333
s_1687	mir-548ax	1623.33	795.333	661.667
s_1688	mir-548ax	508	222	249.333
s_1689	mir-548ax	596.333	337.667	300
s_169	mir-1537	903	515.667	379
s_1690	mir-5684	414	236.667	204
s_1691	mir-5684	233.333	151	148
s_1692	mir-5684	1005	607.333	600.667
s_1695	mir-5683	985.333	631.333	1052.67
s_1696	mir-5683	251.667	101.333	62
s_1697	mir-548aw	932.333	377.667	353.667
s_1698	mir-548aw	330.667	149.333	1309.67
s_1699	mir-548aw	462.667	177.667	135
s_17	novelmir-307	465.333	461	335.667
s_170	mir-1537	1097.33	892.333	800.333
s_1700	mir-548aw	640	435.333	402.333
s_1701	mir-5680	407.333	182	210.333
s_1702	mir-5680	797	520.667	476
s_1703	mir-5680	60.3333	33.6667	64
s_1704	mir-5680	1164.33	642.667	739.333
s_1705	mir-4536-2	1966.33	1134	1056.33
s_1706	mir-4536-2	2380.33	1424.67	1199
s_1707	mir-4536-2	1644	940.667	927.333
s_1708	mir-4536-2	1022.33	387	398.333
s_1709	mir-548au	521.667	99.3333	106
s_171	mir-2052	748.333	471.667	750
s_1710	mir-548au	539.333	343.333	244.667
s_1711	mir-548au	732.333	265	266
s_1712	mir-548au	326.667	101	105
s_1713	mir-5586	1380.33	631	3009.33
s_1714	mir-5586	117	103	69.3333
s_1715	mir-5586	2123	1387.33	1687.67
s_1716	mir-5586	1054.33	564.667	602.667
s_1717	mir-4524b	2193.67	1342.67	1211
s_1718	mir-4524b	2157.33	997	1150.67
s_1719	mir-4524b	1363	715.667	583.333
s_172	mir-2052	323	128.667	105
s_1720	mir-4524b	687.667	353.667	385.333
s_1725	mir-4444-2	710	218.667	242.667
s_1726	mir-4444-2	596	271.333	317.333
s_1727	mir-4444-2	589.333	256.333	240.333
s_1728	mir-4444-2	586.333	266.667	199.667
s_1729	mir-5197	437	243.667	230.667
s_173	mir-2052	1112.67	614	371.333
s_1730	mir-5197	1646.67	827	715
s_1731	mir-5197	727	379	355.667
s_1732	mir-5197	318.667	291.667	239.333
s_1733	mir-5191	128.333	49.3333	148.667
s_1734	mir-5191	817.667	532	374.667
s_1735	mir-5191	399.667	265	227
s_1736	mir-5191	146.667	41.6667	93.3333
s_1737	mir-5186	308	151.333	164
s_1738	mir-5186	468.333	172.333	207.667
s_1739	mir-5186	867	641.667	674
s_174	mir-2052	342.333	158.667	181.667
s_1740	mir-5186	790	368	411.667
s_1741	mir-5094	1838.33	1381.67	1034.33
s_1742	mir-5094	648.333	367.667	212
s_1743	mir-5094	1727	1206.67	969.667
s_1744	mir-5094	370	190	232.667
s_1745	mir-5091	258.667	212	143
s_1746	mir-5091	393	108	202
s_1747	mir-5091	597.667	362.333	218.667
s_1748	mir-5091	560.667	324.667	353.667
s_1749	mir-5047	375.667	145.667	131.333
s_175	mir-2053	969.333	661.667	806
s_1750	mir-5047	167.667	97.6667	73
s_1751	mir-5047	554	337	269
s_1752	mir-5047	155.333	88	145.667
s_1753	mir-5011	388.667	229.667	258.667
s_1754	mir-5011	817.667	430	534.667
s_1755	mir-5011	833	602.333	533.667
s_1756	mir-5011	575.667	401	316
s_1758	mir-548ap	839.333	300	440.333
s_1759	mir-548ap	453	118	141.667
s_176	mir-2053	1159	721.333	514
s_1760	mir-548ap	497	452.333	383
s_1761	mir-5007	1443.67	787.333	620
s_1762	mir-5007	964.667	505	406.333
s_1763	mir-5007	1029.67	604	523.333
s_1764	mir-5007	877.667	741.667	637.667
s_1765	mir-548ao	774.667	609.667	566
s_1766	mir-548ao	1051.33	473.333	1292.33
s_1767	mir-548ao	1854.33	1079.67	2429
s_1768	mir-548ao	1045.33	639.667	472.333
s_1769	mir-4999	2365.33	1341.67	1123
s_177	mir-2053	1090.33	538.333	493.667
s_1770	mir-4999	1051.67	549.333	569.333
s_1771	mir-4999	936.667	465.333	637.667
s_1772	mir-4999	1258.33	482	531
s_1773	mir-4803	320.667	141.667	173.667
s_1774	mir-4803	417.333	173.333	231.667
s_1775	mir-4803	1068	553	320.333
s_1776	mir-4803	177.667	104.667	44.3333
s_1777	mir-4798	533	350.667	292.333
s_1778	mir-4798	1452	1175	981
s_1779	mir-4798	627.667	372.667	485.333
s_178	mir-2053	517.333	266.333	223.667
s_1780	mir-4798	761.667	522.667	642.333
s_1781	mir-4797	566.667	318.333	250.333
s_1782	mir-4797	112	120	98
s_1783	mir-4797	662.667	357	349.667
s_1784	mir-4797	1278.33	565	500.333
s_1785	mir-4791	1073	550.667	384.667
s_1786	mir-4791	1488.33	821.667	706.667
s_1787	mir-4791	1149.33	562	1075.67
s_1788	mir-4791	641.667	344.333	287.667
s_1789	mir-4789	1186	480.667	338.667
s_179	mir-2054	824	543.333	395.333
s_1790	mir-4789	1819.67	931.333	876
s_1791	mir-4789	908.333	565.333	510
s_1792	mir-4789	1054.33	676.333	585.667
s_1793	mir-4785	218.667	60.6667	116
s_1794	mir-4785	208.333	85.3333	81.6667
s_1795	mir-4785	399	245.667	151.667
s_1796	mir-4785	154.333	136	79.3333
s_1797	mir-4784	174.333	151	190.667
s_1798	mir-4784	203	132.333	171.667
s_1799	mir-4784	166	46.3333	78.6667
s_18	novelmir-307	1031	723	3348.67
s_180	mir-2054	530	285.333	717.667
s_1800	mir-4784	357	139	142
s_1801	mir-4782	703	775.333	740.333
s_1802	mir-4782	516.333	260	211.667
s_1803	mir-4782	1160.67	734.333	4937
s_1804	mir-4782	687.667	256.333	108.667
s_1805	mir-4779	283.667	107.667	96.3333
s_1806	mir-4779	995.667	551.333	8177
s_1807	mir-4779	668.667	327.333	232
s_1808	mir-4779	712.667	340.333	406
s_1809	mir-4777	1272.67	403.333	370.667
s_181	mir-2054	847	406	379.667
s_1810	mir-4777	681.333	355.333	399.333
s_1811	mir-4777	630.667	495	426
s_1812	mir-4777	329.333	221	263.667
s_1813	mir-4774	1358	919.667	916
s_1814	mir-4774	502.333	234	315.333
s_1815	mir-4774	207.333	92.3333	89.3333
s_1816	mir-4774	269	111	131.333
s_1817	mir-4771-2	217.667	83.3333	268
s_1818	mir-4771-2	720.667	400	356.667
s_1819	mir-4771-2	2786.33	1859.33	1508
s_182	mir-3118-1	3730.67	2157	3530
s_1820	mir-4771-2	1898	766.667	982.333
s_1825	mir-4761	1071.67	565	584.667
s_1826	mir-4761	345.667	227.333	230
s_1827	mir-4761	1610.67	678	605
s_1828	mir-4761	104.667	91.3333	94.3333
s_1829	mir-4760	224	69.6667	78
s_183	mir-3118-1	2099.33	1003	929.667
s_1830	mir-4760	1332.67	796.667	847.667
s_1831	mir-4760	752.667	332.333	734
s_1832	mir-4760	587	214	211
s_1833	mir-499b	1687.67	856.333	1164.33
s_1835	mir-499b	1653.33	905	1096.33
s_1836	mir-499b	692.333	369.667	392.667
s_1837	mir-4752	742	597	1036
s_1838	mir-4752	522	332.333	341.333
s_1839	mir-4752	1031.33	480.333	397
s_184	mir-3118-1	826	292.333	284.667
s_1840	mir-4752	386.667	248.333	264.333
s_1841	mir-122b	1248	816.333	729.333
s_1842	mir-122b	1382.33	932.667	693.333
s_1843	mir-122b	894.667	361.667	293
s_1844	mir-122b	1617	959	906.667
s_1845	mir-3064	932.667	703.667	785
s_1846	mir-3064	493.333	174	205.333
s_1847	mir-3064	275.333	137.333	133.667
s_1848	mir-3064	1291.67	704	628.667
s_1849	mir-4737	477.667	348	377.333
s_185	mir-3118-1	2333	943.333	796.667
s_1850	mir-4737	891	590	641.333
s_1851	mir-4737	453.333	433	378.667
s_1852	mir-4737	400.333	166	171.333
s_1853	mir-4729	990	746.667	5937
s_1854	mir-4729	1477	742.667	783.667
s_1855	mir-4729	552.667	366.667	369.333
s_1856	mir-4729	713.667	388	421
s_1857	mir-451b	1372	668.667	668.667
s_1858	mir-451b	1549.33	1043.67	798.333
s_1859	mir-451b	537.333	351	300.333
s_1860	mir-451b	1067.33	747	697.333
s_1861	mir-4720	1432	922.667	2858.33
s_1862	mir-4720	1308	707.667	730.667
s_1863	mir-4720	523.667	214	320
s_1864	mir-4720	663	345	355
s_1865	mir-4718	1107.33	792.333	7493
s_1866	mir-4718	226.333	53	65.3333
s_1867	mir-4718	790.333	776	584.333
s_1868	mir-4718	1266	746.667	590.333
s_1869	mir-4712	258.333	86.3333	86.6667
s_187	mir-3118-2	2188.33	1266.33	1144.67
s_1870	mir-4712	1293.67	563	558.333
s_1871	mir-4712	2032.67	1114	5339
s_1872	mir-4712	917.667	668.333	575.333
s_1873	mir-4711	912.667	530.667	574.333
s_1874	mir-4711	775.667	646.667	417
s_1875	mir-4711	717.667	424	337.333
s_1876	mir-4711	642.667	501.333	587.667
s_1877	mir-4709	322	198	261.667
s_1878	mir-4709	836	359.333	389.667
s_1879	mir-4709	326.333	158.333	150.333
s_188	mir-3118-2	5505.33	3035.67	2505.33
s_1880	mir-4709	1462.67	1338.33	1063
s_1881	mir-4705	262.667	209	171.667
s_1882	mir-4705	381.333	205	3682.33
s_1883	mir-4705	375	168	149.667
s_1884	mir-4705	765.333	622.333	508
s_1885	mir-4704	599.667	345.333	217.333
s_1886	mir-4704	583.667	426	375.333
s_1887	mir-4704	593.667	442.667	537.667
s_1888	mir-4704	164.667	54.3333	96.6667
s_1889	mir-4696	1367.67	921.667	1136.33
s_1890	mir-4696	556.667	224.333	264.333
s_1891	mir-4696	1082.33	624	17319.7
s_1892	mir-4696	480.333	224.333	232.667
s_1893	mir-4692	178	239.333	135.333
s_1894	mir-4692	511.667	134.333	187.333
s_1895	mir-4692	884	568.333	636
s_1896	mir-4692	859.667	373.667	278.333
s_1897	mir-4684	821.333	329.667	211
s_1898	mir-4684	394.667	324	175.333
s_1899	mir-4684	2400.67	1381.67	1245
s_19	novelmir-3125	742.667	404	323.667
s_1900	mir-4684	794	430.667	415
s_1901	mir-4683	360.667	244.667	445.333
s_1902	mir-4683	149	99	111.667
s_1903	mir-4683	1074	532.667	582.667
s_1904	mir-4683	715.333	361	447.667
s_1905	mir-4681	2438	1589	1285.67
s_1906	mir-4681	604.667	348.667	359.667
s_1907	mir-4681	227.667	195.333	128.333
s_1908	mir-4681	789.667	494.333	1629.33
s_1909	mir-4678	301.333	176	147
s_1910	mir-4678	515	429	409
s_1911	mir-4678	965.667	535	568
s_1912	mir-4678	152.333	51.6667	40.6667
s_1913	mir-4677	572.333	371.667	357
s_1914	mir-4677	185.333	150	68
s_1915	mir-4677	1145.67	675.333	1052
s_1916	mir-4677	312.667	291.667	149.667
s_1917	mir-4675	1203	665.667	830
s_1918	mir-4675	628.333	200.667	405
s_1919	mir-4675	892.333	553	470.333
s_1920	mir-4675	484	315.333	13338
s_1921	mir-4672	799.333	442	473.333
s_1922	mir-4672	1000.67	700.333	2910.67
s_1923	mir-4672	655.333	381	405
s_1924	mir-4672	248	53	83
s_1925	mir-4670	1495.67	663.667	659.667
s_1926	mir-4670	1223.67	583.333	523.667
s_1927	mir-4670	321	227	140.333
s_1928	mir-4670	489.333	269	343
s_1929	mir-4663	964	448.667	368.667
s_1930	mir-4663	533.333	371.667	297.333
s_1931	mir-4663	742.667	399.333	378.333
s_1932	mir-4663	788.333	270	216
s_1933	mir-4661	563.667	308.667	345.333
s_1934	mir-4661	251	202.333	187.333
s_1935	mir-4661	695	404.667	561
s_1936	mir-4661	778.333	469	445.333
s_1937	mir-4657	747	228.333	176.333
s_1938	mir-4657	606	291	310
s_1939	mir-4657	1295	578.333	739.333
s_194	mir-466	322.667	62.3333	111
s_1940	mir-4657	659.667	287.333	361
s_1941	mir-4650-2	676	256.333	405.333
s_1942	mir-4650-2	1334	929.333	1042.67
s_1943	mir-4650-2	301.667	317.667	230
s_1944	mir-4650-2	305.667	210	191.667
s_1945	mir-4645	1507.67	860.667	932.333
s_1946	mir-4645	707.333	458.667	336.333
s_1947	mir-4645	668	459	434.333
s_1948	mir-4645	1015.67	756.333	565
s_1949	mir-4644	109	1.33333	30
s_195	mir-3145	1282	732	2663.33
s_1950	mir-4644	649	517.667	312.333
s_1951	mir-4644	847.667	479.667	493
s_1952	mir-4644	480.667	353	418.333
s_1953	mir-4637	235.333	157.667	154.333
s_1954	mir-4637	705.667	278.333	248
s_1955	mir-4637	1591.33	905.333	707
s_1956	mir-4637	1281	974.667	1073.67
s_1957	mir-4636	696	510	297
s_1958	mir-4636	410	220.667	221.667
s_1959	mir-4636	525.333	301	300.333
s_196	mir-3145	945	545	585
s_1960	mir-4636	283	167.333	149
s_1961	mir-4635	831.333	662.667	908.333
s_1962	mir-4635	975.333	452	616
s_1963	mir-4635	1833.33	921	811.333
s_1964	mir-4635	493	212.667	246.667
s_1965	mir-3974	2052	1353.67	1197
s_1966	mir-3974	1094.33	458	474
s_1967	mir-3974	435.667	138.333	207.667
s_1968	mir-3974	986.667	481	460.667
s_1969	mir-4537	107.333	50.6667	92.3333
s_197	mir-3145	1017.67	455.667	453.333
s_1970	mir-4537	1807.67	1230.33	1332.67
s_1971	mir-4537	1044.67	898.667	599
s_1972	mir-4537	1441	748.667	682.667
s_1973	mir-548an	1200.33	801	586.667
s_1974	mir-548an	915.333	621.333	294.667
s_1975	mir-548an	810	309.667	250.333
s_1976	mir-548an	284.333	147	209.333
s_1979	mir-4536-1	1013.33	486	413.667
s_198	mir-3149	101	56.3333	44
s_1981	mir-4531	1078.33	548	485
s_1982	mir-4531	355.667	120.333	118.667
s_1983	mir-4531	216	198	154.667
s_1984	mir-4531	367.333	138	203.667
s_1985	mir-4527	484.333	378.667	472.667
s_1986	mir-4527	1612.33	925	2010.33
s_1987	mir-4527	756.667	368.667	276
s_1988	mir-4527	66.6667	175	137.667
s_1989	mir-4526	640	407	426.333
s_199	mir-3149	1144	795	647
s_1990	mir-4526	579.667	385.667	299.667
s_1991	mir-4526	735	509.333	384.667
s_1992	mir-4526	2285	1391	1266.33
s_1995	mir-4524a	162.333	129.333	96.6667
s_1997	mir-1269b	157	69.3333	57.6667
s_1998	mir-1269b	511.333	146	187.333
s_1999	mir-1269b	1178	619.667	454
s_20	novelmir-3282	2856.33	1875.67	1656.67
s_200	mir-3171	956.333	534	500.333
s_2000	mir-1269b	253.333	184	153.667
s_2001	mir-4521	578	301.667	289
s_2002	mir-4521	304.333	132	215
s_2003	mir-4521	288	75	58.3333
s_2004	mir-4521	273	100.333	91.3333
s_2005	mir-4519	244.333	100	192.333
s_2006	mir-4519	253	187.333	154.333
s_2007	mir-4519	530.333	356.667	354.667
s_2008	mir-4519	1741.67	1057.33	1003
s_2009	mir-4518	139.333	87.6667	121
s_201	mir-3171	806.667	467.333	451.333
s_2010	mir-4518	255.667	132.667	156.667
s_2011	mir-4518	1326.67	716	1156.33
s_2012	mir-4518	727.667	288.667	344.333
s_2013	mir-4517	362	122	173.333
s_2014	mir-4517	1216.67	536.333	557.667
s_2015	mir-4517	1128.67	577.667	567
s_2016	mir-4517	972.667	622	271.333
s_2017	mir-4513	269	144.333	116
s_2018	mir-4513	771.667	338	404.333
s_2019	mir-4513	1367	1197.33	917.667
s_2020	mir-4513	407	308.667	127.333
s_2021	mir-4510	661.333	478.333	382
s_2022	mir-4510	517.667	348.333	371
s_2023	mir-4510	218	383.667	146.333
s_2024	mir-4510	347	105.667	125
s_2025	mir-4509-3	947.667	432.333	305.333
s_2026	mir-4509-3	1763.33	1158.67	918.667
s_2027	mir-4509-3	680.667	252.667	254.333
s_2028	mir-4509-3	594.667	213	226
s_2033	mir-4504	490	472	289.667
s_2034	mir-4504	617.667	436.333	240.333
s_2035	mir-4504	1237.67	844.333	647.333
s_2036	mir-4504	467.333	279	253
s_2037	mir-4503	210.667	128	167.667
s_2038	mir-4503	1953	1032.33	1135.33
s_2039	mir-4503	1179.67	585.333	497.333
s_2040	mir-4503	909.333	512.333	1347.67
s_2041	mir-4496	659.333	406.667	342
s_2042	mir-4496	574.667	217.667	285.667
s_2043	mir-4496	661.333	379	258.667
s_2044	mir-4496	345.333	246	214.667
s_2045	mir-4493	841.667	472	479
s_2046	mir-4493	818.667	462.333	444.667
s_2047	mir-4493	1044	900.333	901
s_2048	mir-4493	736.333	377.667	288.667
s_2049	mir-4490	1687	926	879.333
s_2050	mir-4490	347	235.667	292.667
s_2051	mir-4490	267	85.6667	61.3333
s_2052	mir-4490	984	686	561.667
s_2053	mir-548al	467.333	163.667	206.667
s_2054	mir-548al	382.333	236.667	314.667
s_2055	mir-548al	380	228.333	247.333
s_2056	mir-548al	783	302.333	359.333
s_2057	mir-4486	264	177.667	114.333
s_2058	mir-4486	200.667	139.667	166.333
s_2059	mir-4486	105	36	48
s_206	mir-548x	628.333	310.667	638.333
s_2060	mir-4486	262.333	210	278.667
s_2061	mir-4483	879.333	304	739
s_2062	mir-4483	1002.33	726.667	496.333
s_2063	mir-4483	1621	953.667	742.667
s_2064	mir-4483	778.667	421.333	427
s_2065	mir-4480	1286.67	803	698.333
s_2066	mir-4480	435.667	367.333	846
s_2067	mir-4480	570.667	187.667	171.333
s_2068	mir-4480	422.333	195.333	273.667
s_2069	mir-4475	305.667	175.667	149.667
s_207	mir-548x	884.333	479.333	502
s_2070	mir-4475	476.667	283.667	459.667
s_2071	mir-4475	992.667	643	587
s_2072	mir-4475	2331	1419.33	1008.67
s_2073	mir-4473	515	435.333	303
s_2074	mir-4473	492.667	204.333	107
s_2075	mir-4473	539.333	401.667	836
s_2076	mir-4473	1083.67	647.333	828.667
s_2077	mir-4471	710	405.333	559.333
s_2078	mir-4471	571.333	295	244.333
s_2079	mir-4471	462.667	315.333	1871.33
s_208	mir-4272	1010.67	571	373
s_2080	mir-4471	780.667	717.667	794.667
s_2081	mir-4470	774.667	360.333	382.667
s_2082	mir-4470	518.667	255.667	210.667
s_2083	mir-4470	449.333	225.667	253.333
s_2084	mir-4470	394	312.667	231.667
s_2085	mir-4468	1407	1019	917.333
s_2086	mir-4468	493.667	212	173
s_2087	mir-4468	457.667	340.667	304.667
s_2088	mir-4468	1144.33	617.333	1535.67
s_2089	mir-4464	1327.33	672.333	730.333
s_209	mir-3611	2435	1052.33	1571.67
s_2090	mir-4464	723	611.667	544.333
s_2091	mir-4464	659	212.667	242.667
s_2092	mir-4464	1082.67	505	361
s_2093	mir-378h	232.667	157.667	223.333
s_2094	mir-378h	669	535.333	502.333
s_2095	mir-378h	373.333	357	279
s_2096	mir-378h	1259.67	943.667	952
s_2097	mir-4460	559.333	400.667	281
s_2098	mir-4460	1546	766.333	721.333
s_2099	mir-4460	719.667	426.333	585
s_21	novelmir-3347	211	48.6667	79.3333
s_210	mir-3611	1047.33	534	590
s_2100	mir-4460	1007.33	556	534.667
s_2101	mir-4458	399.667	445.667	548
s_2102	mir-4458	1531.33	622	894.333
s_2103	mir-4458	843	631	1388.33
s_2104	mir-4458	1098	928.667	861.667
s_2105	mir-4457	502	193	183.667
s_2106	mir-4457	196.667	103.667	101.333
s_2107	mir-4457	350	293.333	315
s_2108	mir-4457	506	227	173.667
s_2109	mir-4455	1405	1036.33	1619.67
s_211	mir-3660	1492.67	963.667	670
s_2110	mir-4455	345	177	147.667
s_2111	mir-4455	454.667	370.667	294.667
s_2112	mir-4455	54.6667	161.333	738.333
s_2113	mir-4453	686.667	326	313
s_2114	mir-4453	195	142	121.667
s_2115	mir-4453	808.333	473.667	411
s_2116	mir-4453	1463.67	1151	581
s_2117	mir-4452	1620.33	1226.67	900
s_2118	mir-4452	841	571.667	410.667
s_2119	mir-4452	297.333	213	214.667
s_212	mir-3660	719	434	535.333
s_2120	mir-4452	519.667	175	225.333
s_2121	mir-4451	335.667	217.333	239
s_2122	mir-4451	425	165.667	143
s_2123	mir-4451	764	643	568.333
s_2124	mir-4451	319.667	135	113
s_2125	mir-548ag-2	178.333	18	59.6667
s_2126	mir-548ag-2	375.333	185.333	113.667
s_2127	mir-548ag-2	730	410.667	3120.67
s_2128	mir-548ag-2	656	373.667	282
s_213	mir-3660	2679	1527	1294.33
s_2130	mir-548ag-1	265.667	152.333	201
s_2131	mir-548ag-1	1813.33	1042.67	768
s_2132	mir-548ag-1	2998.33	1694.67	1777
s_2133	mir-4447	391.333	325	193.333
s_2134	mir-4447	366	306	170
s_2135	mir-4447	1131.67	592.667	419.333
s_2136	mir-4447	1048	505.333	697.333
s_214	mir-3660	2053	1155.67	1262.67
s_2141	mir-4443	360	154.333	159.333
s_2142	mir-4443	210.333	112.667	89.3333
s_2143	mir-4443	205.333	40	83.3333
s_2144	mir-4443	847	651	601.667
s_2145	mir-4441	703	503	768
s_2146	mir-4441	628	402.333	452
s_2147	mir-4441	747.667	444.333	324.333
s_2149	mir-4438	847.333	754.667	884.333
s_215	mir-3668	914	537.667	628.333
s_2150	mir-4438	1223.33	975	482
s_2151	mir-4438	1102.67	578.333	588.333
s_2152	mir-4438	419.667	200.667	165.333
s_2153	mir-4437	834	348	315
s_2154	mir-4437	229	140	55.6667
s_2155	mir-4437	873	455.667	604.333
s_2156	mir-4437	1264.67	790	692.333
s_2157	mir-4436a	579.333	252.667	287.667
s_2158	mir-4436a	1256	397.667	7394.33
s_2159	mir-4436a	328.333	206.333	203.667
s_216	mir-3668	933.667	649.667	6473.33
s_2160	mir-4436a	550	222.667	180
s_2161	mir-4432	660	427.333	359.667
s_2162	mir-4432	731	558	401.667
s_2163	mir-4432	775	662.333	437.667
s_2164	mir-4432	1044.33	614.333	701.333
s_2165	mir-4431	337.667	129.333	213.333
s_2166	mir-4431	465	386	696.667
s_2167	mir-4431	488	328.667	180.333
s_2168	mir-4431	808.333	518.333	439
s_217	mir-3671	717	270.333	272.333
s_2170	mir-548ad	1041.33	659.667	695.333
s_2171	mir-548ad	670.333	398.333	316
s_2172	mir-548ad	2893.33	1908	1933.67
s_2173	mir-4430	367.333	157.333	164
s_2174	mir-4430	701.333	442.667	506
s_2175	mir-4430	709	316.333	360.667
s_2176	mir-4430	975	401	406.667
s_2177	mir-4428	164.667	75	75
s_2178	mir-4428	673	293.667	248.667
s_2179	mir-4428	337	189	119.667
s_218	mir-3671	800	414	383
s_2180	mir-4428	291	133.667	128.333
s_2181	mir-4427	651.667	429.667	368
s_2182	mir-4427	317.667	217.333	237
s_2183	mir-4427	895.333	369	510
s_2184	mir-4427	1045.67	471	516.667
s_2185	mir-4426	296.333	401.667	316.333
s_2186	mir-4426	1478.67	826.333	730.667
s_2187	mir-4426	1260.67	564.667	654.667
s_2188	mir-4426	796.333	457	413
s_2189	mir-4424	1532.67	884	2001.33
s_219	mir-3671	560.333	385	452.333
s_2190	mir-4424	909	493	416.333
s_2191	mir-4424	396.333	86.6667	100.667
s_2192	mir-4424	384	296.333	296
s_2193	mir-548ac	570.667	150	206.667
s_2194	mir-548ac	692	461.333	493.333
s_2195	mir-548ac	181.333	52.6667	55
s_2196	mir-548ac	794	289.333	307.667
s_2197	mir-4423	635.333	345.667	332
s_2198	mir-4423	197	72	57
s_2199	mir-4423	1200	892.667	635.667
s_22	novelmir-3347	2101	1115.67	1153
s_220	mir-3671	633	335.333	161
s_2200	mir-4423	663	606	498.667
s_2201	mir-4422	1070	636.667	638
s_2202	mir-4422	384.667	128	187.667
s_2203	mir-4422	299.333	62	98.6667
s_2204	mir-4422	452	165.333	167
s_2205	mir-4421	593.333	608	428
s_2206	mir-4421	395	202	209.667
s_2207	mir-4421	794	248	268
s_2208	mir-4421	31	11	33.6667
s_2209	mir-4420	499	367.667	474
s_221	mir-3672	641.667	357	319.667
s_2210	mir-4420	299.333	181.333	194.667
s_2211	mir-4420	482.333	191	254
s_2212	mir-4420	1381.33	894.667	830.333
s_2213	mir-4418	483	70.6667	104.667
s_2214	mir-4418	615.333	470.667	319.333
s_2215	mir-4418	638.667	409.667	698.667
s_2216	mir-4418	767.667	289.667	315.333
s_2217	mir-548h-5	652.333	246.333	955
s_2218	mir-548h-5	442.333	105	126
s_2219	mir-548h-5	745	401	357.667
s_222	mir-3942	509.667	341.667	157.333
s_2220	mir-548h-5	387	137.333	117
s_2221	mir-378e	666.333	607.667	320.667
s_2222	mir-378e	441	278	182
s_2223	mir-378e	464.667	307	249
s_2224	mir-378e	314.667	184	196
s_2225	mir-378d-1	1170.67	941.667	497.667
s_2226	mir-378d-1	998.333	737	1019
s_2227	mir-378d-1	1269.33	612.333	872
s_2228	mir-378d-1	451.333	195.333	166.333
s_2229	mir-548o-2	63.3333	26	25.6667
s_223	mir-3942	741	357	281.333
s_2230	mir-548o-2	4465	3101.33	2467.67
s_2231	mir-548o-2	593.333	215.667	335.333
s_2232	mir-548o-2	85.6667	13.3333	23.3333
s_2234	mir-548z	276	197.667	333
s_2235	mir-548z	1471.67	709.667	705.667
s_2236	mir-548z	554	290.333	328
s_224	mir-3942	652	281.667	342
s_2240	mir-3941	2490.67	1342	1340
s_2241	mir-3936	450	241	2478.33
s_2242	mir-3936	1088	706.667	659.333
s_2243	mir-3936	973	538.333	469.667
s_2244	mir-3936	1645.67	857.667	670.667
s_2245	mir-3935	329	164.333	226.667
s_2246	mir-3935	184.333	125.333	1687.67
s_2247	mir-3935	500	336	352.667
s_2248	mir-3935	755.667	279.667	268.333
s_2249	mir-3929	781	150.333	348.333
s_225	mir-3942	204.333	89	105.333
s_2250	mir-3929	1048	507	506.667
s_2251	mir-3927	1621.33	867.333	969.333
s_2252	mir-3927	380	200.667	258.667
s_2253	mir-3927	946	442	431.333
s_2254	mir-3927	737.333	516	791.667
s_2258	mir-3925	707	314.667	582.667
s_2259	mir-3910-2	1327	670.667	475.667
s_226	mir-4434	1319.67	590.333	620.333
s_2260	mir-3910-2	762.667	404.333	382.667
s_2261	mir-3910-2	1760.67	990.333	1232.33
s_2262	mir-3910-2	1636	918.333	722.333
s_2263	mir-3923	399	204.333	520
s_2264	mir-3923	668.667	433	707.667
s_2265	mir-3923	1355	872.333	824.333
s_2266	mir-3923	2139	1143.67	984
s_2267	mir-3921	148.667	89.6667	140.333
s_2268	mir-3921	731.333	329.333	342
s_2269	mir-3921	993.667	500.667	421.333
s_227	mir-4434	420.667	262.667	130
s_2270	mir-3921	206.667	78	42
s_2272	mir-3919	563.333	241	253.667
s_2273	mir-3919	667	308.667	336.667
s_2274	mir-3919	300.667	152.667	151.333
s_2275	mir-3919	446	361	393.333
s_2276	mir-3916	444	131	125.333
s_2277	mir-3916	857	350.667	421
s_2278	mir-3916	424.667	182	206
s_2279	mir-3916	323	173.667	187.333
s_228	mir-4434	383.333	82.6667	114.333
s_2280	mir-3914-2	2632.67	1886.67	1744.33
s_2281	mir-3914-2	1023.33	617.333	682.333
s_2282	mir-3914-2	2939	2048.33	2062
s_2283	mir-3914-2	2268.67	1344	1402.33
s_2284	mir-3915	795.333	436	404
s_2285	mir-3915	552.333	401.333	345.333
s_2286	mir-3915	812	529.667	1455.33
s_2287	mir-3915	693	610.333	665.667
s_229	mir-4434	236	39	42.6667
s_2292	mir-3913-2	2458.67	1590.33	2604.33
s_2293	mir-3913-2	2813.67	1210	1593
s_2294	mir-3913-2	2277.33	1077.67	1054
s_2295	mir-3913-2	1248.33	684.667	669.667
s_23	novelmir-3347	1134.33	685	617.667
s_230	mir-548ae-2	234.333	142.667	104
s_2304	mir-3908	539	236	271
s_2305	mir-3908	195.333	49	53.3333
s_2306	mir-3908	313.333	71.3333	162
s_2307	mir-3908	50.3333	15.3333	8
s_2308	mir-3907	624.333	390	445.667
s_2309	mir-3907	303	272.333	437.333
s_231	mir-548ae-2	559.667	265.667	215.667
s_2310	mir-3907	651.667	303.333	254.333
s_2311	mir-3907	381	168	253.667
s_2312	mir-3714	494	318.333	363.667
s_2313	mir-3714	304.667	97.6667	55.3333
s_2314	mir-3714	440.667	166	188.667
s_2315	mir-3714	740	493.333	717
s_2316	mir-3684	806.333	431.667	332.333
s_2317	mir-3684	444.333	141	239.333
s_2318	mir-3684	893	532.667	516.333
s_2319	mir-3684	1210	793.333	611.667
s_232	mir-548ae-2	436.667	99.3333	110.667
s_2320	mir-3674	67.3333	17.3333	55
s_2321	mir-3674	882.667	474.667	479.667
s_2322	mir-3674	2304	1322	1465
s_2323	mir-3674	548	400.667	457
s_2328	mir-3666	569.333	367.667	263.333
s_2329	mir-3666	1338	605.333	2410.33
s_233	mir-4495	1182.67	829.333	1519.33
s_2330	mir-3666	803.333	530.667	611.333
s_2331	mir-3666	446	165.667	191.333
s_2332	mir-3664	534.667	330.667	206.667
s_2333	mir-3664	645.333	262.667	230.333
s_2334	mir-3664	1585	736	806.667
s_2335	mir-3664	824.333	330.333	583.333
s_2336	mir-3659	158.667	100.667	90.3333
s_2337	mir-3659	578.667	284	267.333
s_2338	mir-3659	1136.33	483.667	536
s_2339	mir-3659	64.6667	124.333	94.6667
s_234	mir-4495	1350	1023	774.333
s_2340	mir-3658	730.333	232	245.333
s_2341	mir-3658	625	221.667	238.333
s_2342	mir-3658	2042.33	942.333	996.667
s_2343	mir-3657	1431.33	732.333	501
s_2344	mir-3657	508.667	235	203.667
s_2345	mir-3657	1021.67	599.667	646.333
s_2346	mir-3657	624.667	293	239.333
s_2347	mir-3655	273	91.3333	147.333
s_2348	mir-3655	1188.67	1114	995.667
s_2349	mir-3655	673	474.333	341
s_235	mir-4501	538	261.333	246.333
s_2350	mir-3655	254	104.333	105.667
s_2351	mir-3654	838.667	509	447.667
s_2352	mir-3654	559.667	101.667	131.333
s_2353	mir-3654	967.333	484.667	698.667
s_2354	mir-3654	726.333	381	238.333
s_2355	mir-3650	246.333	142.333	263.667
s_2356	mir-3650	1255	642	1348.33
s_2357	mir-3650	593.667	263	222.667
s_2358	mir-3650	885.333	732	617.667
s_2359	mir-3649	640.333	146.333	211.333
s_236	mir-4501	1253	669	609.333
s_2360	mir-3649	1638.67	1290.33	979.333
s_2361	mir-3649	839	469	377.333
s_2362	mir-3649	673.333	260.333	333
s_2363	mir-3618	364	318	308.667
s_2364	mir-3618	669.333	244.333	386.333
s_2365	mir-3618	668	218.333	382
s_2366	mir-3618	942.333	626	508
s_2367	mir-3613	566	319.667	334.333
s_2368	mir-3613	457	341.333	270.667
s_2369	mir-3613	812.333	552.667	343
s_237	mir-4501	664.333	336	386.333
s_2370	mir-3613	861.667	386.333	393
s_2371	mir-3609	728	491.333	344
s_2372	mir-3609	776	565.667	830.667
s_2373	mir-3609	620.667	279.333	477.333
s_2374	mir-3609	1080.67	635.333	4044.33
s_2375	mir-3606	227.667	136	109.333
s_2376	mir-3606	1168.67	751.333	752
s_2377	mir-3606	2346.33	1629.67	1738.67
s_2378	mir-3606	737.333	506	408.667
s_2379	mir-4315-2	428.333	198.333	425
s_238	mir-4528	558	354.667	396.667
s_2380	mir-4315-2	1251.67	787	759
s_2381	mir-4315-2	1010	541	647.333
s_2382	mir-4315-2	456.667	188.333	211
s_2386	mir-4283-2	751.333	449.333	364.333
s_2387	mir-1972-2	1697.33	725.667	796.667
s_2388	mir-1972-2	406	239.667	201.667
s_2389	mir-1972-2	255.667	15	74
s_239	mir-4528	669.667	425	311
s_2390	mir-1972-2	328.333	119	121.667
s_2398	mir-1244-2	644	400.667	544.333
s_24	novelmir-3480	1743.67	1192	1105.67
s_240	mir-4528	216.333	81.3333	82.3333
s_2402	mir-1184-3	813.333	362.667	344
s_2403	mir-4328	1082	554.333	377.667
s_2404	mir-4328	119	102.333	153.333
s_2405	mir-4328	932	547	642.667
s_2406	mir-4328	414	233.333	313.667
s_2407	mir-4330	447.333	331	328.333
s_2408	mir-4330	669.333	284.667	315.333
s_2409	mir-4330	495.667	201.333	186.333
s_241	mir-4643	1209	570.667	487.667
s_2410	mir-4330	261	259.667	205.333
s_2411	mir-4290	309	172	180
s_2412	mir-4290	1439.67	784.333	823
s_2413	mir-4290	208.667	28.3333	83.3333
s_2414	mir-4290	659.333	326.667	490.333
s_2415	mir-4289	523	156.333	156.333
s_2416	mir-4289	500	305	358.333
s_2417	mir-4289	861	887	714.667
s_2418	mir-4289	430	332	274
s_2419	mir-4288	830.667	400.667	385.667
s_242	mir-4643	198	68.3333	124
s_2420	mir-4288	1276.33	912	1053.67
s_2421	mir-4288	390.667	368	245.333
s_2422	mir-4288	324.667	90.3333	77.3333
s_2423	mir-4287	1022.33	542.333	485.667
s_2424	mir-4287	1344.33	850.333	969
s_2425	mir-4287	990.667	659	600.667
s_2426	mir-4287	478	488.333	315.333
s_2427	mir-4286	1124	625.333	803.667
s_2428	mir-4286	1421.33	737.333	545
s_2429	mir-4286	2571.67	1392	1309
s_243	mir-4643	740.667	426	507
s_2430	mir-4286	1795	949.333	1767.67
s_2431	mir-4284	764.333	404	623.333
s_2432	mir-4284	1280.67	621.667	626
s_2433	mir-4284	515.667	189.667	361.667
s_2434	mir-4284	1178.33	736.333	651
s_2435	mir-4285	31.6667	9.33333	18.3333
s_2436	mir-4285	1150.67	701.667	484
s_2437	mir-4285	329.333	113.333	127
s_2438	mir-4285	290.667	104.667	128
s_2439	mir-4282	819.667	398.667	252
s_244	mir-4643	1839.67	1184	991.333
s_2440	mir-4282	266	175.667	306.667
s_2441	mir-4282	1064.33	586.667	603.667
s_2442	mir-4282	1243	734	766.333
s_2443	mir-4277	515	180.667	2397.67
s_2444	mir-4277	449	235	222
s_2445	mir-4277	181.667	160	126.333
s_2446	mir-4277	559	386	362
s_2447	mir-4275	1048	549	761
s_2448	mir-4275	453.667	235	503.667
s_2449	mir-4275	960.667	483.667	629.667
s_245	mir-4659a	907.667	408	434.333
s_2450	mir-4275	339.333	86	146.333
s_2451	mir-4276	590	380.667	306.667
s_2452	mir-4276	526.667	274	288.333
s_2453	mir-4276	447.667	306.333	272
s_2454	mir-4276	149.667	103.667	146.667
s_2455	mir-4264	475.333	136.333	157.667
s_2456	mir-4264	211.333	61.6667	96.3333
s_2457	mir-4264	899.333	342.333	264.667
s_2458	mir-4264	425	124.667	107
s_2459	mir-4263	539.667	412	368
s_246	mir-4659a	2341	1448.33	1250
s_2460	mir-4263	868.333	439	452.667
s_2461	mir-4263	1089.33	782.667	596
s_2462	mir-4263	1072	757.667	767
s_2463	mir-4268	976.667	592.333	621.333
s_2464	mir-4268	723.333	458	326.667
s_2465	mir-4268	1352.67	1127	853.667
s_2466	mir-4268	810.333	465.333	330
s_2467	mir-4262	253.333	109	135.667
s_2468	mir-4262	334.667	181	244.333
s_2469	mir-4262	1509.67	991.333	898
s_247	mir-4659a	2123.67	1555.67	1480.33
s_2470	mir-4262	886.667	657	607.333
s_2471	mir-4326	179	65.3333	203.667
s_2472	mir-4326	368.333	238	246
s_2473	mir-4326	250.667	151.333	105.667
s_2474	mir-4326	423.667	207.333	234.333
s_2475	mir-4252	183.667	210.667	200.333
s_2476	mir-4252	411.667	270.667	375.333
s_2477	mir-4252	348	127.667	107
s_2478	mir-4252	319.667	147	193
s_2479	mir-4255	668	441	353
s_2480	mir-4255	1600.67	1006.33	981.667
s_2481	mir-4255	639.333	282.333	219
s_2482	mir-4255	320	190.333	156.333
s_2483	mir-4251	1115.67	436.667	402.333
s_2484	mir-4251	343	161.333	164.333
s_2485	mir-4251	269.667	130.667	116.667
s_2486	mir-4251	604	442.333	237.333
s_2487	mir-4260	508.667	326.333	148.667
s_2488	mir-4260	844.333	485.333	371
s_2489	mir-4260	572.333	278	328.333
s_2490	mir-4260	300.667	308	528.333
s_2491	mir-4256	1173.33	855.333	1297.67
s_2492	mir-4256	957.667	495.667	471
s_2493	mir-4256	910.333	344.333	496.333
s_2494	mir-4256	1295	711.333	856
s_2495	mir-4317	1102	548	515.333
s_2496	mir-4317	710	213.333	227
s_2497	mir-4317	942	704.333	670.667
s_2498	mir-4317	716	413.667	285.667
s_2499	mir-4320	293	188	127.333
s_25	novelmir-3480	376.667	297.333	232.333
s_2500	mir-4320	1036.67	684	692.333
s_2501	mir-4320	1546.33	721.667	664.667
s_2502	mir-4320	444.667	185	471.667
s_2503	mir-4318	817	339.667	322.333
s_2504	mir-4318	570	387	371.333
s_2505	mir-4318	74.6667	20.3333	8.33333
s_2506	mir-4318	485.667	185	329.333
s_251	mir-4671	167	91.3333	102.667
s_2511	mir-4310	277.333	195	263
s_2512	mir-4310	616	259	255.333
s_2513	mir-4310	154	40.3333	65.3333
s_2514	mir-4310	1287	905	459.667
s_2515	mir-4308	1551.33	1274	1589.67
s_2516	mir-4308	1066	430.333	446
s_2517	mir-4308	554.333	263	176
s_2518	mir-4308	882.333	438.667	443
s_2519	mir-4307	1380	1000.33	1203.67
s_252	mir-4671	491.333	275.667	280.333
s_2520	mir-4307	995.333	814	976
s_2521	mir-4307	398.333	194.333	209
s_2522	mir-4307	969.333	422.667	627.333
s_2523	mir-4309	151	46.6667	42.6667
s_2524	mir-4309	77.6667	81	50
s_2525	mir-4309	1669.67	1011	712.333
s_2526	mir-4309	1392.33	795.333	1534.33
s_2527	mir-4306	336.667	130	151.667
s_2528	mir-4306	155.667	187	136.667
s_2529	mir-4306	707.333	336.667	344.333
s_253	mir-4671	401	130	182.667
s_2530	mir-4306	1451.33	569	903
s_2531	mir-4303	296.667	212	174
s_2532	mir-4303	139.667	123	132.667
s_2533	mir-4303	498.333	421	795.333
s_2534	mir-4303	862	520	315.667
s_2535	mir-4300	1243.67	869	787.333
s_2536	mir-4300	1090.67	1636	128465
s_2537	mir-4300	735	437.333	370.333
s_2538	mir-4300	248	190.333	153.333
s_2539	mir-4299	498.333	293	246.333
s_254	mir-4671	335.667	199.333	202
s_2540	mir-4299	317	195.667	144
s_2541	mir-4299	946	383	297
s_2542	mir-4299	1003.67	625.333	539.667
s_2543	mir-4293	471.333	382.333	351
s_2544	mir-4293	547	403.333	410.333
s_2545	mir-4293	745.333	354.667	346
s_2546	mir-4293	901	690.667	428.333
s_2547	mir-378c	444.667	165	197.333
s_2548	mir-378c	304.667	245	321.333
s_2549	mir-378c	533	333	288
s_255	mir-4679-1	1283.67	863.333	783
s_2550	mir-378c	844	609.333	550
s_2551	mir-4297	1106	522	506
s_2552	mir-4297	341.333	203.333	269.333
s_2553	mir-4297	1528.67	809	723.333
s_2554	mir-4297	1340	654.667	836.667
s_2555	mir-3201	1371.67	659.333	1012
s_2556	mir-3201	720.333	233	228.667
s_2557	mir-3201	2851.33	2028.33	1859.67
s_2558	mir-3201	1745.33	906	769
s_2559	mir-3156-3	1625.33	993.667	1239.67
s_2560	mir-3156-3	1394.67	629.667	598.333
s_2561	mir-3156-3	1480.33	795.667	814.333
s_2562	mir-3156-3	783.667	636	993
s_2563	mir-320e	188.333	76.3333	252.667
s_2564	mir-320e	269.333	101	162
s_2565	mir-320e	752.333	460.333	352.333
s_2566	mir-320e	225	114.333	273.333
s_2567	mir-3182	976.667	433	14368.3
s_2568	mir-3182	691	386.333	437.667
s_2569	mir-3182	367	222.667	204.333
s_257	mir-4680	741	608.667	389.667
s_2570	mir-3182	850	335.667	422
s_2571	mir-548w	222	8	0.666667
s_2572	mir-548w	649.333	336	322.667
s_2573	mir-548w	900.667	614	500
s_2574	mir-548w	1176	556.667	497.333
s_2575	mir-3179-3	2351	790.333	1220.67
s_2576	mir-3179-3	3066.33	1597.33	3066.67
s_2577	mir-3179-3	1003.67	374.333	328.333
s_2578	mir-3179-3	3330	1940	2141.67
s_2579	mir-3179-2	1168.67	833.667	614
s_258	mir-4693	1466.33	648.333	904
s_2587	mir-3174	282.667	165.333	114.667
s_2588	mir-3174	3611.67	1892.67	2403
s_2589	mir-3174	633.667	447.333	740.333
s_259	mir-4693	1352	546.667	586.667
s_2590	mir-3174	712	380	2964
s_2591	mir-3170	1298.67	849.333	1040.33
s_2592	mir-3170	845.333	383	429.667
s_2593	mir-3170	665	357.333	445.667
s_2594	mir-3170	282	213.667	251.667
s_2595	mir-3169	827.667	537.667	842.333
s_2596	mir-3169	959.333	524	546.667
s_2597	mir-3169	967.333	402.667	510
s_2598	mir-3169	1579.67	1184.67	1343.67
s_2599	mir-3167	1124.67	601.333	456.333
s_26	novelmir-3480	770.333	418.667	289.667
s_260	mir-4699	1507.67	1084.33	976.667
s_2600	mir-3167	381	176	193.333
s_2601	mir-3167	192.333	96.6667	131.333
s_2602	mir-3167	1085.33	358.667	394.667
s_2603	mir-1260b	649	352.333	315
s_2604	mir-1260b	602.333	299.333	530.333
s_2605	mir-1260b	565	324	304.667
s_2606	mir-1260b	489.667	263.333	286
s_2607	mir-3165	555.333	346.333	393.667
s_2608	mir-3165	1009	549.333	547.333
s_2609	mir-3165	1207	609.333	7538.33
s_261	mir-4699	1704	951.667	698
s_2610	mir-3165	1063	475.667	426
s_2611	mir-3164	458.333	246.333	188.333
s_2612	mir-3164	257.333	298.333	227.667
s_2613	mir-3164	361	315.333	133
s_2614	mir-3164	736.667	486.667	521.667
s_2615	mir-3163	1121.33	646.667	520.667
s_2616	mir-3163	1870.33	766.333	849.333
s_2617	mir-3163	125.667	50.3333	44.6667
s_2618	mir-3163	207	78.3333	60.6667
s_2619	mir-3161	671.333	460.333	395
s_262	mir-4699	1326	669	607.333
s_2620	mir-3161	630	415.333	520.667
s_2621	mir-3161	1724.33	913.333	1085
s_2622	mir-3161	700.667	546	653
s_2623	mir-3157	923.667	604	565
s_2624	mir-3157	855.333	533	461.333
s_2625	mir-3157	1312	1015	748
s_2626	mir-3157	646.667	306.333	305.333
s_2627	mir-3153	266.333	49.6667	85.6667
s_2628	mir-3153	591	241.667	300.333
s_2629	mir-3153	384.667	212.667	167.667
s_263	mir-4699	590.333	359.667	413
s_2630	mir-3153	724.667	335	313
s_2631	mir-3148	1917.67	1275	1307
s_2632	mir-3148	1474	1019	730.667
s_2633	mir-3148	1047.67	493	867.333
s_2634	mir-3148	517	517.333	374.333
s_2635	mir-548v	539	299.333	307.333
s_2636	mir-548v	615.667	411.333	576.333
s_2637	mir-548v	432.667	175	164
s_2638	mir-548v	1643	1216.67	1122
s_2639	mir-1273c	4.33333	17.6667	27.6667
s_264	mir-4703	298	197.667	192.667
s_2640	mir-1273c	555.333	402.667	513.667
s_2641	mir-1273c	214.333	209	164
s_2642	mir-1273c	369	157	126
s_2643	mir-3143	842.667	533.333	459.667
s_2644	mir-3143	214.333	84	112
s_2645	mir-3143	399.333	362.667	245.667
s_2646	mir-3143	396.333	281.333	306.333
s_2647	mir-3142	425	210	181.333
s_2648	mir-3142	516	281.667	223.333
s_2649	mir-3142	392.667	153.333	108.667
s_265	mir-4703	1026.33	379.667	446.667
s_2651	mir-548t	1047.67	568.333	764
s_2653	mir-548t	356.333	182.333	280
s_2654	mir-548t	910	584	489.667
s_2655	mir-3139	687.333	220.333	295
s_2656	mir-3139	412	254.667	786.667
s_2657	mir-3139	922.333	507.667	426
s_2658	mir-3139	1117.33	797	568.667
s_2659	mir-544b	561.667	432	292
s_266	mir-4719	1195.33	839	544.667
s_2660	mir-544b	810.333	470	429.667
s_2661	mir-544b	546.667	577.667	385.667
s_2662	mir-544b	582	264.333	287
s_2663	mir-3135a	315	191.333	160.333
s_2664	mir-3135a	173	174.667	158
s_2665	mir-3135a	306.333	137.333	104
s_2666	mir-3134	261.333	109.333	189.667
s_2667	mir-3134	432.333	175	221.667
s_2668	mir-3134	1606	923.667	675.667
s_2669	mir-3134	1108.67	637.333	595.333
s_267	mir-4744	1388.67	758	623
s_2670	mir-378b	420.667	117	119.333
s_2671	mir-378b	334.333	136.667	196.333
s_2672	mir-378b	631	329.333	402.667
s_2673	mir-378b	2746.33	2104	6304.33
s_2674	mir-3131	492	326.333	308.667
s_2675	mir-3131	230.667	138.333	68.6667
s_2676	mir-3131	779.667	651.333	433.667
s_2677	mir-3131	679.333	294	438.667
s_2678	mir-3129	1147.33	732	760.333
s_2679	mir-3129	730.333	503	530.333
s_268	mir-4744	1028.67	512	953
s_2680	mir-3129	764.667	412.333	313.667
s_2681	mir-3129	1805.33	1112	991.333
s_2682	mir-3128	381.333	238.667	142
s_2683	mir-3128	988.667	640.333	635.667
s_2684	mir-3128	1234.33	547	534
s_2685	mir-3128	82	83.3333	134.667
s_2686	mir-3125	1442.67	983.333	947
s_2687	mir-3125	512.667	157.667	159
s_2688	mir-3125	734.667	494	437.667
s_2689	mir-3125	743.333	270.333	293.333
s_269	mir-4744	385	226	188.333
s_2690	mir-548s	645	343.333	291
s_2691	mir-548s	1131.67	758.667	706
s_2692	mir-548s	1742.67	1045.67	886.333
s_2693	mir-548s	252.667	217.333	180.667
s_2694	mir-3123	307.333	165.667	214.667
s_2695	mir-3123	2548	1922.67	2467
s_2696	mir-3123	889.667	1017	612.333
s_2697	mir-3123	1256.67	977.333	784
s_2698	mir-2278	557.333	289.667	254.333
s_2699	mir-2278	373.667	176	186.333
s_27	novelmir-3480	801	364	322
s_270	mir-4744	1383	565	593
s_2700	mir-2278	526	195	192.667
s_2701	mir-2278	1355.67	726.333	1374
s_2702	mir-548q	172.333	34.3333	75.3333
s_2703	mir-548q	966.667	420.333	526.333
s_2704	mir-548q	1048.33	550	455.667
s_2705	mir-548q	2137.33	816.667	875.667
s_2706	mir-2117	489.667	184.667	165.333
s_2707	mir-2117	900.333	553.333	736.333
s_2708	mir-2117	486	110.667	72.3333
s_2709	mir-2117	329	151.667	257.667
s_271	mir-4759	669.333	417	322.667
s_2713	mir-1972-1	1378.67	1015	855.667
s_2714	mir-1912	972.667	539.667	482
s_2715	mir-1912	598.333	288	250.333
s_2716	mir-1912	64.6667	20.6667	72
s_2717	mir-1912	714	500	544
s_2719	mir-320d-2	857	385.667	743
s_272	mir-4759	975	559	514.667
s_2720	mir-320d-2	946.667	450.667	395.333
s_2721	mir-320d-2	1028.33	537.667	427.667
s_2722	mir-320d-1	146	83.6667	33.6667
s_2723	mir-320d-1	614	364.333	317.333
s_2724	mir-320d-1	1632	857.667	742
s_2725	mir-320d-1	875.333	279	310.667
s_2726	mir-103b-2	2234.67	999.667	1053
s_2727	mir-103b-2	1367	689	496
s_2728	mir-103b-2	794.333	419	421.333
s_2729	mir-103b-2	1750.67	1135.33	869.333
s_273	mir-4759	676	332.333	726
s_2730	mir-1324	1159.67	606	473.667
s_2731	mir-1324	572.333	462	278.333
s_2732	mir-1324	877.333	371	237.667
s_2733	mir-1324	590.333	177	231
s_2734	mir-1197	268.667	261.667	293.333
s_2735	mir-1197	1394.67	685.333	413.333
s_2736	mir-1197	357.667	289.333	148.667
s_2737	mir-1197	2835.67	1862.33	2746.67
s_2738	mir-1321	578.667	203	203
s_2739	mir-1321	322	137.667	153.667
s_274	mir-4759	1225.67	687	2258.33
s_2740	mir-1255b-2	2147	1477.33	3605
s_2742	mir-1255b-2	1359.67	581.667	602.333
s_2743	mir-1255b-2	616.333	314.333	20737.3
s_2744	mir-1284	1483.67	926.333	750
s_2745	mir-1284	1210	851.333	608.333
s_2746	mir-1284	1094.67	600	443
s_2747	mir-1284	587.333	248.667	253
s_2748	mir-1283-2	2099.33	964.667	807.333
s_2749	mir-1283-2	1276.67	842	639.667
s_275	mir-4775	1247	960.667	1667.33
s_2750	mir-1283-2	627.667	477.667	271
s_2751	mir-1283-2	1194	585.667	568.667
s_2752	mir-1282	173.667	84.6667	83.3333
s_2753	mir-1282	327.333	91.6667	135.333
s_2754	mir-1282	486.333	85.6667	139
s_2755	mir-1282	203.667	106.667	127.333
s_2756	mir-302e	772.667	459.333	290.333
s_2757	mir-302e	279.333	99.3333	117.667
s_2758	mir-302e	673.667	340.333	334.667
s_2759	mir-302e	1029	540.333	456
s_276	mir-4775	953.333	385	464.667
s_2761	mir-548h-4	625	236.667	167.333
s_2762	mir-548h-4	445.333	400.667	371.333
s_2763	mir-548h-4	1014	514.333	356
s_2764	mir-1272	638	525.333	562.667
s_2765	mir-1272	1040.67	545.333	488
s_2766	mir-1272	680.333	407.333	324
s_2767	mir-1272	1122	927.333	2276
s_2768	mir-1269a	1011	783.667	676.667
s_2769	mir-1269a	1259.67	563.333	797.333
s_277	mir-4775	1163.67	678.667	630
s_2770	mir-1269a	307.667	69	177.333
s_2771	mir-1269a	417.333	207	296.667
s_2772	mir-1267	777.667	403.333	464.667
s_2773	mir-1267	537.333	188.667	209.667
s_2774	mir-1267	1225.33	1014.33	741.333
s_2775	mir-1267	1011.33	663.667	637.667
s_2777	mir-548o	1205.33	613	639.333
s_2778	mir-548o	1264	601	723.667
s_2779	mir-548o	1073	624	780.333
s_278	mir-4790	644.333	573.667	419
s_2780	mir-1265	345.667	233.667	273
s_2781	mir-1265	1937	1017.67	992.333
s_2782	mir-1265	1755.67	763.333	951.667
s_2783	mir-1265	751.667	354.333	328
s_2784	mir-548m	851	636.667	667.333
s_2785	mir-548m	363.333	132.667	191.667
s_2786	mir-548m	164	167.333	188.333
s_2787	mir-548m	604.667	523.333	396.667
s_2789	mir-548n	662.333	209.667	191.333
s_279	mir-4790	1131.67	736.333	798.333
s_2790	mir-548n	969.333	507	426.667
s_2791	mir-548n	985.333	556.333	377
s_2792	mir-1262	365.333	209.333	238.333
s_2793	mir-1262	434.667	388	247
s_2794	mir-1262	439.667	143.667	181.667
s_2795	mir-1262	614.333	215	347
s_2796	mir-1260a	581	254	299
s_2797	mir-1260a	643.333	359.333	3490.33
s_2798	mir-1260a	619	543.667	523
s_2799	mir-1260a	511.333	271.333	209.333
s_28	novelmir-3958	735.333	303.333	524
s_280	mir-4790	1221.33	701.667	855.333
s_2800	mir-1257	598	441.667	306.333
s_2801	mir-1257	582.333	259	107.333
s_2802	mir-1257	489	342.333	219.667
s_2803	mir-1257	420.667	205	258.667
s_2804	mir-1256	106	30	50.6667
s_2805	mir-1256	779	376.667	454
s_2806	mir-1256	1648	788.667	569.333
s_2807	mir-1256	340.333	194.333	167.667
s_2808	mir-1255a	779.333	665.667	577.333
s_2809	mir-1255a	341.333	110.333	199.333
s_281	mir-4794	778.333	458.667	395
s_2810	mir-1255a	1524.33	994	852.667
s_2811	mir-1255a	743	669	1152
s_2812	mir-1253	1631.67	902	776
s_2813	mir-1253	407.667	317	115.667
s_2814	mir-1253	1489.33	979.333	698.667
s_2815	mir-1253	239.667	122	139
s_2816	mir-1248	472.667	272.667	246.667
s_2817	mir-1248	91.6667	51	63.3333
s_2818	mir-1248	613.333	429.333	714.333
s_2819	mir-1248	848.333	455	511.667
s_282	mir-4794	798	523.333	504
s_2824	mir-548f-4	1371.33	488	460.333
s_2825	mir-548f-4	776.667	474	509.333
s_2826	mir-548f-4	701	286.667	243
s_2827	mir-548f-4	217	320.333	212.667
s_2829	mir-548f-1	753.667	249.667	338.333
s_283	mir-4794	476.667	253.667	288
s_2830	mir-548f-1	455.667	374	173
s_2831	mir-548f-1	174	41	33.3333
s_2832	mir-1243	1106.33	605.667	490
s_2833	mir-1243	1217	535.333	744.667
s_2834	mir-1243	3376.33	2136	2006.67
s_2835	mir-1243	909	325.667	344
s_2836	mir-1305	850.667	583.667	342.333
s_2837	mir-1305	2051.33	1118.67	1266.33
s_2838	mir-1305	236.333	108	143.667
s_2839	mir-1305	821.667	644	512
s_284	mir-4796	1393.67	955.333	721.667
s_2840	mir-1303	404	158	135
s_2841	mir-1303	1574.33	978.333	780.667
s_2842	mir-1303	1728	1055.67	902.333
s_2843	mir-1302-8	1426.67	834.333	776.333
s_2844	mir-1302-8	1008	611.667	524
s_2845	mir-1302-8	1967.33	1112	975
s_2846	mir-1302-8	337.667	151	116.333
s_2847	mir-548l	940	439.333	400.333
s_2848	mir-548l	412	314.667	197.667
s_2849	mir-548l	388.667	221.333	198.333
s_285	mir-4796	2240	960	1691.67
s_2850	mir-548l	1351.67	875	1741.67
s_2851	mir-1299	99.3333	4	41
s_2852	mir-1299	614.667	148	268
s_2853	mir-1299	1054.33	530.667	646.667
s_2854	mir-1299	457.333	122.333	209
s_2855	mir-548k	621	297	365
s_2856	mir-548k	714	250.667	366.667
s_2857	mir-548k	427.667	413	274.667
s_2858	mir-548k	1281.33	839	605.667
s_2859	mir-1290	824.333	702.333	980.667
s_286	mir-4796	782	380.333	341.333
s_2860	mir-1290	1872.67	1360.33	1152.33
s_2861	mir-1290	1157.67	1025.67	984
s_2862	mir-1290	897	477.333	638.333
s_2863	mir-1289-2	1309	459	711.333
s_2864	mir-1289-2	767.667	483	350.667
s_2865	mir-1289-2	274	105	189
s_2866	mir-1289-2	946.333	766.667	839
s_2867	mir-1289-1	947	431.667	411.667
s_2868	mir-1289-1	324.667	110.667	178.333
s_2869	mir-1289-1	236.333	105	139
s_287	mir-4796	1988.33	1063	819.667
s_2870	mir-1289-1	1367.33	447.333	419.667
s_2871	mir-1287	1523	885.333	648
s_2872	mir-1287	236.667	326.667	160.333
s_2873	mir-1287	924.333	818.667	818.333
s_2874	mir-1287	887.333	350	385
s_2875	mir-1285-2	953	465.667	367
s_2876	mir-1285-2	923	502.667	346.333
s_2877	mir-548j	434.667	197	197
s_2878	mir-548j	294.667	127.333	238
s_2879	mir-548j	289.333	276	206.667
s_288	mir-4801	657	494	230.667
s_2880	mir-548j	1128.67	650.333	672.667
s_2881	mir-548e	881.333	648	579.667
s_2882	mir-548e	1575.33	884.333	778.333
s_2883	mir-548e	441.667	197.667	179.667
s_2884	mir-548e	510.333	306.333	247.333
s_2885	mir-1208	714	363.667	435.667
s_2886	mir-1208	857.667	438	310.333
s_2887	mir-1208	818.333	313.333	248.333
s_2888	mir-1208	735.667	598.333	497.333
s_2889	mir-1200	41.6667	43.3333	53.6667
s_289	mir-4801	29	31.6667	39
s_2890	mir-1200	311	300	2967.67
s_2891	mir-1200	654.333	395.667	599
s_2892	mir-1200	1144	728	839
s_2893	mir-1179	863.667	591	277.333
s_2894	mir-1179	700	323	276.333
s_2895	mir-1179	680.667	287.667	320
s_2896	mir-1179	377.333	411.333	11032
s_29	novelmir-3958	714.333	580.667	380
s_290	mir-4801	465	305.333	301.667
s_2905	mir-938	1165	733.333	1022
s_2906	mir-938	771.667	590.667	1989
s_2907	mir-938	844.667	639.333	521
s_2908	mir-938	2180.33	1436	1296.67
s_2909	mir-936	659	297.333	286.667
s_291	mir-4801	1204.33	624.667	797.667
s_2910	mir-936	506.333	330.667	369.333
s_2911	mir-936	1109	569.667	1282.33
s_2912	mir-936	1616.67	859.333	852.667
s_2913	mir-934	476	594	446.333
s_2914	mir-934	807.667	408.667	513
s_2915	mir-934	173	150	119
s_2916	mir-934	838.333	661.333	679.333
s_2917	mir-924	1863.33	1312.33	2158.67
s_2918	mir-924	269.667	133.667	158.333
s_2919	mir-924	312	75	181.667
s_292	mir-5087	487.333	258.333	171.667
s_2920	mir-924	460.667	376.333	188
s_2921	mir-922	992.333	556.333	482
s_2922	mir-922	307.667	87.6667	136.333
s_2923	mir-922	1270	631	523
s_2924	mir-922	376.333	185.667	224.667
s_2925	mir-208b	1204	710	546.333
s_2926	mir-208b	776.333	601.333	391
[truncated: 6,095 more rows]

## Sheet: S4
Supplementary Table 4. miRNA-level analysis of differential sgRNA abundance of CRISPR KO screen in CD8+ T cell co-culture versus control
miRNA	sgRNA	β	Z	P	FDR	P-value (Wald test)	FDR (Wald test)
mir-6124	6	0.33989	2.3072	0.0001	0.37135	0.021041	0.57735
mir-10394	4	0.29676	1.9417	0.0022443	0.68919	0.052168	0.6009
mir-6513	4	0.29546	2.3476	0.0022443	0.68919	0.018897	0.57735
mir-18a	4	0.27646	2.5149	0.0035268	0.68919	0.011906	0.57735
mir-1471	4	0.26951	1.9896	0.0044886	0.68919	0.046635	0.6009
novelmir-5573	4	0.25845	1.8968	0.0048092	0.68919	0.057861	0.60552
mir-4656	4	0.25064	2.5881	0.0057711	0.68919	0.0096513	0.57735
mir-4540	4	0.24125	1.8968	0.0080154	0.68919	0.057851	0.60552
mir-3193	4	0.24299	1.4131	0.0080154	0.68919	0.15763	0.63114
mir-4294	4	0.23744	2.2597	0.008336	0.68919	0.023838	0.57735
mir-378d-2	4	0.23634	2.2413	0.0086566	0.68919	0.025007	0.57735
mir-106b	4	0.23507	1.6101	0.0092979	0.68919	0.10738	0.61751
mir-496	4	0.22626	2.7708	0.01058	0.68919	0.0055913	0.57735
mir-6511b-1	1	0.49524	1.5447	0.011863	0.68919	0.12243	0.61751
mir-147a	4	0.22119	1.4189	0.011863	0.68919	0.15592	0.63022
mir-10523	4	0.22422	1.5766	0.011863	0.68919	0.11489	0.61751
mir-4800	4	0.21882	1.3824	0.011863	0.68919	0.16684	0.63543
mir-4726	4	0.21607	2.3494	0.012504	0.68919	0.018804	0.57735
mir-7110	4	0.21419	1.4309	0.013466	0.68919	0.15245	0.62902
mir-17	4	0.2137	3.1919	0.013466	0.68919	0.0014136	0.45903
mir-6763	4	0.21311	1.3171	0.013786	0.68919	0.1878	0.63957
mir-3196	4	0.21164	1.2406	0.014107	0.68919	0.21476	0.65347
mir-6511a-4	1	0.46963	1.3267	0.014428	0.68919	0.18461	0.63957
mir-3183	4	0.21022	1.8923	0.014748	0.68919	0.058448	0.60552
mir-425	5	0.18589	2.5712	0.014748	0.68919	0.010136	0.57735
mir-1233-2	4	0.20932	1.7254	0.014748	0.68919	0.084451	0.60781
mir-1294	4	0.209	1.4763	0.015069	0.68919	0.13987	0.62363
mir-4443	4	0.20472	1.6835	0.016031	0.68919	0.09228	0.61065
mir-6875	4	0.20401	2.4731	0.016031	0.68919	0.013394	0.57735
mir-11401	4	0.20628	2.1379	0.016031	0.68919	0.032529	0.57735
mir-124-2	3	0.24227	2.5164	0.016351	0.68919	0.011856	0.57735
mir-658	4	0.20282	1.1175	0.016351	0.68919	0.2638	0.68796
mir-1307	4	0.20121	2.2421	0.017634	0.70115	0.024957	0.57735
mir-6828	4	0.19895	2.5067	0.018916	0.70115	0.012187	0.57735
mir-3198-2	2	0.29839	1.2204	0.018916	0.70115	0.22232	0.65835
mir-629	4	0.19232	1.3481	0.023726	0.74627	0.17764	0.63684
mir-6778	5	0.16899	2.9926	0.026932	0.74627	0.0027661	0.46973
novelmir-356	4	0.18765	1.6524	0.028214	0.74627	0.098458	0.61441
mir-6820	4	0.18546	0.96202	0.030458	0.74627	0.33604	0.73043
mir-12126	4	0.18371	1.4156	0.030779	0.74627	0.1569	0.63114
mir-603	4	0.18374	2.115	0.030779	0.74627	0.034427	0.57735
mir-6810	4	0.18331	1.7831	0.0311	0.74627	0.074575	0.60552
mir-6878	4	0.1813	1.8063	0.033344	0.74627	0.070876	0.60552
novelmir-5361	4	0.18088	1.5788	0.033344	0.74627	0.11439	0.61751
mir-223	4	0.18112	2.0416	0.033344	0.74627	0.041196	0.6009
mir-34b	4	0.18036	2.1687	0.033665	0.74627	0.030104	0.57735
novelmir-6449	4	0.17946	2.1953	0.035268	0.74627	0.028144	0.57735
mir-7515	4	0.17941	2.1243	0.035268	0.74627	0.033646	0.57735
mir-516b-2	2	0.2584	1.1678	0.035268	0.74627	0.24291	0.67046
mir-6090	4	0.17802	1.1284	0.03655	0.74627	0.25914	0.68593
mir-1261	4	0.17636	1.3187	0.037833	0.74627	0.18726	0.63957
mir-3197	4	0.17662	0.42475	0.037833	0.74627	0.67102	0.9029
mir-4513	4	0.17507	2.0885	0.038794	0.74627	0.036755	0.58177
mir-6876	4	0.1757	1.8207	0.038794	0.74627	0.06865	0.60552
mir-4321	4	0.17479	3.0504	0.039115	0.74627	0.0022855	0.46973
mir-9901	4	0.17427	1.3152	0.039115	0.74627	0.18843	0.63957
mir-449c	4	0.17387	2.3959	0.039436	0.74627	0.01658	0.57735
mir-211	4	0.17389	1.6852	0.039436	0.74627	0.091949	0.61065
mir-4663	4	0.17382	2.8702	0.039436	0.74627	0.0041015	0.5562
novelmir-3448	4	0.17386	1.7141	0.039436	0.74627	0.086507	0.60781
mir-7848	4	0.17326	1.6293	0.040398	0.74627	0.10324	0.61446
mir-6747	4	0.17242	2.2339	0.04168	0.74627	0.025488	0.57735
mir-8074	4	0.17213	3.1414	0.042321	0.74627	0.0016814	0.45903
mir-8078	4	0.17208	1.5808	0.042321	0.74627	0.11393	0.61751
mir-4277	4	0.17195	1.6597	0.042642	0.74627	0.096966	0.61441
mir-216a	4	0.17165	2.0337	0.042962	0.74627	0.04198	0.6009
mir-7150	4	0.17135	1.3031	0.043604	0.74627	0.19255	0.63998
mir-6782	4	0.17101	1.1688	0.044245	0.74627	0.2425	0.67019
P_2	1	0.32034	1.6935	0.045207	0.74627	0.090353	0.61065
mir-6856	4	0.17044	1.8771	0.045848	0.74627	0.060509	0.60552
mir-151b	4	0.17025	1.1265	0.046489	0.74627	0.25996	0.68593
mir-7158	4	0.17001	1.7906	0.04681	0.74627	0.073365	0.60552
mir-1972-2	4	0.16854	1.1924	0.047772	0.74627	0.23311	0.66339
mir-5008	4	0.16809	1.7565	0.049054	0.74627	0.079004	0.60552
let-7g	4	0.16784	1.82	0.049375	0.74627	0.06876	0.60552
mir-4684	4	0.16779	1.4111	0.049695	0.74627	0.15822	0.63114
mir-939	4	0.16735	1.3928	0.050657	0.74627	0.16367	0.63301
mir-3142	3	0.18614	1.8208	0.05194	0.74627	0.068632	0.60552
mir-544b	4	0.16698	1.4553	0.05194	0.74627	0.14558	0.62363
mir-6795	4	0.1665	1.2311	0.052902	0.74627	0.2183	0.65347
mir-6894	4	0.16648	2.1584	0.052902	0.74627	0.030895	0.57735
mir-1255b-1	3	0.18472	2.7863	0.054825	0.74627	0.0053307	0.57735
mir-7975	4	0.16598	2.114	0.054825	0.74627	0.034513	0.57735
mir-4492	4	0.16569	2.0764	0.055146	0.74627	0.037858	0.58659
novelmir-2238	1	0.29679	0.94713	0.055466	0.74627	0.34357	0.73182
mir-662	4	0.1656	1.8217	0.055466	0.74627	0.068496	0.60552
mir-1273h	4	0.16516	0.65693	0.055787	0.74627	0.51123	0.81602
mir-6165	4	0.16539	1.6849	0.055787	0.74627	0.091999	0.61065
mir-4696	4	0.16477	1.7796	0.056428	0.74627	0.075135	0.60552
mir-3166	4	0.1647	2.1324	0.056428	0.74627	0.032973	0.57735
mir-1229	4	0.16364	1.802	0.05739	0.74627	0.071541	0.60552
mir-3916	4	0.16284	2.1287	0.058993	0.74627	0.033279	0.57735
mir-22	4	0.16181	1.467	0.059955	0.74627	0.14238	0.62363
mir-758	4	0.16163	1.4513	0.059955	0.74627	0.1467	0.62363
novelmir-3707	4	0.16178	1.9218	0.059955	0.74627	0.054635	0.6009
mir-6819	4	0.16064	1.7185	0.061238	0.74627	0.085706	0.60781
mir-4301	4	0.1605	1.2491	0.061558	0.74627	0.21163	0.65209
novelmir-5414	4	0.15836	1.6995	0.063161	0.74627	0.089227	0.6103
mir-4520-1	2	0.21566	1.4027	0.063161	0.74627	0.16072	0.63114
mir-346	4	0.15798	1.9965	0.064123	0.74627	0.045876	0.6009
mir-4649	4	0.15643	1.8276	0.06765	0.75266	0.067607	0.60552
mir-214	2	0.20984	2.596	0.070856	0.75266	0.0094326	0.57735
mir-4641	4	0.15296	1.79	0.072139	0.75266	0.073451	0.60552
mir-3185	4	0.15287	2.0318	0.072139	0.75266	0.042174	0.6009
mir-30d	4	0.15235	1.5617	0.074062	0.75266	0.11836	0.61751
mir-194-2	4	0.15221	2.9691	0.074062	0.75266	0.0029871	0.46973
mir-3178	4	0.15181	1.2704	0.074383	0.75266	0.20392	0.64891
novelmir-5556	4	0.15199	1.5191	0.074383	0.75266	0.12874	0.61979
mir-4261	4	0.15163	1.2402	0.074703	0.75266	0.2149	0.65347
novelmir-4467	4	0.15069	2.4538	0.076307	0.75266	0.014137	0.57735
mir-1275	4	0.15065	1.7524	0.076307	0.75266	0.079698	0.60552
mir-600	4	0.15034	1.4959	0.076948	0.75266	0.13469	0.62071
mir-8065	4	0.14931	2.3456	0.078871	0.75266	0.018995	0.57735
mir-378e	4	0.14852	1.6201	0.079513	0.75266	0.10521	0.61446
mir-6859-3	3	0.16805	1.1765	0.082078	0.75266	0.23939	0.66634
mir-548av	4	0.14707	2.1345	0.082078	0.75266	0.032805	0.57735
mir-4283-2	1	0.25601	1.5375	0.082398	0.75266	0.12418	0.61751
novelmir-1850	4	0.1464	2.0598	0.082719	0.75266	0.039422	0.594
novelmir-5804	4	0.14589	1.8201	0.083681	0.75266	0.068746	0.60552
mir-181b-2	4	0.14603	1.7001	0.083681	0.75266	0.089118	0.6103
mir-375	4	0.14576	1.577	0.084001	0.75266	0.1148	0.61751
mir-129-1	4	0.1453	1.6583	0.084322	0.75266	0.097249	0.61441
mir-2113	4	0.14512	2.2631	0.084643	0.75266	0.023628	0.57735
mir-6882	4	0.14517	2.5569	0.084643	0.75266	0.01056	0.57735
mir-7113	4	0.14502	1.2708	0.084963	0.75266	0.2038	0.64891
mir-4692	4	0.14439	1.7062	0.085925	0.75266	0.087973	0.60879
mir-4516	4	0.14432	2.0283	0.085925	0.75266	0.042531	0.6009
mir-6132	4	0.14371	1.4509	0.086566	0.75266	0.14681	0.62363
mir-33a	4	0.14374	1.972	0.086566	0.75266	0.048611	0.6009
mir-6869	4	0.14354	2.1816	0.087207	0.75266	0.029136	0.57735
mir-155	4	0.14287	2.4894	0.088169	0.75266	0.012797	0.57735
novelmir-4884	4	0.14276	2.1609	0.088169	0.75266	0.030705	0.57735
mir-2276	4	0.14173	1.9252	0.090414	0.75266	0.054201	0.6009
mir-6823	4	0.1417	1.8531	0.090414	0.75266	0.063866	0.60552
mir-6083	4	0.14163	2.3401	0.090414	0.75266	0.019278	0.57735
mir-95	4	0.14144	1.9864	0.090734	0.75266	0.046993	0.6009
mir-4500	4	0.14102	2.1213	0.091375	0.75397	0.033898	0.57735
mir-548a-3	4	0.13999	1.3361	0.094902	0.75897	0.18152	0.63957
mir-1200	4	0.13839	1.4887	0.09907	0.76068	0.13656	0.62165
mir-4304	4	0.13798	1.8794	0.10067	0.76068	0.060191	0.60552
mir-646	4	0.13782	1.6896	0.10067	0.76068	0.091102	0.61065
mir-585	4	0.13783	1.4983	0.10067	0.76068	0.13406	0.62071
mir-12130	4	0.13717	2.2696	0.10099	0.76068	0.023233	0.57735
mir-6771	4	0.13747	1.0149	0.10099	0.76068	0.31015	0.71436
mir-604	4	0.13645	1.9668	0.10324	0.76068	0.049211	0.6009
mir-525	4	0.13613	1.3592	0.10356	0.76068	0.17408	0.63577
novelmir-6205	4	0.13626	1.5045	0.10356	0.76068	0.13246	0.62071
mir-5685	4	0.13582	1.5667	0.1042	0.76068	0.1172	0.61751
mir-3163	4	0.13561	1.1617	0.10484	0.76068	0.24534	0.67329
mir-6786	4	0.13543	1.3509	0.1058	0.76068	0.17671	0.63684
mir-31	4	0.13536	1.6577	0.1058	0.76068	0.097382	0.61441
mir-4787	4	0.13525	1.6332	0.10709	0.76068	0.10242	0.61446
mir-3686	4	0.13503	1.827	0.10741	0.76068	0.067694	0.60552
mir-6086	4	0.13483	2.0483	0.10805	0.76068	0.040529	0.6009
mir-1276	4	0.13461	1.3196	0.10805	0.76068	0.18697	0.63957
mir-4424	4	0.13477	2.2413	0.10805	0.76068	0.025008	0.57735
mir-6508	4	0.13394	0.5038	0.10965	0.76068	0.6144	0.87583
mir-4522	5	0.12158	1.4681	0.11093	0.76068	0.14209	0.62363
mir-548aj-1	3	0.15535	1.5211	0.11093	0.76068	0.12823	0.61979
mir-885	4	0.13338	2.0881	0.11125	0.76068	0.036791	0.58177
mir-4313	4	0.13332	0.43199	0.11157	0.76068	0.66575	0.89986
mir-6743	4	0.13291	1.3644	0.11318	0.76068	0.17245	0.63577
mir-1260b	4	0.13274	2.6833	0.1135	0.76068	0.00729	0.57735
mir-7111	4	0.13277	0.74348	0.1135	0.76068	0.45719	0.78957
mir-4793	4	0.13252	1.3641	0.11414	0.76068	0.17254	0.63577
novelmir-469	4	0.13255	1.6365	0.11414	0.76068	0.10174	0.61446
mir-3659	4	0.13255	2.0127	0.11414	0.76068	0.044149	0.6009
mir-1244-2	1	0.2217	1.0928	0.11606	0.76842	0.2745	0.69212
mir-4510	4	0.13153	2.1529	0.11638	0.76842	0.031324	0.57735
mir-542	4	0.13129	1.7856	0.11702	0.76842	0.074167	0.60552
mir-138-2	4	0.13073	1.7294	0.11927	0.76986	0.083742	0.60781
mir-12114	4	0.12982	2.629	0.1228	0.77246	0.0085649	0.57735
mir-4767	4	0.12977	1.3313	0.12312	0.77246	0.18309	0.63957
mir-548y	4	0.1294	1.9838	0.12408	0.77246	0.047283	0.6009
mir-208b	4	0.1294	1.9349	0.12408	0.77246	0.053004	0.6009
novelmir-3958	3	0.14788	1.4326	0.12504	0.7747	0.15198	0.62902
mir-1266	4	0.12862	1.9502	0.12536	0.7747	0.051149	0.6009
mir-6829	4	0.12843	1.2185	0.12568	0.7747	0.22305	0.65835
mir-6873	4	0.12822	1.5334	0.12696	0.77996	0.12517	0.61751
mir-4680	1	0.21422	1.4221	0.12728	0.77996	0.15499	0.63022
mir-4794	3	0.14575	2.0451	0.12889	0.78824	0.040847	0.6009
novelmir-493	3	0.14454	2.0997	0.13177	0.79038	0.035755	0.57735
mir-514a-1	1	0.21072	1.0397	0.13241	0.79065	0.29849	0.70452
mir-4781	4	0.1264	1.0006	0.13273	0.79065	0.31704	0.71708
mir-3156-1	1	0.2078	0.15651	0.1337	0.79065	0.87563	0.96973
mir-126	4	0.12583	1.2272	0.1353	0.79065	0.21974	0.65397
mir-647	4	0.12578	1.3646	0.13562	0.79065	0.17239	0.63577
mir-4441	3	0.1425	2.3828	0.13562	0.79065	0.017183	0.57735
novelmir-3641	4	0.12572	1.35	0.13562	0.79065	0.17701	0.63684
novelmir-4259	4	0.12496	2.2625	0.13786	0.79412	0.023667	0.57735
mir-4326	4	0.12405	1.2198	0.14107	0.80146	0.22256	0.65835
mir-3685	4	0.12373	1.6164	0.14267	0.80616	0.106	0.61446
mir-202	4	0.12374	1.9955	0.14267	0.80616	0.04599	0.6009
novelmir-1143	4	0.12326	0.96153	0.1446	0.8118	0.33629	0.73043
mir-215	4	0.12256	3.129	0.14684	0.8118	0.0017541	0.45903
mir-711	4	0.12253	1.5272	0.14684	0.8118	0.12671	0.61751
mir-6777	4	0.12249	2.1258	0.14716	0.8118	0.033517	0.57735
mir-378i	4	0.12238	1.7826	0.14748	0.8118	0.074652	0.60552
novelmir-6223	4	0.12226	1.3077	0.1478	0.8118	0.19097	0.63957
mir-4269	4	0.12187	1.5473	0.14877	0.8118	0.12179	0.61751
mir-323b	4	0.12156	1.7182	0.15005	0.8118	0.085768	0.60781
let-7a-1	4	0.12119	2.1387	0.15101	0.8118	0.032459	0.57735
mir-623	4	0.12108	1.0396	0.15101	0.8118	0.29852	0.70452
mir-891a	4	0.12122	1.5151	0.15101	0.8118	0.12974	0.62062
novelmir-1587	4	0.12104	1.5754	0.15101	0.8118	0.11517	0.61751
mir-5696	3	0.13743	1.0685	0.15229	0.8118	0.2853	0.69912
mir-769	4	0.12071	1.6196	0.15325	0.8118	0.10532	0.61446
mir-6718	4	0.12069	1.3477	0.1539	0.8118	0.17775	0.63684
mir-5197	4	0.12048	1.4262	0.15486	0.8118	0.15381	0.63
mir-664a	4	0.12023	1.768	0.15614	0.8118	0.077068	0.60552
mir-8061	4	0.12013	1.952	0.1571	0.8118	0.050943	0.6009
mir-4279	4	0.12016	1.4607	0.1571	0.8118	0.1441	0.62363
novelmir-5184	4	0.11943	1.4534	0.15838	0.8118	0.14612	0.62363
novelmir-4268	4	0.11938	1.7897	0.15838	0.8118	0.07351	0.60552
mir-6861	4	0.11968	0.86059	0.15838	0.8118	0.38946	0.76084
mir-6769a	4	0.11923	2.127	0.15903	0.8118	0.033419	0.57735
novelmir-3478	4	0.11909	1.6505	0.15999	0.8118	0.098835	0.61441
mir-4508	4	0.11909	0.86661	0.15999	0.8118	0.38615	0.76059
mir-607	4	0.11903	2.0127	0.15999	0.8118	0.044144	0.6009
mir-4707	4	0.1186	1.0558	0.16223	0.8118	0.29108	0.70259
mir-4751	4	0.11853	1.3954	0.16255	0.8118	0.1629	0.63196
mir-1908	4	0.1183	2.2564	0.16319	0.8118	0.024043	0.57735
mir-3915	4	0.11806	3.127	0.16351	0.8121	0.001766	0.45903
mir-548ad	3	0.13315	1.8667	0.16544	0.81517	0.06194	0.60552
mir-3665	4	0.11765	0.81246	0.16672	0.81763	0.41653	0.7734
mir-7704	4	0.11709	1.6604	0.16896	0.81763	0.096824	0.61441
mir-6082	4	0.11681	1.7685	0.16993	0.81763	0.076977	0.60552
novelmir-2610	4	0.11692	1.4016	0.16993	0.81763	0.16104	0.63114
mir-4780	4	0.11691	1.2516	0.16993	0.81763	0.2107	0.65209
mir-3180-3	4	0.11682	1.531	0.16993	0.81763	0.12577	0.61751
mir-5698	4	0.1169	1.8846	0.16993	0.81763	0.059481	0.60552
mir-4440	4	0.11679	1.4998	0.17025	0.81763	0.13366	0.62071
mir-6800	4	0.11638	1.1906	0.17153	0.81763	0.23379	0.66394
mir-520g	2	0.14937	1.1669	0.17185	0.81763	0.24326	0.67074
mir-8088	4	0.11597	1.4389	0.17217	0.81763	0.15016	0.62855
mir-1252	3	0.13011	1.3187	0.17217	0.81763	0.18726	0.63957
mir-4319	4	0.11595	1.83	0.17217	0.81763	0.067243	0.60552
mir-6762	4	0.11604	2.6364	0.17217	0.81763	0.0083792	0.57735
mir-4255	4	0.11567	1.4392	0.17249	0.81763	0.15009	0.62855
mir-4455	4	0.11566	1.3988	0.17281	0.81791	0.16188	0.63114
mir-4518	4	0.11522	1.9119	0.17506	0.82186	0.055887	0.60552
mir-8060	4	0.115	1.7856	0.17602	0.82186	0.074167	0.60552
mir-8071-2	4	0.11499	1.2552	0.17602	0.82186	0.2094	0.65209
mir-4252	4	0.11481	0.81621	0.17698	0.82388	0.41438	0.77174
mir-3917	4	0.1141	1.1773	0.17762	0.82471	0.23909	0.66634
mir-548x	2	0.14627	1.5207	0.1789	0.82471	0.12834	0.61979
mir-3162	4	0.11336	1.7245	0.18083	0.82471	0.084624	0.60781
novelmir-4631	4	0.11321	1.3562	0.18179	0.82471	0.17504	0.63684
mir-4498	4	0.11266	1.5078	0.18275	0.82471	0.1316	0.62071
mir-486-2	4	0.1129	2.6083	0.18275	0.82471	0.0090995	0.57735
novelmir-1869	4	0.11254	2.4543	0.18371	0.82471	0.014118	0.57735
mir-1185-2	4	0.1125	1.9233	0.18403	0.82471	0.054439	0.6009
mir-4502	4	0.11238	1.5815	0.18435	0.82496	0.11376	0.61751
mir-944	4	0.11199	2.4405	0.18532	0.82808	0.014666	0.57735
mir-1302-1	4	0.1111	1.5474	0.19013	0.83613	0.12177	0.61751
mir-191	4	0.11095	1.6363	0.19045	0.83613	0.10178	0.61446
mir-378d-1	4	0.11094	2.3622	0.19045	0.83613	0.018167	0.57735
mir-664b	4	0.11063	1.3255	0.19173	0.83636	0.18499	0.63957
mir-4451	4	0.11042	1.563	0.19269	0.83821	0.11805	0.61751
mir-27a	4	0.1103	1.1169	0.19269	0.83821	0.26405	0.68796
mir-146b	4	0.11	1.399	0.19333	0.83853	0.16182	0.63114
mir-4678	4	0.10944	1.4081	0.19525	0.83853	0.15909	0.63114
mir-4422	4	0.10955	1.6456	0.19525	0.83853	0.099839	0.61441
mir-6072	4	0.10941	1.9082	0.1959	0.83853	0.056367	0.60552
mir-3691	4	0.10923	2.1682	0.19686	0.83853	0.030145	0.57735
mir-8059	4	0.10901	0.9385	0.19782	0.83853	0.34799	0.73377
mir-1265	4	0.10883	2.4428	0.19846	0.83875	0.014572	0.57735
mir-3135b	4	0.10873	0.6918	0.19942	0.83941	0.48906	0.80941
mir-6799	4	0.10848	1.6863	0.19974	0.83962	0.091737	0.61065
novelmir-992	4	0.10799	1.0734	0.20231	0.83986	0.28311	0.69805
mir-4515	4	0.10787	1.3905	0.20359	0.83986	0.16439	0.63301
mir-3944	4	0.10763	1.928	0.20519	0.83986	0.05385	0.6009
mir-212	4	0.10738	1.3983	0.20712	0.83986	0.16204	0.63114
mir-3681	4	0.10732	1.3742	0.20712	0.83986	0.16937	0.63577
mir-6783	4	0.10717	1.3753	0.20808	0.83986	0.16904	0.63577
mir-761	4	0.10689	1.2988	0.20872	0.83986	0.19401	0.64147
mir-7702	4	0.10685	1.7507	0.20904	0.83986	0.079995	0.60552
mir-30a	4	0.10644	2.026	0.21097	0.83986	0.042764	0.6009
mir-648	4	0.10645	1.517	0.21097	0.83986	0.12926	0.61979
mir-3179-2	1	0.16668	1.5494	0.21129	0.83986	0.12129	0.61751
mir-19a	4	0.10619	2.0164	0.21225	0.83986	0.043756	0.6009
mir-548f-5	4	0.10616	1.4418	0.21257	0.83986	0.14936	0.62855
mir-5689	4	0.10608	1.8713	0.21289	0.83986	0.061301	0.60552
mir-5703	4	0.10566	1.8631	0.21417	0.83986	0.062454	0.60552
mir-4739	4	0.10568	0.73183	0.21417	0.83986	0.46427	0.79477
mir-4759	4	0.10577	1.8114	0.21417	0.83986	0.070085	0.60552
mir-642a	2	0.13272	1.4323	0.21513	0.83986	0.15206	0.62902
mir-940	4	0.10532	1.9376	0.21577	0.83986	0.052674	0.6009
mir-1183	4	0.10527	1.7094	0.21609	0.83986	0.087384	0.60831
mir-6871	4	0.10507	2.2667	0.21706	0.83986	0.023407	0.57735
mir-337	4	0.10481	1.9711	0.21866	0.83986	0.048708	0.6009
mir-3617	4	0.10467	2.2138	0.2193	0.83986	0.02684	0.57735
mir-3927	4	0.1046	1.9246	0.21962	0.83986	0.054285	0.6009
mir-621	4	0.10442	1.2876	0.21994	0.83986	0.19788	0.64358
mir-25	4	0.10449	1.8302	0.21994	0.83986	0.067217	0.60552
mir-6717	4	0.10433	1.4521	0.22058	0.83986	0.14649	0.62363
novelmir-3821	4	0.10409	1.0098	0.22187	0.83986	0.31258	0.71563
novelmir-4287	4	0.10393	1.9884	0.22283	0.83986	0.046767	0.6009
mir-374c	3	0.11571	2.0117	0.22347	0.83986	0.044257	0.6009
mir-1972-1	1	0.16005	1.3503	0.22379	0.83986	0.17692	0.63684
mir-6769b	4	0.10327	1.6493	0.22507	0.83986	0.099087	0.61441
mir-588	4	0.10327	1.4699	0.22507	0.83986	0.14159	0.62363
novelmir-4261	4	0.10316	2.1893	0.22539	0.83986	0.028573	0.57735
mir-27b	4	0.10306	1.4242	0.22571	0.83986	0.1544	0.63
mir-520e	4	0.10303	1.9249	0.22571	0.83986	0.054238	0.6009
mir-4731	4	0.103	1.7573	0.22603	0.83986	0.078864	0.60552
novelmir-2524	4	0.10293	1.6476	0.227	0.83986	0.099433	0.61441
mir-2355	4	0.1029	1.5374	0.227	0.83986	0.12419	0.61751
mir-1236	4	0.10259	1.0455	0.22924	0.84353	0.29578	0.70414
mir-877	4	0.10224	1.1226	0.22988	0.84353	0.26159	0.68737
mir-6847	4	0.10228	1.8196	0.22988	0.84353	0.068812	0.60552
mir-6500	4	0.10215	0.85687	0.22988	0.84353	0.39152	0.76097
mir-148a	4	0.10177	1.4664	0.23277	0.84813	0.14254	0.62363
mir-601	4	0.10077	1.5986	0.23726	0.84826	0.10991	0.61751
mir-5100	4	0.10031	2.3433	0.23982	0.84826	0.019116	0.57735
mir-6078	4	0.10003	1.1024	0.2411	0.84826	0.27027	0.69059
mir-199a-2	3	0.10999	1.2059	0.24687	0.84826	0.22784	0.66183
mir-431	4	0.099283	1.6426	0.24719	0.84826	0.10047	0.61446
novelmir-2029	4	0.099006	0.75782	0.24816	0.84826	0.44856	0.78757
mir-3615	4	0.098657	1.1064	0.24944	0.84826	0.26856	0.68999
mir-6885	4	0.098277	1.5081	0.25072	0.84826	0.13153	0.62071
mir-4762	3	0.10859	1.0755	0.252	0.84826	0.28215	0.69732
mir-9-1	4	0.097469	1.304	0.25393	0.84826	0.19224	0.63991
mir-217	4	0.097332	1.7084	0.25457	0.84826	0.08757	0.60831
mir-103a-1	1	0.14965	0.70359	0.25585	0.84826	0.48169	0.80517
mir-8052	4	0.096895	1.225	0.25745	0.84826	0.22056	0.6558
mir-6734	4	0.09681	1.6328	0.2581	0.84826	0.10252	0.61446
mir-5094	4	0.096782	1.2116	0.25842	0.84826	0.22566	0.65994
mir-6125	4	0.09654	1.2531	0.25874	0.84826	0.21017	0.65209
mir-10395	4	0.096583	1.4019	0.25874	0.84826	0.16095	0.63114
novelmir-3694	4	0.096537	1.6401	0.25874	0.84826	0.10099	0.61446
novelmir-1608	4	0.096456	1.3959	0.25906	0.84826	0.16275	0.63196
mir-1539	4	0.096166	1.1308	0.26098	0.84826	0.25814	0.68593
mir-1468	4	0.096068	1.7558	0.2613	0.84826	0.079122	0.60552
mir-3938	4	0.096104	2.3456	0.2613	0.84826	0.018995	0.57735
novelmir-3082	4	0.095935	0.90711	0.26194	0.84826	0.36435	0.74823
mir-8055	4	0.095818	1.5946	0.26226	0.84826	0.11081	0.61751
novelmir-4219	4	0.095897	2.2916	0.26226	0.84826	0.021929	0.57735
mir-574	4	0.095892	0.9425	0.26226	0.84826	0.34594	0.73201
novelmir-4814	4	0.095334	1.3495	0.2629	0.84826	0.17717	0.63684
mir-6529	4	0.095335	1.7599	0.2629	0.84826	0.078428	0.60552
mir-5195	4	0.095236	0.78661	0.26323	0.84826	0.43151	0.77887
novelmir-3840	4	0.095074	1.5723	0.26419	0.84826	0.11589	0.61751
mir-4274	4	0.09507	1.7142	0.26419	0.84826	0.086495	0.60781
mir-411	4	0.09517	1.5281	0.26419	0.84826	0.12648	0.61751
mir-3125	4	0.094551	2.2142	0.26771	0.84826	0.026814	0.57735
mir-506	4	0.094408	1.5166	0.26868	0.84826	0.12936	0.61979
mir-378c	4	0.094431	1.0787	0.26868	0.84826	0.28073	0.69508
mir-1199	4	0.094151	1.1203	0.27028	0.84826	0.26259	0.68768
mir-4501	3	0.10444	1.8556	0.27124	0.84826	0.063516	0.60552
mir-3618	4	0.093928	1.2321	0.27252	0.84826	0.2179	0.65347
mir-376c	4	0.093824	1.9376	0.27284	0.84826	0.052677	0.6009
mir-4721	4	0.093748	1.0743	0.27349	0.84826	0.28269	0.69773
mir-3929	2	0.11657	1.7765	0.27413	0.84826	0.075647	0.60552
novelmir-4113	2	0.11648	1.1794	0.27445	0.84826	0.23825	0.66634
mir-4646	4	0.093596	1.1076	0.27477	0.84826	0.26804	0.68999
mir-3664	4	0.092956	1.7286	0.27765	0.84826	0.083881	0.60781
mir-3682	4	0.0928	1.5054	0.27797	0.84826	0.13221	0.62071
mir-611	4	0.092682	1.1194	0.27829	0.84826	0.26295	0.68796
mir-550a-2	1	0.139	1.4067	0.28022	0.84826	0.15952	0.63114
mir-4703	2	0.11481	1.5747	0.28054	0.84826	0.11533	0.61751
mir-4705	4	0.092264	1.5086	0.28054	0.84826	0.1314	0.62071
mir-670	4	0.092102	1.9438	0.2815	0.84826	0.05192	0.6009
mir-103b-1	4	0.092061	2.4158	0.28182	0.84826	0.015701	0.57735
mir-4537	4	0.091956	1.2631	0.28278	0.84826	0.20655	0.64894
mir-518b	4	0.09182	1.7252	0.2831	0.84826	0.084494	0.60781
mir-519b	4	0.09182	1.2818	0.2831	0.84826	0.1999	0.64533
mir-4760	4	0.091724	1.2419	0.28342	0.84826	0.21429	0.65347
let-7e	4	0.09173	1.1954	0.28342	0.84826	0.23193	0.66279
mir-29b-2	4	0.091773	1.1065	0.28342	0.84826	0.2685	0.68999
novelmir-307	2	0.11386	1.37	0.28407	0.84826	0.17068	0.63577
mir-4493	4	0.091468	2.1486	0.28407	0.84826	0.031669	0.57735
mir-6844	1	0.13672	0.67903	0.28631	0.84826	0.49712	0.81113
mir-3677	4	0.091194	1.2282	0.28663	0.84826	0.21936	0.65384
2_mir-4477b	4	0.091118	1.0787	0.28727	0.84826	0.2807	0.69508
mir-4750	4	0.091086	1.3303	0.28791	0.84826	0.18342	0.63957
mir-548an	4	0.091035	1.6285	0.28791	0.84826	0.10341	0.61446
mir-12136	4	0.091093	1.0617	0.28791	0.84826	0.28839	0.70231
novelmir-2686	4	0.090953	0.82569	0.28855	0.84826	0.40898	0.7698
mir-6816	4	0.090455	1.4751	0.29176	0.84941	0.14019	0.62363
mir-6069	4	0.090108	0.90271	0.294	0.84941	0.36668	0.74982
mir-2115	4	0.089968	1.1101	0.29433	0.84941	0.26697	0.68964
novelmir-5001	4	0.089969	0.62693	0.29433	0.84941	0.5307	0.82557
mir-1282	4	0.090001	0.75974	0.29433	0.84941	0.44741	0.78738
mir-4450	4	0.089726	1.2203	0.29625	0.84941	0.22236	0.65835
mir-4694	2	0.1113	1.4604	0.29785	0.84941	0.14418	0.62363
mir-8068	4	0.089328	1.1707	0.29785	0.84941	0.24172	0.66941
mir-622	4	0.089354	0.68185	0.29785	0.84941	0.49533	0.81057
mir-5579	4	0.089173	1.6448	0.29881	0.84941	0.10002	0.61441
mir-7157	4	0.08892	2.0392	0.30106	0.84941	0.041432	0.6009
novelmir-4931	4	0.088783	1.5522	0.3017	0.84941	0.12061	0.61751
mir-4691	4	0.088644	1.4508	0.30202	0.84941	0.14685	0.62363
mir-7107	4	0.088716	0.96044	0.30202	0.84941	0.33683	0.73043
mir-5693	4	0.088529	1.3696	0.30298	0.84982	0.17082	0.63577
mir-4645	4	0.088381	1.2589	0.30362	0.84996	0.20807	0.65036
mir-563	4	0.088259	1.5292	0.30362	0.84996	0.12621	0.61751
mir-5700	4	0.087975	1.5565	0.30523	0.84996	0.1196	0.61751
mir-555	4	0.087699	1.2293	0.30651	0.84996	0.21896	0.65384
mir-6129	4	0.087623	1.4841	0.30747	0.84996	0.13779	0.62363
mir-1909	4	0.087636	1.2044	0.30747	0.84996	0.22845	0.66222
mir-5589	4	0.087508	1.1575	0.30811	0.84996	0.24707	0.67537
mir-519a-1	3	0.096808	1.9022	0.30875	0.84996	0.057143	0.60552
mir-5091	4	0.087245	0.92919	0.30907	0.85009	0.35279	0.73746
mir-6499	4	0.086758	1.2143	0.31164	0.85153	0.22462	0.65907
mir-339	4	0.086668	0.81042	0.31228	0.85153	0.4177	0.7734
mir-494	4	0.08654	1.8522	0.3126	0.85153	0.063998	0.60552
mir-6754	4	0.08658	1.8957	0.3126	0.85153	0.057995	0.60552
mir-3926-2	4	0.085987	2.0229	0.31613	0.85418	0.043081	0.6009
mir-4789	4	0.085931	1.841	0.31645	0.85418	0.065615	0.60552
novelmir-5496	4	0.085597	1.6227	0.31837	0.8553	0.10466	0.61446
mir-6089-1	4	0.085139	1.6926	0.32029	0.85556	0.090526	0.61065
mir-1264	4	0.085184	1.9316	0.32029	0.85556	0.053404	0.6009
mir-5006	4	0.084883	1.7644	0.32222	0.85678	0.077657	0.60552
mir-6880	4	0.084587	1.0617	0.32478	0.85811	0.28838	0.70231
mir-12113	4	0.084204	0.94313	0.32703	0.85931	0.34561	0.73182
mir-331	4	0.083716	1.3767	0.33088	0.86345	0.16861	0.63577
mir-6767	4	0.083577	0.72031	0.33216	0.86345	0.47134	0.80027
mir-1268b	4	0.083559	1.3149	0.33248	0.86345	0.18854	0.63957
mir-6512	4	0.083291	1.5409	0.33376	0.86345	0.12334	0.61751
mir-12127	4	0.083062	1.194	0.33504	0.86345	0.23248	0.66279
novelmir-4431	2	0.10248	1.0433	0.33761	0.86345	0.29681	0.70414
mir-133b	4	0.082829	1.271	0.33793	0.86345	0.20372	0.64891
mir-5706	4	0.082787	1.0514	0.33793	0.86345	0.29307	0.70259
novelmir-5722	4	0.082413	1.1933	0.34081	0.86345	0.23276	0.663
mir-518a-2	4	0.082176	1.0394	0.34274	0.86345	0.29861	0.70452
mir-4258	4	0.082056	0.36225	0.34338	0.86345	0.71716	0.92175
mir-3689b	1	0.11902	0.42013	0.34434	0.86345	0.67439	0.90665
novelmir-3964	4	0.081861	1.6593	0.34466	0.86345	0.097061	0.61441
mir-3170	4	0.081605	1.5392	0.34659	0.86661	0.12376	0.61751
mir-422a	4	0.081499	1.5615	0.34659	0.86661	0.11841	0.61751
mir-1182	4	0.081252	1.4669	0.34787	0.86661	0.14241	0.62363
mir-5705	4	0.081093	1.3636	0.34883	0.86762	0.17269	0.63577
mir-634	4	0.080892	0.88985	0.35011	0.86884	0.37355	0.75265
mir-4310	4	0.080854	1.6851	0.35043	0.86884	0.091969	0.61065
mir-628	4	0.080683	2.1399	0.35204	0.87046	0.032363	0.57735
mir-505	4	0.080605	1.5922	0.35204	0.87046	0.11134	0.61751
mir-6732	4	0.080363	1.0496	0.35268	0.87046	0.29392	0.70356
mir-3945	4	0.080365	0.99196	0.35268	0.87046	0.32122	0.7217
mir-4744	4	0.080344	1.9435	0.35332	0.87046	0.051954	0.6009
mir-6133	4	0.080279	1.5349	0.35332	0.87046	0.12482	0.61751
novelmir-285	4	0.08028	0.94949	0.35332	0.87046	0.34237	0.73109
mir-6073	4	0.080149	1.1984	0.35396	0.87097	0.23076	0.66279
novelmir-3416	4	0.079994	0.86961	0.35428	0.87097	0.38451	0.76047
novelmir-4389	4	0.079562	1.1073	0.35685	0.87346	0.26815	0.68999
mir-5093	4	0.079332	1.2756	0.35941	0.87346	0.20209	0.64847
mir-208a	4	0.079147	0.88574	0.36005	0.87346	0.37576	0.75396
mir-510	4	0.079061	1.1945	0.36037	0.87346	0.2323	0.66279
mir-6859-4	4	0.078923	0.30633	0.36037	0.87346	0.75935	0.93337
mir-4437	4	0.078546	1.4815	0.36326	0.87355	0.13846	0.62363
mir-4272	1	0.11289	0.90732	0.36454	0.87404	0.36424	0.74823
mir-5583-2	4	0.077944	1.9211	0.36646	0.87721	0.054715	0.6009
mir-320c-1	4	0.077866	0.71359	0.36775	0.87893	0.47548	0.80164
mir-4489	4	0.0777	1.4179	0.36967	0.88168	0.15622	0.63032
mir-32	4	0.077543	1.3311	0.37031	0.88168	0.18317	0.63957
mir-11181	4	0.07747	0.74073	0.37095	0.88186	0.45886	0.79158
mir-5694	4	0.077094	1.2343	0.37512	0.88502	0.21711	0.65347
mir-8067	4	0.076611	0.97727	0.37801	0.88814	0.32844	0.72523
mir-6886	4	0.076493	1.2878	0.37833	0.88814	0.19781	0.64358
mir-1279	3	0.083106	0.79075	0.37961	0.88822	0.42909	0.77674
novelmir-3907	4	0.076091	0.86186	0.38057	0.88847	0.38876	0.76084
mir-193a	4	0.075918	1.91	0.38089	0.88856	0.056139	0.60552
mir-6865	4	0.075821	1.2588	0.38153	0.88872	0.2081	0.65036
novelmir-5244	4	0.075615	0.99721	0.38314	0.88988	0.31866	0.71901
mir-3689f	4	0.075604	0.81993	0.38314	0.88988	0.41225	0.77149
mir-5011	4	0.075613	1.5022	0.38314	0.88988	0.13306	0.62071
mir-3200	4	0.075541	1.1053	0.38346	0.88988	0.26903	0.69006
mir-1915	4	0.075458	1.1121	0.3841	0.89004	0.26607	0.68918
mir-381	4	0.075014	2.1446	0.38666	0.89083	0.031983	0.57735
novelmir-3625	4	0.074797	0.87202	0.38827	0.89083	0.38319	0.7603
mir-194-1	4	0.074444	1.1425	0.39051	0.89083	0.25326	0.68099
mir-187	4	0.074363	1.4397	0.39051	0.89083	0.14995	0.62855
mir-4676	4	0.074088	0.99964	0.39179	0.89083	0.31748	0.71756
mir-302a	4	0.074026	1.3327	0.39211	0.89083	0.18264	0.63957
mir-1180	4	0.073844	0.90205	0.39468	0.89268	0.36703	0.74982
mir-320e	4	0.073748	0.73224	0.39468	0.89268	0.46402	0.79477
mir-5739	4	0.073664	1.2401	0.39532	0.89283	0.21494	0.65347
mir-4470	4	0.073541	1.5906	0.3966	0.89309	0.11171	0.61751
mir-34c	4	0.073486	1.6012	0.39724	0.89309	0.10934	0.61751
mir-3974	4	0.073448	1.1969	0.39756	0.89309	0.23134	0.66279
mir-376b	4	0.073402	0.93499	0.39756	0.89309	0.34979	0.73552
novelmir-2811	4	0.073348	1.4967	0.39788	0.89309	0.13447	0.62071
mir-759	4	0.073222	1.4951	0.39949	0.89309	0.13488	0.62071
novelmir-2330	4	0.072935	0.95293	0.40045	0.89309	0.34063	0.73109
mir-378h	4	0.072937	0.72866	0.40045	0.89309	0.46621	0.7962
mir-6738	4	0.072738	1.1011	0.40141	0.89309	0.27087	0.69077
mir-4300	4	0.072677	1.4011	0.40173	0.89309	0.16118	0.63114
mir-5697	4	0.07223	1.4763	0.4043	0.89504	0.13986	0.62363
mir-100	4	0.072211	1.0804	0.4043	0.89504	0.27997	0.69508
mir-492	5	0.066309	1.1178	0.40462	0.89504	0.26367	0.68796
mir-3978	4	0.072179	1.4379	0.40494	0.89511	0.15045	0.62855
mir-567	4	0.072125	1.6984	0.40558	0.89589	0.08944	0.61042
mir-5187	4	0.072106	0.7187	0.40654	0.89675	0.47233	0.80042
mir-7159	4	0.072033	1.6545	0.40782	0.89831	0.09803	0.61441
novelmir-2109	4	0.071436	1.2881	0.41135	0.9	0.1977	0.64358
mir-4524a	1	0.10119	0.37861	0.41135	0.9	0.70498	0.91801
mir-7160	4	0.071576	1.081	0.41135	0.9	0.27968	0.69508
mir-3123	4	0.071283	0.89011	0.41263	0.9	0.37341	0.75265
mir-590	3	0.076783	1.2832	0.41488	0.90226	0.19941	0.6452
mir-4723	4	0.070585	1.2974	0.41776	0.90226	0.1945	0.64147
mir-573	4	0.070446	1.8552	0.4184	0.90226	0.06357	0.60552
mir-379	4	0.070367	1.3454	0.41904	0.90226	0.17851	0.63684
mir-5189	4	0.07009	1.0664	0.41969	0.90226	0.28624	0.69912
mir-548t	3	0.075985	1.1829	0.42193	0.90226	0.23683	0.66634
mir-4289	4	0.069474	1.0334	0.42353	0.90232	0.3014	0.70681
mir-4790	3	0.07552	0.96998	0.42578	0.90402	0.33206	0.72782
mir-30e	4	0.06937	1.2889	0.42578	0.90402	0.19742	0.64358
mir-548i-1	3	0.075007	1.354	0.42834	0.90798	0.17573	0.63684
mir-4657	4	0.068758	1.1524	0.4293	0.90798	0.24917	0.67708
mir-4640	4	0.068733	1.1032	0.42995	0.90798	0.26995	0.69059
mir-210	4	0.068544	1.126	0.43123	0.90878	0.26016	0.68593
mir-3133	4	0.068144	0.62129	0.43315	0.90915	0.53441	0.82608
mir-4651	4	0.068056	1.3054	0.43315	0.90915	0.19176	0.63957
mir-4519	4	0.068152	1.0133	0.43315	0.90915	0.31092	0.71436
mir-5087	4	0.06812	1.3384	0.43315	0.90915	0.18077	0.63957
mir-642b	4	0.067701	0.9764	0.43572	0.90956	0.32886	0.72523
mir-3202-2	4	0.067485	1.2659	0.43732	0.90956	0.20554	0.64894
mir-4804	4	0.067254	0.7244	0.44021	0.90956	0.46882	0.79817
mir-3164	4	0.067102	1.0566	0.44181	0.90956	0.29071	0.70259
mir-6507	4	0.066771	0.76317	0.44405	0.90956	0.44536	0.78518
mir-181c	4	0.06654	1.3449	0.44534	0.90956	0.17866	0.63684
novelmir-113	4	0.06665	0.87621	0.44534	0.90956	0.38092	0.75819
mir-645	4	0.066486	0.55419	0.44566	0.90956	0.57945	0.85412
mir-4276	4	0.066465	0.68751	0.44598	0.90956	0.49176	0.80966
mir-329-2	4	0.066271	1.7646	0.4463	0.90956	0.077639	0.60552
mir-1203	4	0.066183	1.2463	0.44726	0.90956	0.21265	0.65209
mir-4737	4	0.066064	1.0184	0.44726	0.90956	0.30851	0.71357
mir-8086	4	0.065924	1.2346	0.44854	0.90956	0.21698	0.65347
mir-1206	1	0.091161	0.63996	0.44886	0.90956	0.5222	0.82048
mir-4708	4	0.065758	1.1755	0.45111	0.90956	0.2398	0.66661
mir-6080	4	0.065735	1.0527	0.45111	0.90956	0.29247	0.70259
mir-626	4	0.065769	1.5697	0.45111	0.90956	0.11649	0.61751
mir-3661	4	0.065533	0.54556	0.45239	0.90974	0.58537	0.85837
mir-6742	4	0.065297	0.93813	0.45399	0.91078	0.34818	0.73377
novelmir-4682	4	0.065265	0.66731	0.45431	0.91078	0.50458	0.81374
mir-11399	4	0.065279	0.63847	0.45431	0.91078	0.52317	0.82048
mir-631	4	0.065033	1.1763	0.45688	0.91299	0.23949	0.66634
mir-4535	4	0.064885	1.2544	0.4572	0.91299	0.2097	0.65209
novelmir-2103	4	0.064958	0.41726	0.4572	0.91299	0.67649	0.90751
mir-3168	4	0.064852	0.84887	0.45752	0.91299	0.39595	0.76276
mir-384	4	0.064792	1.1214	0.45816	0.91299	0.26213	0.68768
mir-5000	4	0.064766	1.4672	0.4588	0.91299	0.14232	0.62363
mir-718	4	0.064693	0.90733	0.45912	0.91299	0.36423	0.74823
novelmir-4419	4	0.064627	0.94971	0.45944	0.91299	0.34226	0.73109
mir-5704	4	0.064449	1.138	0.46169	0.91299	0.25511	0.68183
mir-429	4	0.06448	0.80347	0.46169	0.91299	0.4217	0.7734
mir-4264	4	0.064371	0.66479	0.46233	0.91299	0.50619	0.81507
mir-4298	4	0.064046	0.18558	0.46425	0.91299	0.85278	0.96346
mir-4704	4	0.064022	1.1409	0.46457	0.91299	0.25392	0.68099
novelmir-5700	4	0.064006	1.5064	0.46489	0.91299	0.13196	0.62071
mir-3171	2	0.077343	1.0695	0.46521	0.91299	0.28484	0.69912
mir-640	4	0.063735	0.91369	0.46778	0.91299	0.36088	0.74632
let-7b	4	0.063708	0.85974	0.4681	0.91299	0.38994	0.76097
mir-3186	4	0.063683	1.6164	0.46842	0.91299	0.106	0.61446
mir-550b-2	4	0.063633	1.0682	0.46874	0.91299	0.28543	0.69912
mir-4320	4	0.063678	1.1884	0.46874	0.91299	0.23467	0.66541
mir-3141	4	0.063588	0.9786	0.46906	0.91299	0.32778	0.72523
mir-1179	4	0.06359	1.0479	0.46906	0.91299	0.29469	0.70414
mir-548ba	2	0.076711	0.96691	0.46938	0.91299	0.33359	0.729
mir-3145	3	0.068132	1.4807	0.47034	0.91299	0.13869	0.62363
mir-6868	4	0.063274	0.93878	0.47098	0.91299	0.34784	0.73377
mir-147b	4	0.063269	1.1986	0.47098	0.91299	0.23067	0.66279
mir-1302-7	4	0.062183	1.2459	0.479	0.91348	0.21279	0.65209
mir-1287	4	0.062041	1.2089	0.47996	0.91348	0.22669	0.66018
mir-4536-1	1	0.083401	0.8361	0.48028	0.91348	0.4031	0.76709
mir-1537	4	0.061896	0.98024	0.48092	0.91348	0.32697	0.72523
mir-3652	4	0.061763	0.56689	0.48285	0.91348	0.57079	0.851
mir-6895	4	0.061724	0.62015	0.48285	0.91348	0.53516	0.82632
mir-7106	4	0.061477	0.62376	0.48413	0.91348	0.53278	0.82608
mir-6846	4	0.061553	0.49039	0.48413	0.91348	0.62385	0.88148
mir-452	4	0.061456	0.77786	0.48413	0.91348	0.43665	0.78137
mir-4683	4	0.061296	0.75174	0.48605	0.91348	0.45221	0.78793
mir-4791	4	0.061232	1.2323	0.48669	0.91348	0.21785	0.65347
mir-5089	4	0.061222	1.3686	0.48702	0.91348	0.17113	0.63577
novelmir-4990	4	0.061156	0.82328	0.48798	0.91348	0.41035	0.77012
mir-1825	4	0.061093	0.73226	0.4883	0.91348	0.46401	0.79477
novelmir-3581	4	0.060966	1.3836	0.48926	0.91348	0.16647	0.63543
novelmir-5172	4	0.060881	0.98993	0.48926	0.91348	0.32221	0.7217
mir-4536-2	4	0.060852	1.3792	0.48958	0.91348	0.16783	0.63577
mir-4722	4	0.06083	0.74524	0.49022	0.91348	0.45613	0.78862
mir-4644	4	0.060785	0.4192	0.49086	0.91348	0.67507	0.90717
mir-6781	4	0.060562	0.81122	0.4915	0.91413	0.41724	0.7734
mir-765	4	0.060138	0.49046	0.49471	0.91642	0.62381	0.88148
mir-4511	4	0.059913	0.7454	0.49503	0.91642	0.45603	0.78862
mir-184	4	0.059946	0.78613	0.49503	0.91642	0.43179	0.77887
novelmir-3329	4	0.060015	0.444	0.49503	0.91642	0.65704	0.89427
novelmir-1148	4	0.05938	0.84971	0.50016	0.91691	0.39549	0.76276
mir-6818	4	0.059361	0.66902	0.50048	0.91691	0.50349	0.81344
mir-4710	4	0.059271	1.1454	0.50112	0.91691	0.25205	0.68099
mir-3650	4	0.059114	1.7211	0.50176	0.91691	0.085241	0.60781
mir-4251	4	0.059133	1.2657	0.50176	0.91691	0.20564	0.64894
mir-6796	4	0.059019	1.0186	0.50337	0.91691	0.30839	0.71357
mir-7151	4	0.058836	1.0932	0.50401	0.91691	0.2743	0.69212
mir-7847	4	0.058773	0.69192	0.50401	0.91691	0.48899	0.80941
mir-4652	4	0.058753	1.211	0.50433	0.91691	0.2259	0.65994
mir-632	4	0.058594	0.79448	0.50593	0.91691	0.42692	0.77563
mir-3976	4	0.058527	0.96219	0.50657	0.91754	0.33595	0.73043
mir-583	1	0.077423	0.68325	0.5085	0.91787	0.49445	0.81057
P_0	1	0.077001	1.0121	0.50978	0.91854	0.31149	0.71436
mir-4695	4	0.058052	0.75134	0.51042	0.91864	0.45245	0.78793
mir-4292	4	0.057928	1.0142	0.51202	0.91901	0.31047	0.71436
mir-3614	4	0.057913	0.8924	0.51202	0.91901	0.37218	0.75265
mir-675	4	0.057811	0.38652	0.51298	0.91901	0.69911	0.91735
mir-4668	4	0.057356	1.0372	0.51427	0.92031	0.29963	0.70581
mir-3191	4	0.057157	1.0047	0.51523	0.92031	0.31502	0.71668
mir-320a	4	0.056609	0.72571	0.51683	0.92031	0.46802	0.79811
mir-151a	3	0.061509	0.75723	0.51715	0.92031	0.44891	0.78757
mir-7705	2	0.068406	1.4037	0.51747	0.92031	0.1604	0.63114
mir-4281	4	0.056433	0.53011	0.51779	0.92031	0.59603	0.86553
mir-1304	4	0.056358	1.0476	0.51811	0.92031	0.29484	0.70414
mir-9986	4	0.056237	1.3083	0.51908	0.92031	0.19079	0.63957
mir-5587	4	0.056094	1.0848	0.5194	0.92031	0.27799	0.69508
mir-5584	4	0.055883	0.73373	0.52164	0.92031	0.46312	0.79477
mir-3115	4	0.055487	0.45428	0.52421	0.92031	0.64963	0.89335
mir-4713	4	0.055038	0.75924	0.52517	0.92031	0.44771	0.78738
mir-7161	4	0.055042	1.7038	0.52517	0.92031	0.08842	0.60879
mir-154	4	0.054941	1.2908	0.52613	0.92031	0.19677	0.64263
mir-3935	4	0.054719	1.3591	0.52837	0.92031	0.1741	0.63577
mir-3660	4	0.054663	1.0472	0.52902	0.92031	0.295	0.70414
novelmir-5390	4	0.054599	0.73972	0.52934	0.92031	0.45947	0.7922
mir-4434	4	0.054445	0.58292	0.5303	0.92031	0.55995	0.8429
mir-548w	4	0.054232	1.1533	0.5319	0.92031	0.24881	0.67708
mir-1255a	4	0.054053	0.70638	0.53318	0.92031	0.47995	0.80439
mir-6839	4	0.053943	1.0082	0.53382	0.92031	0.31334	0.71563
novelmir-884	4	0.053744	0.9373	0.53543	0.92031	0.3486	0.73416
mir-3074	4	0.053744	0.6498	0.53543	0.92031	0.51582	0.82006
novelmir-3419	4	0.05368	1.1538	0.53575	0.92031	0.24857	0.67708
mir-153-2	4	0.053561	0.97556	0.53703	0.92031	0.32928	0.72523
mir-6075	4	0.053328	0.68307	0.5396	0.92031	0.49457	0.81057
mir-516b-1	4	0.053299	0.76853	0.5396	0.92031	0.44217	0.78494
let-7a-3	4	0.053344	1.0223	0.5396	0.92031	0.30663	0.71211
mir-3156-2	1	0.070952	1.3271	0.54056	0.92031	0.18447	0.63957
mir-633	4	0.05308	0.96865	0.54056	0.92031	0.33272	0.72875
mir-6761	4	0.052888	0.41266	0.54184	0.92098	0.67986	0.90919
novelmir-4429	4	0.052802	0.62133	0.54248	0.921	0.53438	0.82608
novelmir-5336	4	0.052818	0.64501	0.54248	0.921	0.51892	0.82034
novelmir-3570	4	0.052676	0.79207	0.54312	0.921	0.42832	0.7758
mir-455	4	0.052484	0.95633	0.54441	0.921	0.33891	0.73109
mir-3671	4	0.052316	0.80492	0.54505	0.921	0.42087	0.7734
mir-606	4	0.052322	0.81847	0.54505	0.921	0.41309	0.77149
mir-4643	4	0.052231	1.429	0.54569	0.921	0.15301	0.62954
mir-4260	4	0.052128	0.67802	0.54697	0.92166	0.49776	0.81113
mir-5004	4	0.052177	1.0051	0.54697	0.92166	0.31486	0.71668
mir-4728	4	0.051942	0.47857	0.54857	0.92187	0.63224	0.88577
mir-3914-2	4	0.051852	1.5281	0.54857	0.92187	0.12649	0.61751
mir-6748	4	0.05175	0.57118	0.54954	0.92234	0.56788	0.84844
mir-188	4	0.051632	0.8488	0.54986	0.92234	0.39599	0.76276
mir-128-1	4	0.051536	1.1766	0.55114	0.92234	0.23936	0.66634
mir-639	4	0.051435	0.58563	0.5521	0.92234	0.55813	0.84288
mir-4491	4	0.051446	0.86066	0.5521	0.92234	0.38942	0.76084
mir-12124	4	0.051078	0.53038	0.55563	0.92275	0.59585	0.86553
mir-6863	4	0.050921	0.75015	0.55627	0.92275	0.45317	0.78862
mir-4725	4	0.050869	0.73363	0.55723	0.92275	0.46318	0.79477
mir-9500	4	0.050768	0.8487	0.55819	0.92275	0.39605	0.76276
mir-591	4	0.050666	1.0395	0.55915	0.92275	0.29859	0.70452
mir-4745	4	0.050656	0.71849	0.55915	0.92275	0.47245	0.80042
mir-520b	4	0.050551	1.2102	0.55947	0.92279	0.22619	0.65994
mir-4727	4	0.050307	0.87454	0.5614	0.92304	0.38182	0.75854
mir-5191	4	0.050334	0.65521	0.5614	0.92304	0.51234	0.81696
mir-5002	4	0.050188	0.71953	0.56268	0.92368	0.47181	0.80042
mir-602	4	0.04995	1.336	0.56685	0.92469	0.18154	0.63957
novelmir-4482	4	0.049781	0.58011	0.56813	0.92581	0.56184	0.84388
mir-5007	4	0.049743	1.0598	0.56845	0.92585	0.28922	0.70256
mir-4448	4	0.049702	0.22899	0.56941	0.92645	0.81887	0.95789
mir-4632	4	0.049189	0.69223	0.57422	0.92898	0.48879	0.80941
mir-515-1	3	0.052988	1.396	0.57518	0.92905	0.16271	0.63196
mir-6510	4	0.048994	0.56435	0.57679	0.92924	0.57252	0.8518
mir-377	4	0.04849	0.73092	0.58256	0.93231	0.46483	0.79485
mir-4315-2	4	0.048406	0.97149	0.58288	0.93231	0.3313	0.72719
mir-3117	4	0.048178	1.1504	0.5848	0.93395	0.24997	0.67737
let-7f-2	4	0.048164	0.71715	0.58512	0.93398	0.47328	0.80101
mir-5681b	4	0.047967	1.3509	0.58609	0.93456	0.17672	0.63684
mir-7109	4	0.048015	1.1955	0.58609	0.93456	0.23189	0.66279
mir-548a-2	4	0.047818	1.178	0.58769	0.93568	0.23882	0.66634
novelmir-5595	4	0.047658	0.64211	0.58961	0.93594	0.5208	0.82048
mir-8066	4	0.047606	1.2169	0.59025	0.93594	0.22363	0.65864
mir-4325	4	0.047605	0.74723	0.59025	0.93594	0.45492	0.78862
mir-6884	4	0.047453	1.0433	0.59154	0.93702	0.29683	0.70414
mir-6892	4	0.047465	0.70107	0.59154	0.93702	0.48326	0.80517
mir-548aj-2	4	0.047371	1.352	0.59218	0.93756	0.17636	0.63684
mir-8085	4	0.047233	0.87063	0.59314	0.93778	0.38396	0.76045
mir-6089-2	1	0.061356	0.44831	0.59346	0.93778	0.65393	0.89427
mir-6081	4	0.046982	0.95285	0.59634	0.93939	0.34066	0.73109
mir-181a-2	3	0.05006	0.79273	0.59731	0.93955	0.42794	0.77563
mir-4445	4	0.046594	0.53901	0.60051	0.94121	0.58988	0.86134
mir-6830	4	0.046605	0.80272	0.60051	0.94121	0.42214	0.7734
mir-548f-3	4	0.046406	0.98638	0.60276	0.94286	0.32394	0.7217
novelmir-456	4	0.046467	0.62516	0.60276	0.94286	0.53187	0.82608
novelmir-2875	4	0.046167	0.80112	0.60532	0.94411	0.42306	0.7734
mir-1285-1	4	0.046015	0.528	0.60596	0.94411	0.5975	0.86587
novelmir-6492	4	0.045871	0.9936	0.60693	0.94414	0.32042	0.72053
mir-618	4	0.045785	0.74531	0.60853	0.94428	0.45608	0.78862
mir-1286	4	0.045762	1.0256	0.60853	0.94428	0.30509	0.71211
mir-4712	4	0.045564	0.56747	0.60885	0.94431	0.57039	0.85081
mir-3649	4	0.045242	0.8194	0.61013	0.9445	0.41256	0.77149
novelmir-1316	4	0.045192	0.41807	0.61077	0.9445	0.67589	0.90749
novelmir-2444	4	0.045108	0.76747	0.61173	0.9445	0.4428	0.78509
novelmir-1190	4	0.045035	0.63596	0.6127	0.9445	0.5248	0.82048
novelmir-5218	4	0.044913	0.61506	0.61334	0.9445	0.53852	0.82945
mir-7154	4	0.044813	0.58852	0.61398	0.9445	0.55618	0.84129
mir-5580	4	0.044758	0.82884	0.61462	0.9445	0.4072	0.76968
mir-3675	4	0.044725	1.1512	0.61462	0.9445	0.24965	0.67708
mir-4642	4	0.044573	0.80208	0.6159	0.9445	0.42251	0.7734
mir-6806	4	0.044402	1.231	0.61847	0.9445	0.21831	0.65347
novelmir-2086	4	0.044408	0.58171	0.61847	0.9445	0.56076	0.84371
mir-873	4	0.044216	0.77046	0.61975	0.9445	0.44103	0.78469
mir-6720	4	0.044077	1.378	0.62167	0.9445	0.1682	0.63577
P_1	1	0.057467	1.5285	0.62167	0.9445	0.1264	0.61751
novelmir-3509	4	0.043581	0.98834	0.62777	0.9491	0.32298	0.7217
mir-4288	4	0.043473	0.84511	0.62873	0.94918	0.39805	0.76419
mir-5582	4	0.043361	0.88179	0.62873	0.94918	0.37789	0.75553
novelmir-4562	4	0.043298	0.59676	0.62969	0.95017	0.55067	0.8381
mir-4444-2	4	0.042919	1.5556	0.63322	0.95135	0.1198	0.61751
mir-8063	4	0.042274	0.86506	0.64155	0.95837	0.387	0.76059
mir-6866	4	0.042162	0.51255	0.64219	0.95837	0.60827	0.87267
mir-6802	4	0.042059	0.44355	0.64315	0.95935	0.65737	0.89427
mir-548h-2	4	0.041893	1.0245	0.64476	0.95996	0.30561	0.71211
mir-4756	4	0.041776	0.54651	0.6454	0.95996	0.58471	0.85782
mir-299	4	0.041678	0.86919	0.64604	0.95996	0.38475	0.76047
mir-92a-1	4	0.041637	0.57689	0.64668	0.95996	0.56402	0.84494
mir-302c	4	0.041541	0.64384	0.647	0.95996	0.51968	0.82048
mir-3609	4	0.041359	0.99791	0.64957	0.95996	0.31832	0.71894
mir-4485	4	0.041361	0.75631	0.64957	0.95996	0.44946	0.78757
novelmir-3180	4	0.041288	1.0718	0.64989	0.95996	0.28382	0.69869
mir-6857	4	0.041136	0.38148	0.65213	0.95996	0.70285	0.91801
mir-520a	4	0.041117	1.0565	0.65245	0.95996	0.29074	0.70259
mir-6744	4	0.04109	0.56263	0.65277	0.95996	0.57369	0.85189
novelmir-945	4	0.040975	0.38451	0.65374	0.95996	0.7006	0.91801
mir-7855	4	0.040992	0.67239	0.65374	0.95996	0.50133	0.81344
mir-137	4	0.040902	0.70028	0.65406	0.95996	0.48375	0.80557
novelmir-3505	4	0.040731	0.92127	0.65598	0.95996	0.35691	0.74195
mir-548o	3	0.043554	1.3086	0.65662	0.95996	0.19068	0.63957
mir-548bb	4	0.040493	0.78438	0.65822	0.95996	0.43281	0.77887
mir-516a-2	4	0.040341	0.8365	0.65951	0.95996	0.40287	0.76709
mir-5687	4	0.040362	0.87533	0.65951	0.95996	0.3814	0.75854
mir-6877	4	0.040282	0.84926	0.65951	0.95996	0.39574	0.76276
mir-4706	4	0.040141	0.68643	0.66143	0.95998	0.49244	0.80966
mir-767	4	0.039861	0.60295	0.66335	0.96143	0.54654	0.8344
novelmir-3838	4	0.039745	0.80496	0.66367	0.96145	0.42084	0.7734
mir-4525	4	0.039041	0.55188	0.67329	0.96863	0.58103	0.85563
mir-10398	4	0.038949	0.92575	0.6749	0.9696	0.35458	0.7395
mir-1258	4	0.038789	0.42287	0.67586	0.9701	0.67239	0.90435
mir-3139	4	0.038514	0.60519	0.67938	0.97113	0.54506	0.83321
mir-4637	4	0.038528	0.62175	0.67938	0.97113	0.5341	0.82608
novelmir-3413	4	0.038468	0.45858	0.68003	0.97115	0.64654	0.89307
novelmir-3347	3	0.040866	0.36642	0.68067	0.97125	0.71406	0.92031
mir-4495	2	0.045013	1.0357	0.68227	0.97125	0.30036	0.70597
mir-4633	4	0.038244	1.0197	0.68227	0.97125	0.30787	0.71357
mir-1283-2	4	0.038028	1.0668	0.68419	0.97275	0.28608	0.69912
mir-4317	4	0.037945	0.86801	0.68483	0.97275	0.38539	0.76059
mir-130b	4	0.037795	0.41029	0.6858	0.97275	0.68159	0.90931
mir-501	4	0.03778	0.44209	0.6858	0.97275	0.65842	0.89509
mir-192	4	0.037805	0.52168	0.6858	0.97275	0.6019	0.86832
mir-3155b	3	0.039899	1.2345	0.68612	0.97275	0.21703	0.65347
mir-4457	4	0.037748	0.38486	0.68644	0.97275	0.70034	0.91801
mir-1295a	2	0.044342	0.81819	0.68676	0.97275	0.41325	0.77149
mir-4747	4	0.037563	0.58925	0.68868	0.97328	0.55569	0.84102
mir-3678	4	0.037389	0.82565	0.68996	0.97332	0.409	0.7698
mir-1225	4	0.037107	0.77392	0.69157	0.97469	0.43898	0.78194
novelmir-1259	4	0.037162	0.50133	0.69157	0.97469	0.61614	0.87741
mir-6798	4	0.037026	1.0518	0.69189	0.97471	0.29288	0.70259
mir-1912	4	0.036788	0.35322	0.69445	0.97568	0.72393	0.92311
mir-6803	4	0.036705	0.59302	0.69542	0.97574	0.55317	0.83998
mir-921	4	0.035949	0.66123	0.70055	0.97773	0.50846	0.81602
mir-6745	4	0.03574	0.56443	0.70343	0.97773	0.57246	0.8518
mir-199a-1	4	0.03579	0.7058	0.70343	0.97773	0.48032	0.80457
mir-487b	4	0.03561	1.0874	0.70375	0.97773	0.27687	0.69446
mir-4420	4	0.035573	0.53799	0.70471	0.97773	0.59059	0.86157
novelmir-3282	1	0.044339	0.6339	0.70471	0.97773	0.52615	0.82176
mir-627	4	0.035454	0.35783	0.70535	0.97773	0.72047	0.92307
mir-3146	4	0.035352	0.79306	0.70792	0.97773	0.42775	0.77563
novelmir-388	4	0.035282	0.37699	0.7092	0.97773	0.70618	0.91807
novelmir-1347	4	0.035245	0.5568	0.70952	0.97773	0.57766	0.85407
mir-3149	2	0.041405	0.30866	0.71016	0.97773	0.75758	0.93333
mir-3134	4	0.035213	0.6693	0.71016	0.97773	0.5033	0.81344
novelmir-2028	4	0.035149	0.71378	0.71048	0.97773	0.47536	0.80164
mir-6737	4	0.035067	0.44685	0.71177	0.97773	0.65498	0.89427
mir-617	4	0.034975	0.51881	0.71209	0.97773	0.60389	0.86967
mir-676	4	0.034992	0.90736	0.71209	0.97773	0.36422	0.74823
mir-490	4	0.034648	0.95199	0.71369	0.97773	0.3411	0.73109
mir-5188	4	0.034613	0.80749	0.71401	0.97773	0.41939	0.7734
mir-4514	4	0.034528	0.56345	0.71497	0.97773	0.57313	0.8518
mir-361	4	0.034352	0.38576	0.7169	0.97773	0.69968	0.9177
mir-5088	4	0.034252	0.84985	0.71786	0.97773	0.39541	0.76276
mir-4779	4	0.033949	0.50682	0.71914	0.97773	0.61228	0.87441
mir-4748	4	0.033943	0.48376	0.71914	0.97773	0.62856	0.88236
mir-3132	4	0.033551	0.39878	0.72267	0.97773	0.69005	0.91431
novelmir-4681	4	0.033503	0.49807	0.72299	0.97773	0.61843	0.87934
mir-7108	4	0.033419	0.82873	0.72331	0.97773	0.40726	0.76968
mir-4773-1	3	0.035144	1.1473	0.72491	0.97773	0.25125	0.67965
mir-7851	4	0.033258	0.17694	0.72587	0.97773	0.85956	0.96507
mir-205	4	0.033263	0.54026	0.72587	0.97773	0.58902	0.86119
mir-4697	4	0.033254	0.4106	0.72619	0.97773	0.68137	0.90931
mir-6797	4	0.033186	0.26937	0.72684	0.97773	0.78764	0.94342
novelmir-6383	4	0.033213	0.84923	0.72684	0.97773	0.39575	0.76276
mir-376a-1	4	0.033209	0.92053	0.72684	0.97773	0.3573	0.74195
mir-615	4	0.033092	0.63929	0.7278	0.97773	0.52264	0.82048
mir-548au	4	0.03311	0.54005	0.7278	0.97773	0.58916	0.86119
mir-4648	4	0.033022	0.37389	0.72844	0.97773	0.70849	0.91844
mir-1298	4	0.032924	0.41565	0.7294	0.97773	0.67767	0.90796
mir-135b	4	0.032878	0.68841	0.7294	0.97773	0.49119	0.80966
mir-12117	4	0.032823	1.2334	0.73036	0.97773	0.21743	0.65347
novelmir-4354	4	0.032769	0.67492	0.73068	0.97773	0.49973	0.81344
mir-579	4	0.032787	0.67644	0.73068	0.97773	0.49876	0.81234
mir-6824	4	0.032653	0.72999	0.73197	0.97773	0.46539	0.79538
mir-3157	4	0.032412	0.54268	0.73421	0.97823	0.58735	0.86007
mir-4743	4	0.032306	0.9744	0.73485	0.97823	0.32986	0.72539
mir-1301	4	0.032195	0.44002	0.73774	0.97899	0.65992	0.89569
mir-5585	4	0.032041	0.3556	0.73902	0.97899	0.72214	0.92307
mir-297	1	0.039896	0.64154	0.7403	0.97899	0.52117	0.82048
mir-372	4	0.031708	0.8024	0.74158	0.97899	0.42232	0.7734
mir-4430	4	0.031652	0.64672	0.74255	0.97899	0.51781	0.82027
novelmir-6186	4	0.031355	0.82816	0.74415	0.97899	0.40758	0.76968
mir-6773	4	0.031211	0.16895	0.74479	0.97899	0.86583	0.96588
mir-6792	4	0.031211	0.69686	0.74479	0.97899	0.48589	0.80783
mir-6071	4	0.031212	0.64969	0.74479	0.97899	0.51589	0.82006
mir-554	4	0.031037	0.4764	0.74511	0.97899	0.63379	0.88577
mir-3181	4	0.031122	0.60992	0.74511	0.97899	0.54192	0.8322
mir-605	4	0.030742	0.63678	0.74671	0.97899	0.52427	0.82048
novelmir-1792	4	0.030705	0.84223	0.74671	0.97899	0.39966	0.76444
mir-7845	4	0.03064	0.51829	0.74703	0.97899	0.60425	0.86971
mir-4666b	4	0.030079	0.88687	0.75409	0.98289	0.37515	0.75396
novelmir-3851	4	0.02993	0.32319	0.75505	0.98289	0.74655	0.92999
mir-4672	4	0.029925	0.36649	0.75505	0.98289	0.714	0.92031
mir-5680	4	0.029638	0.61443	0.75858	0.98347	0.53893	0.82967
mir-4267	4	0.029335	0.30448	0.76018	0.98347	0.76076	0.93344
mir-4482	4	0.029218	0.50476	0.7605	0.98347	0.61373	0.87567
mir-543	3	0.031449	0.3743	0.76178	0.98347	0.70818	0.91843
mir-6076	4	0.029059	0.47757	0.7621	0.98347	0.63296	0.88577
novelmir-2185	4	0.029049	0.83421	0.76242	0.98347	0.40416	0.76783
mir-548bc	4	0.029041	0.52732	0.76242	0.98347	0.59797	0.86587
mir-8064	4	0.028845	0.46034	0.76467	0.98396	0.64527	0.89287
mir-6128	4	0.028636	0.81431	0.76755	0.98396	0.41547	0.77226
mir-6826	4	0.02852	0.67455	0.76884	0.98396	0.49996	0.81344
mir-4784	4	0.028266	0.45078	0.77172	0.98396	0.65215	0.89348
mir-3689d-1	4	0.028286	0.89249	0.77172	0.98396	0.37213	0.75265
mir-320c-2	4	0.028217	0.27203	0.77204	0.98396	0.7856	0.94302
mir-4785	4	0.028217	0.23082	0.77204	0.98396	0.81745	0.95765
mir-4719	1	0.034699	0.50103	0.77493	0.98396	0.61635	0.87741
novelmir-3492	3	0.029475	0.65851	0.77845	0.98396	0.51021	0.81602
mir-1277	4	0.027834	0.28198	0.7791	0.98396	0.77796	0.94085
mir-4735	4	0.027744	0.43188	0.78006	0.98396	0.66583	0.89986
mir-138-1	4	0.027533	0.54652	0.78358	0.98396	0.58471	0.85782
novelmir-3480	4	0.027563	0.59659	0.78358	0.98396	0.55078	0.8381
mir-125b-2	4	0.027486	0.32778	0.78455	0.98396	0.74308	0.9283
mir-433	4	0.027484	0.76281	0.78487	0.98396	0.44558	0.78518
novelmir-3831	4	0.027401	0.49055	0.78615	0.98396	0.62375	0.88148
mir-518c	4	0.027131	0.29173	0.78871	0.98439	0.7705	0.93701
mir-551b	4	0.027035	0.62408	0.78968	0.98441	0.53258	0.82608
mir-4730	4	0.026932	0.27773	0.79192	0.98603	0.78122	0.94114
let-7i	4	0.026895	0.51143	0.79224	0.98603	0.60905	0.87289
mir-4754	4	0.026724	0.4837	0.79416	0.98657	0.6286	0.88236
mir-7856	4	0.026775	0.57469	0.79416	0.98657	0.5655	0.84595
mir-423	4	0.026616	1.1058	0.79545	0.98657	0.26883	0.69006
novelmir-2665	4	0.026534	0.44828	0.79577	0.98657	0.65395	0.89427
mir-6504	4	0.026367	0.86046	0.79705	0.98657	0.38953	0.76084
mir-541	4	0.026344	0.51356	0.79705	0.98657	0.60756	0.87246
mir-3182	4	0.026302	0.49506	0.79737	0.98657	0.62056	0.88018
mir-4268	4	0.026233	0.49588	0.79769	0.98657	0.61998	0.88017
mir-4427	4	0.026144	0.34857	0.79833	0.98657	0.72741	0.92453
novelmir-3611	4	0.02591	0.37027	0.79929	0.98657	0.71118	0.91867
mir-4433a	4	0.025935	0.60953	0.79929	0.98657	0.54217	0.8322
mir-4772	4	0.025804	0.49906	0.80122	0.98657	0.61774	0.87898
novelmir-5289	4	0.025719	0.34128	0.80154	0.98657	0.73289	0.92538
mir-6872	4	0.025707	0.28436	0.80154	0.98657	0.77613	0.94034
novelmir-5072	4	0.025633	0.72803	0.80218	0.98657	0.4666	0.7962
mir-7973-1	1	0.030279	0.26994	0.80442	0.98657	0.78721	0.94326
mir-3918	4	0.025437	0.31117	0.80539	0.98657	0.75567	0.93233
mir-1224	4	0.02529	0.51873	0.80571	0.98657	0.60395	0.86967
mir-4761	4	0.025317	0.51073	0.80571	0.98657	0.60954	0.87289
mir-6852	4	0.025077	0.25539	0.80891	0.98657	0.79842	0.94867
mir-1244-4	4	0.025071	0.9322	0.80891	0.98657	0.35123	0.736
novelmir-2366	4	0.024877	0.20284	0.81084	0.98657	0.83926	0.95969
mir-3064	4	0.024717	0.21844	0.81212	0.98657	0.82709	0.958
mir-378a	4	0.02473	0.33354	0.81212	0.98657	0.73873	0.9268
mir-7156	4	0.024684	0.35411	0.81244	0.98657	0.72325	0.92307
mir-548aq	2	0.028699	0.40009	0.8134	0.98657	0.68909	0.91381
mir-216b	4	0.024102	0.4863	0.81565	0.98657	0.62675	0.88219
mir-4262	4	0.024138	0.4142	0.81565	0.98657	0.67873	0.90817
mir-6784	4	0.023979	0.2942	0.81693	0.98657	0.7686	0.93701
novelmir-6523	4	0.02393	0.40937	0.81789	0.98657	0.68227	0.90931
mir-595	4	0.023847	0.61693	0.81853	0.98657	0.53728	0.82877
mir-610	4	0.023721	0.62367	0.82046	0.98657	0.53284	0.82608
mir-3672	1	0.027572	0.35109	0.82366	0.98657	0.72552	0.92374
mir-6858	4	0.023379	0.14052	0.82398	0.98657	0.88825	0.97187
mir-7846	4	0.023339	0.2759	0.8243	0.98657	0.78262	0.94138
mir-5701-3	4	0.023203	0.94527	0.82462	0.98657	0.34452	0.73182
mir-4436b-2	4	0.023263	0.6707	0.82462	0.98657	0.50241	0.81344
mir-7155	4	0.023023	0.35087	0.82687	0.98812	0.72569	0.92374
mir-4528	3	0.024782	0.21205	0.82687	0.98812	0.83206	0.9587
mir-6506	4	0.022983	0.41561	0.82719	0.98813	0.67769	0.90796
mir-548z	3	0.024362	0.36155	0.83168	0.98932	0.71769	0.92175
mir-4488	4	0.022694	0.28292	0.83328	0.99047	0.77724	0.94034
novelmir-2442	4	0.022579	0.29782	0.83392	0.99053	0.76584	0.93667
mir-3130-1	2	0.026332	0.37927	0.83617	0.99053	0.70449	0.91801
novelmir-3863	4	0.022183	0.38025	0.83745	0.99053	0.70376	0.91801
mir-520c	3	0.023563	0.31413	0.84033	0.99055	0.75343	0.93227
mir-762	4	0.021891	0.34696	0.84033	0.99055	0.72862	0.92457
mir-4734	4	0.021515	0.23339	0.84643	0.9936	0.81546	0.95689
mir-4669	4	0.021435	0.28013	0.84771	0.99361	0.77938	0.94111
mir-5688	4	0.021328	0.53316	0.84931	0.99368	0.59393	0.8643
mir-4733	4	0.021281	0.48578	0.84963	0.99368	0.62712	0.88219
novelmir-402	4	0.021049	0.50984	0.85027	0.99368	0.61016	0.87313
mir-92a-2	4	0.02086	0.28613	0.85123	0.99368	0.77478	0.93956
mir-301b	4	0.020899	0.34531	0.85123	0.99368	0.72986	0.92491
mir-934	4	0.02081	0.5546	0.85155	0.99368	0.57917	0.85412
mir-370	4	0.020642	0.62751	0.85284	0.99368	0.53032	0.82545
mir-487a	4	0.020592	0.43599	0.85348	0.99368	0.66284	0.89848
mir-548j	4	0.020557	0.23018	0.85508	0.99368	0.81795	0.95765
mir-219a-2	2	0.023698	0.31187	0.8554	0.99368	0.75514	0.93233
mir-149	4	0.020534	0.3151	0.85572	0.99368	0.75268	0.93227
mir-219b	4	0.020518	0.72796	0.85604	0.99368	0.46664	0.7962
mir-562	4	0.020512	0.29631	0.85668	0.99368	0.76699	0.93667
mir-4286	4	0.020457	0.65851	0.85701	0.99368	0.51021	0.81602
mir-548aa-1	4	0.02049	0.87799	0.85701	0.99368	0.37995	0.75724
mir-548f-2	4	0.02047	0.20184	0.85701	0.99368	0.84004	0.96002
mir-8081	4	0.020411	0.37932	0.85765	0.99369	0.70445	0.91801
mir-665	4	0.019951	0.55093	0.86214	0.99407	0.58168	0.85578
mir-3692	4	0.019894	0.42925	0.8631	0.99407	0.66774	0.90059
mir-10226	4	0.019773	0.29138	0.86374	0.99407	0.77076	0.93701
mir-6757	4	0.0197	0.35058	0.86438	0.99407	0.7259	0.92374
mir-1260a	4	0.01964	0.37131	0.86566	0.99407	0.7104	0.91867
mir-9985	4	0.01949	0.30595	0.86694	0.99407	0.75964	0.93337
novelmir-2924	4	0.019324	0.28682	0.86823	0.99407	0.77425	0.9395
mir-548x-2	4	0.019335	0.32135	0.86823	0.99407	0.74795	0.93016
mir-1343	4	0.019241	0.39413	0.87079	0.99407	0.69349	0.91544
mir-7974	4	0.019212	0.24391	0.87111	0.99407	0.8073	0.95205
mir-548s	4	0.019184	0.35501	0.87207	0.99407	0.72258	0.92307
novelmir-2105	2	0.021252	0.50152	0.87656	0.99407	0.616	0.87741
mir-1270	4	0.018564	0.33068	0.87849	0.99407	0.74088	0.92789
mir-4769	4	0.018545	0.29583	0.87849	0.99407	0.76736	0.93675
mir-4299	4	0.018485	0.35785	0.87913	0.99407	0.72046	0.92307
novelmir-2905	4	0.018472	0.22241	0.87945	0.99407	0.824	0.958
mir-4732	4	0.018367	0.21998	0.88041	0.99407	0.82589	0.958
mir-6893	4	0.018291	0.23594	0.88105	0.99407	0.81348	0.95528
mir-3921	4	0.018223	0.22944	0.88169	0.99407	0.81852	0.95789
mir-3654	4	0.01816	0.38876	0.88169	0.99407	0.69745	0.9171
mir-5691	4	0.01816	0.29633	0.88169	0.99407	0.76698	0.93667
mir-599	4	0.018177	0.32879	0.88169	0.99407	0.74232	0.9283
mir-548ah	4	0.017995	0.40432	0.88233	0.99407	0.68598	0.91162
mir-3118-2	2	0.020053	0.38711	0.88362	0.99407	0.69868	0.91735
mir-3202-1	2	0.019786	0.23846	0.88458	0.99407	0.81152	0.95367
mir-143	4	0.017755	0.36172	0.88682	0.99407	0.71756	0.92175
mir-935	4	0.017682	0.2381	0.88746	0.99407	0.8118	0.95367
mir-2467	4	0.017544	0.39452	0.88843	0.99407	0.69319	0.91544
mir-410	4	0.017484	0.40529	0.88875	0.99407	0.68527	0.91145
mir-6879	4	0.017452	0.31248	0.88939	0.99407	0.75468	0.93233
mir-365b	4	0.017418	0.35234	0.88939	0.99407	0.72458	0.92319
mir-1976	4	0.017398	0.41197	0.88971	0.99407	0.68036	0.90919
mir-3657	4	0.017142	0.371	0.89227	0.99407	0.71064	0.91867
mir-4295	4	0.017003	0.27801	0.89259	0.99407	0.78101	0.94114
mir-558	4	0.017078	0.21717	0.89259	0.99407	0.82807	0.958
novelmir-3125	1	0.01808	0.18881	0.89484	0.99407	0.85024	0.96346
mir-5586	4	0.01674	0.17028	0.8958	0.99407	0.86479	0.96588
mir-4462	4	0.0167	0.12034	0.89676	0.99407	0.90422	0.97358
mir-4446	4	0.016629	0.35546	0.89708	0.99407	0.72224	0.92307
mir-876	4	0.016601	0.30699	0.8974	0.99407	0.75885	0.93337
mir-4660	4	0.016449	0.33005	0.89804	0.99407	0.74136	0.92789
novelmir-2104	4	0.016302	0.31365	0.89901	0.99407	0.75378	0.93227
mir-3620	4	0.016295	0.25301	0.89901	0.99407	0.80026	0.94978
mir-4538	4	0.016207	0.14571	0.90061	0.99407	0.88415	0.97187
mir-6715b	4	0.016152	0.34234	0.90093	0.99407	0.7321	0.92491
mir-4442	4	0.016117	0.22505	0.90125	0.99407	0.82194	0.958
mir-512-2	4	0.015314	0.48519	0.90895	0.99407	0.62754	0.88219
mir-4496	4	0.015327	0.21564	0.90895	0.99407	0.82927	0.95806
mir-7162	4	0.015235	0.18626	0.90927	0.99407	0.85224	0.96346
mir-3621	4	0.015207	0.092348	0.90927	0.99407	0.92642	0.97703
let-7c	4	0.015115	0.3136	0.91087	0.99407	0.75383	0.93227
mir-450b	4	0.015108	0.24029	0.91119	0.99407	0.81011	0.95289
mir-30b	4	0.01495	0.32487	0.91247	0.99407	0.74528	0.92981
mir-5196	4	0.014979	0.27177	0.91247	0.99407	0.7858	0.94302
novelmir-649	4	0.0149	0.33438	0.91279	0.99407	0.73809	0.92677
mir-548aw	4	0.014899	0.16777	0.91279	0.99407	0.86677	0.96588
mir-4509-1	4	0.0149	0.30526	0.91279	0.99407	0.76016	0.93337
mir-4282	4	0.014864	0.40263	0.91311	0.99407	0.68722	0.91249
mir-938	4	0.014732	0.2608	0.91311	0.99407	0.79425	0.9465
mir-6822	4	0.014684	0.19921	0.91343	0.99407	0.8421	0.96174
novelmir-1961	4	0.014527	0.3221	0.91504	0.99547	0.74737	0.93016
novelmir-3009	4	0.014316	0.15775	0.91728	0.99652	0.87466	0.96946
novelmir-2470	4	0.014334	0.33317	0.91728	0.99652	0.73901	0.9268
mir-7843	4	0.01426	0.22355	0.91824	0.99687	0.82311	0.958
novelmir-6509	4	0.014238	0.22275	0.91856	0.99687	0.82373	0.958
mir-3622b	4	0.014015	0.26085	0.92209	0.99861	0.79421	0.9465
mir-4758	4	0.013457	0.21722	0.92786	0.99869	0.82804	0.958
novelmir-482	4	0.013513	0.23051	0.92786	0.99869	0.8177	0.95765
mir-1272	4	0.013418	0.20784	0.92818	0.99869	0.83535	0.9593
novelmir-3433	1	0.012948	0.16931	0.93075	0.99869	0.86555	0.96588
mir-4475	4	0.013243	0.3056	0.93107	0.99869	0.75991	0.93337
novelmir-1836	4	0.013074	0.27759	0.93171	0.99869	0.78132	0.94114
mir-4533	4	0.01294	0.37487	0.93395	0.99869	0.70775	0.91843
mir-2277	4	0.012871	0.27085	0.93395	0.99869	0.78651	0.94311
mir-5702	4	0.012876	0.33647	0.93395	0.99869	0.73652	0.92625
mir-144	4	2.05e-05	0.00042202	0.93427	0.99869	0.99966	0.99982
novelmir-4663	4	0.00031845	0.004039	0.9362	0.99869	0.99678	0.9986
mir-4681	4	0.012556	0.30136	0.93716	0.99869	0.76314	0.93462
mir-6889	4	0.00051246	0.0095599	0.9378	0.99869	0.99237	0.99781
novelmir-3957	4	0.0005848	0.0223	0.93812	0.99869	0.98221	0.99393
mir-4776-1	3	0.014186	0.34043	0.93812	0.99869	0.73353	0.92538
mir-6774	4	0.012483	0.16358	0.93844	0.99869	0.87006	0.96746
novelmir-855	4	0.012424	0.18278	0.93972	0.99869	0.85497	0.96409
mir-4520-2	4	0.012385	0.21785	0.94004	0.99869	0.82755	0.958
novelmir-5452	4	0.012368	0.24316	0.94037	0.99869	0.80788	0.95205
mir-98	4	0.00086771	0.022251	0.94069	0.99869	0.98225	0.99393
mir-6864	4	0.00092013	0.012352	0.94133	0.99869	0.99014	0.99718
novelmir-261	4	0.0010124	0.014848	0.94197	0.99869	0.98815	0.99678
mir-5708	4	0.0010697	0.020479	0.94229	0.99869	0.98366	0.9945
mir-4534	4	0.0011331	0.02827	0.94261	0.99869	0.97745	0.99271
mir-3689c	4	0.0011165	0.026287	0.94261	0.99869	0.97903	0.99271
mir-511	4	0.0012257	0.028992	0.94325	0.99869	0.97687	0.99271
mir-4465	4	0.012004	0.23095	0.94389	0.99869	0.81735	0.95765
mir-3122	4	0.011845	0.20283	0.94485	0.99869	0.83927	0.95969
mir-34a	4	0.011512	0.22209	0.9471	0.99869	0.82424	0.958
mir-9-2	4	0.011359	0.30094	0.94838	0.99869	0.76346	0.93462
mir-3674	4	0.011222	0.2183	0.94966	0.99869	0.8272	0.958
mir-3622a	3	0.012861	0.15879	0.94966	0.99869	0.87384	0.96924
mir-3126	4	0.0017391	0.038351	0.94998	0.99869	0.96941	0.99131
mir-4494	4	0.0019521	0.034777	0.95159	0.99869	0.97226	0.99131
mir-4305	4	0.01093	0.11366	0.95287	0.99869	0.90951	0.9742
mir-1257	4	0.0021938	0.04475	0.95383	0.99869	0.96431	0.9903
mir-3118-1	4	0.0021822	0.046948	0.95383	0.99869	0.96255	0.98985
mir-328	4	0.010693	0.05769	0.95447	0.99869	0.954	0.986
mir-1178	4	0.010518	0.19863	0.95608	0.99869	0.84256	0.96178
mir-637	4	0.010528	0.14858	0.95608	0.99869	0.88189	0.97039
mir-889	4	0.010482	0.20372	0.95704	0.99869	0.83857	0.95969
mir-374a	4	0.0025211	0.03287	0.95832	0.99869	0.97378	0.99161
mir-325	4	0.0025611	0.08232	0.95832	0.99869	0.93439	0.97765
mir-5692c-1	2	0.010585	0.13706	0.95896	0.99869	0.89098	0.97235
mir-1207	4	0.0027551	0.048334	0.95992	0.99869	0.96145	0.98969
mir-5590	2	0.0010061	0.027006	0.96024	0.99869	0.97846	0.99271
mir-5190	4	0.00293	0.037155	0.96153	0.99869	0.97036	0.99131
mir-127	4	0.0029141	0.045042	0.96153	0.99869	0.96407	0.9903
mir-4526	4	0.0030457	0.12627	0.96185	0.99869	0.89952	0.97358
mir-7-1	4	0.0099961	0.19113	0.96185	0.99869	0.84842	0.96331
mir-4741	4	0.0099818	0.28355	0.96217	0.99869	0.77676	0.94034
mir-4693	2	0.0098593	0.5089	0.96345	0.99869	0.61082	0.87352
mir-3613	4	0.0031907	0.061476	0.96377	0.99869	0.95098	0.98444
mir-6787	4	0.0031906	0.039342	0.96377	0.99869	0.96862	0.99131
mir-7976	4	0.0098338	0.20333	0.96473	0.99869	0.83888	0.95969
mir-7112	4	0.0098495	0.12538	0.96473	0.99869	0.90022	0.97358
mir-383	4	0.0032511	0.11439	0.96505	0.99869	0.90893	0.9742
mir-142	4	0.0097973	0.20818	0.96569	0.99869	0.83509	0.9593
mir-6770-1	4	0.0033136	0.11631	0.96569	0.99869	0.90741	0.97358
mir-6088	4	0.0097292	0.20559	0.96634	0.99869	0.83711	0.95969
mir-609	4	0.0096403	0.11833	0.96698	0.99869	0.9058	0.97358
mir-365a	4	0.0096777	0.27642	0.96698	0.99869	0.78222	0.94138
mir-6801	4	0.0095016	0.11722	0.96762	0.99869	0.90669	0.97358
mir-668	4	0.0095132	0.24935	0.96762	0.99869	0.80309	0.95076
mir-12125	4	0.009428	0.16159	0.96794	0.99869	0.87163	0.96782
mir-764	4	0.0094495	0.19765	0.96794	0.99869	0.84332	0.96178
mir-193b	4	0.0094616	0.23068	0.96794	0.99869	0.81757	0.95765
mir-4786	4	0.0036642	0.080719	0.96826	0.99869	0.93567	0.97806
mir-6788	4	0.0037189	0.11024	0.9689	0.99869	0.91222	0.97438
mir-5194	4	0.0037346	0.084287	0.96922	0.99869	0.93283	0.97765
mir-6843	4	0.0039152	0.11058	0.9705	0.99869	0.91195	0.97438
mir-520d	3	0.010388	0.26799	0.97082	0.99869	0.78871	0.94397
mir-1226	4	0.0091581	0.10241	0.97114	0.99869	0.91843	0.97601
novelmir-4438	4	0.0090736	0.24196	0.97147	0.99869	0.80881	0.95231
mir-545	4	0.0040212	0.074466	0.97211	0.99869	0.94064	0.97934
mir-578	4	0.0040385	0.072092	0.97243	0.99869	0.94253	0.98061
mir-5001	4	0.0090285	0.15465	0.97243	0.99869	0.8771	0.96973
mir-6516	4	0.0042007	0.067201	0.97371	0.99869	0.94642	0.982
mir-196a-1	4	0.0042969	0.035234	0.97531	0.99869	0.97189	0.99131
mir-6077	4	0.008784	0.17593	0.97531	0.99869	0.86035	0.96517
mir-135a-2	4	0.0087991	0.2271	0.97531	0.99869	0.82035	0.95789
mir-4307	4	0.008719	0.13731	0.97595	0.99869	0.89078	0.97235
mir-4263	4	0.0086045	0.19356	0.97724	0.99869	0.84652	0.96308
mir-3120	3	0.0099176	0.16469	0.97724	0.99869	0.86919	0.96746
mir-4531	4	0.0085526	0.090945	0.97756	0.99869	0.92754	0.97703
mir-548h-5	4	0.0084175	0.15056	0.97884	0.99869	0.88032	0.97038
mir-3155a	4	0.0084024	0.12321	0.97884	0.99869	0.90194	0.97358
novelmir-5688	4	0.004542	0.047067	0.97884	0.99869	0.96246	0.98985
mir-943	4	0.0083335	0.11749	0.97948	0.99869	0.90647	0.97358
mir-5047	4	0.0083044	0.092471	0.9798	0.99869	0.92632	0.97703
mir-302b	4	0.0081985	0.25214	0.9798	0.99869	0.80093	0.94995
mir-656	4	0.0080453	0.18023	0.98076	0.99869	0.85698	0.96443
mir-302d	4	0.008032	0.098668	0.98076	0.99869	0.9214	0.97684
mir-649	4	0.0080139	0.11224	0.98108	0.99869	0.91063	0.97438
mir-12121	4	0.0048141	0.086509	0.98108	0.99869	0.93106	0.97765
mir-200a	4	0.0080157	0.20803	0.98108	0.99869	0.83521	0.9593
mir-15b	4	0.0048708	0.13339	0.98269	0.99871	0.89389	0.97261
mir-580	4	0.0079388	0.1401	0.98269	0.99871	0.88858	0.97187
mir-4768	4	0.0078319	0.15038	0.98365	0.99871	0.88047	0.97038
mir-625	4	0.0050079	0.043296	0.98397	0.99871	0.96547	0.9903
mir-4797	4	0.0051179	0.093839	0.98493	0.99871	0.92524	0.97703
mir-630	4	0.0077605	0.093128	0.98589	0.99871	0.9258	0.97703
mir-3167	4	0.0077499	0.16219	0.98589	0.99871	0.87116	0.96782
mir-548ak	3	0.0060185	0.082353	0.98653	0.99871	0.93437	0.97765
mir-3154	4	0.0052435	0.061571	0.98653	0.99871	0.9509	0.98444
mir-1-1	4	0.0052975	0.11531	0.98685	0.99871	0.9082	0.97407
mir-4473	4	0.0076124	0.10174	0.9875	0.99871	0.91896	0.97624
mir-2682	4	0.0076582	0.15344	0.9875	0.99871	0.87805	0.96973
mir-3688-1	3	0.0064263	0.18995	0.98782	0.99871	0.84935	0.96332
novelmir-2791	4	0.0054258	0.10863	0.98814	0.99871	0.9135	0.97462
mir-499b	3	0.0084305	0.21067	0.98878	0.99871	0.83314	0.95876
mir-1262	4	0.0075384	0.13073	0.98878	0.99871	0.89599	0.9733
mir-10392	4	0.0073835	0.14118	0.98974	0.99871	0.88773	0.97187
mir-6867	4	0.0055698	0.15603	0.99006	0.99871	0.87601	0.96973
novelmir-4017	4	0.0056014	0.089472	0.99038	0.99871	0.92871	0.97709
mir-2116	4	0.0056405	0.1107	0.9907	0.99871	0.91185	0.97438
mir-4635	4	0.0056107	0.14167	0.9907	0.99871	0.88734	0.97187
mir-504	4	0.005831	0.091507	0.99166	0.99871	0.92709	0.97703
mir-12120	4	0.0057622	0.099569	0.99166	0.99871	0.92069	0.97642
novelmir-6178	4	0.0057504	0.078252	0.99166	0.99871	0.93763	0.97841
mir-521-1	4	0.0058511	0.17884	0.99198	0.99871	0.85806	0.96443
novelmir-3387	4	0.0058525	0.17291	0.99231	0.99871	0.86272	0.96588
mir-548c	1	0.00192	0.0048681	0.99263	0.99871	0.99612	0.9986
mir-9898	4	0.0059671	0.13977	0.99295	0.99871	0.88884	0.97187
mir-3909	4	0.0059999	0.076808	0.99327	0.99871	0.93878	0.97862
mir-6134	4	0.0059721	0.11877	0.99327	0.99871	0.90546	0.97358
mir-10525	4	0.0060663	0.16374	0.99327	0.99871	0.86994	0.96746
mir-3943	4	0.0070489	0.074362	0.99487	0.99871	0.94072	0.97934
mir-4323	4	0.0069959	0.11671	0.99583	0.99871	0.90709	0.97358
mir-663a	4	0.006933	0.048349	0.99583	0.99871	0.96144	0.98969
mir-148b	4	0.0063589	0.10663	0.99647	0.99871	0.91509	0.97545
mir-513a-2	3	0.0072892	0.17472	0.99647	0.99871	0.8613	0.96564
mir-4483	4	0.0065146	0.13504	0.99776	0.99904	0.89258	0.97261
novelmir-3632	4	0.0065439	0.1535	0.99808	0.99904	0.87801	0.96973
mir-942	4	0.0065867	0.17892	0.99872	0.99904	0.858	0.96443
mir-587	4	0.0066639	0.11673	0.99968	0.99968	0.90708	0.97358

## Sheet: S5
Supplementary Table 5. sgRNA-level abundance of CRISPR KO screen in CD8+ T cell co-culture versus control across replicates
sgRNA	miRNA	Baseline Day0 (mean)	Control Day3 (mean)	CD8⁺ T Day3 (mean)
s_0	novelmir-1307	208.994	286.725	212.803
s_1	novelmir-1307	68.8446	60.7371	25.0515
s_10	novelmir-2379	415.942	385.465	417.121
s_100	mir-507	320.834	327.358	273.013
s_1000	mir-4509-1	517.847	555.328	610.45
s_1001	mir-4509-1	341.362	277.197	327.599
s_1002	mir-4512	146.11	140.829	183.756
s_1003	mir-4512	45.8375	86.9854	32.1242
s_1004	mir-4512	160.648	90.7523	161.272
s_1005	mir-4512	130.392	78.0149	91.3195
s_1006	mir-4514	443.711	355.816	419.878
s_1007	mir-4514	159.369	126.091	138.075
s_1008	mir-4514	387.318	290.958	460.228
s_1009	mir-4514	876.166	883.07	815.736
s_101	mir-507	470.524	462.924	436.773
s_1010	mir-4523	518.643	388.377	469.155
s_1011	mir-4523	420.831	468.061	387.475
s_1012	mir-4523	327.563	212.388	282.062
s_1013	mir-4523	430.312	379.585	390.766
s_1014	mir-378i	338.913	261.681	449.482
s_1015	mir-378i	149.278	154.555	130.397
s_1016	mir-378i	176.209	143.674	159.51
s_1017	mir-378i	437.277	371.716	437.798
s_1018	mir-4538	299.557	222.293	247.167
s_1019	mir-4538	62.4905	112.598	70.8332
s_102	mir-507	156.242	184.636	202.681
s_1020	mir-4538	999.282	1231.1	1049.49
s_1021	mir-4538	69.3759	82.4579	100.447
s_1022	mir-4540	135.034	46.1482	185.854
s_1023	mir-4540	467.82	543.021	554.77
s_1024	mir-4540	526.463	458.115	648.478
s_1025	mir-4540	916.989	894.819	1086.64
s_1026	mir-4639	587.373	610.352	586.596
s_1027	mir-4639	610.301	678.874	640.668
s_1028	mir-4639	374.471	425.063	377.588
s_1029	mir-4639	404.158	311.304	372.676
s_103	mir-507	538.975	357.923	421.285
s_1030	mir-4641	486.115	633.051	555.876
s_1031	mir-4641	419.532	297.348	529.857
s_1032	mir-4641	331.202	407.001	394.057
s_1033	mir-4641	175.698	137.003	155.346
s_1034	mir-4648	737.268	719.565	594.61
s_1035	mir-4648	272.016	173.845	260.673
s_1036	mir-4648	75.7699	109.341	71.7034
s_1037	mir-4648	703.43	669.837	850.568
s_1038	mir-4653	228.972	294.689	207.311
s_1039	mir-4653	384.663	364.625	395.288
s_104	mir-553	304.88	429.68	268.751
s_1040	mir-4653	264.55	253.14	208.238
s_1041	mir-4653	645.493	695.793	672.828
s_1042	mir-4660	304.072	297.947	342.095
s_1043	mir-4660	171.056	175.581	144.423
s_1044	mir-4660	364.725	306.236	347.44
s_1045	mir-4660	349.96	347.995	341.848
s_1046	mir-4662a	719.258	780.251	723.421
s_1047	mir-4662a	719.996	650.626	641.552
s_1048	mir-4662a	947.067	909.664	915.814
s_1049	mir-4662a	1392.89	1477.23	1266.28
s_105	mir-553	696.624	761.404	676.2
s_1054	mir-4698	547.149	557.243	572.269
s_1055	mir-4698	286.101	160.831	240.666
s_1056	mir-4698	334.202	349.44	337.575
s_1057	mir-4698	329.067	293.947	338.242
s_106	mir-553	651.887	650.984	752.431
s_1060	mir-3198-2	99.6629	111.551	167.691
s_1061	mir-3198-2	240.853	266.28	260.971
s_1062	mir-4715	680.326	537.262	635.046
s_1063	mir-4715	783.155	655.333	825.774
s_1064	mir-4715	900.05	703.637	757.256
s_1065	mir-4715	469.905	627.648	431.058
s_1066	mir-4724	1648.75	1586.19	1564.35
s_1067	mir-4724	902.166	726.958	888.377
s_1068	mir-4724	852.394	870.535	855.456
s_1069	mir-4724	433.263	471.833	356.319
s_107	mir-568	672.712	661.681	592.791
s_1070	mir-4735	991.04	1133.86	1078.11
s_1071	mir-4735	174.517	165.779	169.497
s_1072	mir-4735	558.56	441.943	633.891
s_1073	mir-4735	625.88	478.046	539.44
s_1074	mir-4736	548.742	646.009	525.918
s_1075	mir-4736	432.723	431.165	351.33
s_1076	mir-4736	1387.91	1632.55	1436.65
s_1077	mir-4736	481.207	542.555	497.096
s_1078	mir-4753	551.782	479.393	595.401
s_1079	mir-4753	361.193	317.081	371.343
s_108	mir-568	327.326	295.624	272.744
s_1080	mir-4753	1097.3	965.971	989.101
s_1081	mir-4753	141.84	137.715	90.7964
s_1082	mir-4762	900.198	783.956	820.041
s_1084	mir-4762	422.071	451.472	402.561
s_1085	mir-4762	616.357	360.984	692.68
s_1086	mir-4766	315.098	236.193	243.274
s_1087	mir-4766	640.684	556.419	531.194
s_1088	mir-4766	407.602	470.594	397.717
s_1089	mir-4766	58.2811	129.858	78.2205
s_109	mir-568	1027.18	1108.78	834.557
s_1090	mir-4795	224.831	263.22	201.653
s_1091	mir-4795	1025.63	1152.07	1002.56
s_1093	mir-4795	277.042	325.153	261.597
s_1096	mir-3688-2	718.245	642.751	677.883
s_1098	mir-5000	466.974	387.621	549.896
s_1099	mir-5000	823.061	667.77	855.223
s_11	novelmir-2379	314.931	347.575	240.051
s_110	mir-568	612.669	600.119	499.116
s_1100	mir-5000	977.789	933.369	928.981
s_1101	mir-5000	897.807	891.956	795.515
s_1102	mir-5089	515.378	500.161	510.073
s_1103	mir-5089	528.136	588.542	625.704
s_1104	mir-5089	930.356	1098.24	1064.07
s_1105	mir-5089	407.602	291.204	389.137
s_1106	mir-5092	606.217	607.256	708.392
s_1107	mir-5092	424.568	382.118	356.812
s_1108	mir-5092	375.051	398.438	355.093
s_1109	mir-5092	779.762	824.427	846.532
s_111	mir-590	825.46	712.088	814.63
s_1110	mir-5188	825.798	804.804	807.768
s_1111	mir-5188	222.391	259.909	238.042
s_1112	mir-5188	814.907	785.831	851.623
s_1113	mir-5188	714.753	931.003	774.259
s_1114	mir-5193	269.35	222.772	200.84
s_1115	mir-5193	390.388	335.898	373.753
s_1116	mir-5193	1399.96	1301.97	1484.16
s_1117	mir-5193	175.678	184.122	131.11
s_1118	mir-5571	1016.52	819.152	1065.55
s_1119	mir-5571	387.023	256.872	323.384
s_112	mir-590	421.754	456.192	530.589
s_1120	mir-5571	733.047	782.377	782.327
s_1121	mir-5571	133.698	108.952	136.277
s_1122	mir-548as	46.0438	61.9407	38.7307
s_1123	mir-548as	463.431	364.589	422.69
s_1124	mir-548as	729.311	862.427	797.434
s_1125	mir-548as	726.979	668.357	591.663
s_1126	mir-548at	119.099	208.075	132.081
s_1127	mir-548at	361.311	326.687	338.646
s_1128	mir-548at	135.271	112.791	120.668
s_1129	mir-548at	1120.25	1161.44	1173.92
s_113	mir-590	369.751	301.297	378.326
s_1130	mir-5588	544.759	634.162	551.501
s_1131	mir-5588	654.612	807.024	661.157
s_1132	mir-5588	1192.6	1136.11	1074.65
s_1133	mir-5588	757.55	791.621	693.045
s_1134	mir-5685	355.754	361.158	456.356
s_1135	mir-5685	611.363	658.08	552.718
s_1136	mir-5685	50.0081	26.7091	51.8081
s_1137	mir-5685	312.66	407.301	370.179
s_1138	mir-5681b	1096.86	1261.44	1191.61
s_1139	mir-5681b	732.508	650.178	800.08
s_114	mir-592	478.265	344.856	449.46
s_1140	mir-5681b	516.127	511.067	508.075
s_1141	mir-5681b	1628.58	1923.59	1676.37
s_1142	mir-5704	1438.6	1506.37	1720.35
s_1143	mir-5704	425.573	490.202	390.544
s_1144	mir-5704	438.371	611.812	539.175
s_1145	mir-5704	722.011	721.201	634.322
s_1146	mir-6074	344.824	358.979	308.707
s_1147	mir-6074	575.961	534.117	415.728
s_1148	mir-6074	145.981	141.925	136.413
s_1149	mir-6074	473.996	381.616	459.469
s_115	mir-592	587.557	440.015	467.848
s_1150	mir-6078	238.109	252.943	252.559
s_1151	mir-6078	186.903	153.651	224.886
s_1152	mir-6078	159.241	246.877	194.667
s_1153	mir-6078	184.305	185.348	169.619
s_1154	mir-6079	373.782	361.601	293.23
s_1155	mir-6079	59.4805	61.8511	25.675
s_1156	mir-6079	676.263	741.378	769.837
s_1157	mir-6079	954.801	940.406	937.371
s_1158	mir-6125	344.687	324.748	433.471
s_1159	mir-6125	686.856	908.486	762.317
s_116	mir-592	477.193	503.203	494.117
s_1160	mir-6125	338.383	254.59	306.197
s_1161	mir-6125	107.512	116.007	114.606
s_1162	mir-6131	362.128	394.748	351.466
s_1163	mir-6131	199.463	125.792	236.792
s_1164	mir-6131	314.135	381.183	260.204
s_1165	mir-6131	257.822	228.905	187.874
s_1166	mir-6132	322.358	341.678	329.941
s_1167	mir-6132	631.951	730.91	755.803
s_1168	mir-6132	196.925	88.9853	223.167
s_1169	mir-6132	163.786	153.597	135.54
s_117	mir-620	1000.93	1189.02	973.96
s_1170	mir-6717	232.258	158.734	264.744
s_1171	mir-6717	271.967	351.762	281.896
s_1172	mir-6717	502.434	512.232	512.816
s_1173	mir-6717	470.2	431.554	505.283
s_1174	mir-6718	528.893	711.68	549.37
s_1175	mir-6718	239.271	263.327	320.537
s_1176	mir-6718	317.579	248.488	289.259
s_1177	mir-6718	416.051	609.556	485.724
s_1178	mir-6745	459.204	365.654	422.381
s_1179	mir-6745	396.997	352.389	469.111
s_1180	mir-6745	258.226	224.611	227.486
s_1181	mir-6745	318.728	389.165	319.768
s_1182	mir-6755	691.422	890.243	692.243
s_1183	mir-6755	464.455	441.101	377.575
s_1184	mir-6755	807.756	672.172	670.765
s_1185	mir-6755	709.008	660.7	720.889
s_1186	mir-6833	168.095	142.171	159.23
s_1187	mir-6833	372.466	265.883	304.681
s_1188	mir-6833	323.027	488.179	361.754
s_1189	mir-6833	324.807	330.981	294.562
s_119	mir-620	726.233	827.782	717.324
s_1190	mir-6838	209.673	375.483	205.338
s_1191	mir-6838	394.774	449.982	431.373
s_1192	mir-6838	720.23	476.015	800.671
s_1193	mir-6838	178.679	183.133	182.661
s_1194	mir-6854	200.633	175.845	121.95
s_1195	mir-6854	350.315	328.364	311.131
s_1196	mir-6854	126.22	113.323	89.1779
s_1197	mir-6854	55.6245	102.586	62.6328
s_1198	mir-7515	572.863	584.355	541.774
s_1199	mir-7515	256.966	295.803	272.408
s_12	novelmir-2379	538.76	657.699	621.334
s_120	mir-620	646.31	691.816	693.764
s_1200	mir-7515	176.043	151.262	201.03
s_1201	mir-7515	281.478	177.702	359.938
s_1202	mir-7703	374.955	453.016	349.091
s_1203	mir-7703	229.04	154.058	162.99
s_1204	mir-7703	1356.37	1444.81	1559.25
s_1205	mir-7703	1021.93	943.71	918.905
s_1206	mir-7704	214.956	178.905	223.793
s_1207	mir-7704	398.572	351.629	458.219
s_1208	mir-7704	207.214	256.447	248.631
s_1209	mir-7704	151.658	125.385	145.082
s_121	mir-626	271.858	303.99	324.116
s_1210	mir-7843	501.755	608.621	527.019
s_1211	mir-7843	449.396	449.06	462.77
s_1212	mir-7843	259.789	209.123	242.417
s_1213	mir-7843	149.828	152.639	162.296
s_1214	mir-7847	197.239	141.093	170.99
s_1215	mir-7847	260.016	201.453	337.901
s_1216	mir-7847	247.632	249.786	227.507
s_1217	mir-7847	170.11	150.022	149.208
s_1218	mir-7850	396.182	263.23	290.455
s_1219	mir-7850	716.398	744.653	689.123
s_122	mir-626	995.187	1095.87	1084.73
s_1220	mir-7850	838.711	788.899	871.201
s_1221	mir-7850	696.87	703.811	724.858
s_1222	mir-7974	461.013	432.417	527.802
s_1223	mir-7974	187.079	164.035	217.566
s_1224	mir-7974	248.261	183.809	269.06
s_1225	mir-7974	418.362	288.247	326.13
s_1226	mir-7975	533.585	479.339	466.698
s_1227	mir-7975	455.523	487.423	452.762
s_1228	mir-7975	220.335	261.56	353.955
s_1229	mir-7975	192.625	141.643	216.059
s_123	mir-626	1089.44	1027.82	1149.44
s_1230	mir-8052	519.403	361.757	467.948
s_1231	mir-8052	314.391	285.827	311.711
s_1232	mir-8052	355.517	252.72	446.058
s_1233	mir-8052	93.9769	84.7754	114.709
s_1234	mir-8053	625.772	487.83	656.996
s_1235	mir-8053	221.585	330.73	178.367
s_1236	mir-8053	391.105	489.531	338.389
s_1237	mir-8053	182.633	134.153	177.106
s_1238	mir-8063	228.608	232.127	259.512
s_1239	mir-8063	920.924	997.507	932.459
s_124	mir-626	402.112	425.224	422.356
s_1240	mir-8063	206.79	189.679	240.652
s_1241	mir-8063	355.94	357.882	301.39
s_1242	mir-8087	1057.03	822.494	934.66
s_1243	mir-8087	1231.99	1164.41	1123.5
s_1244	mir-8087	529.918	581.738	471.689
s_1245	mir-8087	1432.83	1591.79	1306.06
s_1246	mir-3670-4	1718.42	1834.6	1754.31
s_1247	mir-3670-4	459.98	571.349	471.117
s_1248	mir-3670-4	329.47	260.272	324.137
s_1249	mir-3670-4	312.286	227.881	274.42
s_125	mir-643	354.407	362.594	321.673
s_1250	mir-1843	178.394	166.066	191.222
s_1251	mir-1843	546.707	436.543	540.432
s_1252	mir-1843	355.498	385.227	267.623
s_1253	mir-1843	888.729	804.407	842.671
s_1254	mir-6529	470.052	473.582	598.083
s_1255	mir-6529	317.116	353.78	284.629
s_1256	mir-6529	738.409	878.878	807.167
s_1257	mir-6529	404.01	406.169	379.955
s_1258	mir-9851	1533.07	1589.53	1512.87
s_1259	mir-9851	452.298	510.463	448.804
s_126	mir-643	2.00667	0	0
s_1260	mir-9851	522.352	567.707	539.24
s_1261	mir-9851	202.247	118.862	164.674
s_1262	mir-12113	1191.13	981.651	1140.59
s_1263	mir-12113	444.626	645.965	551.192
s_1264	mir-12113	228.678	168.67	275.634
s_1265	mir-12113	596.834	770.18	579.675
s_1266	mir-12115	869.115	906.393	760.365
s_1267	mir-12115	95.3155	160.496	138.251
s_1268	mir-12115	240.402	242.564	235.532
s_1269	mir-12115	209.653	189.11	161.014
s_127	mir-643	780.153	813.47	753.157
s_1270	mir-12120	344.43	261.686	347.996
s_1271	mir-12120	385.793	319.094	316.138
s_1272	mir-12120	350.943	493.231	461.567
s_1273	mir-12120	802.976	937.195	828.173
s_1274	mir-12121	299.106	248.032	291.97
s_1275	mir-12121	253.995	324.651	288.711
s_1276	mir-12121	910.564	1054.44	950.202
s_1277	mir-12121	225.372	217.346	210.122
s_1278	mir-12131	698.12	783.119	701.195
s_1279	mir-12131	721.805	670.759	741.766
s_128	mir-643	257.399	356.469	248.286
s_1280	mir-12131	299.508	271.985	291.772
s_1281	mir-12131	642.248	535.021	490.956
s_1282	mir-12136	286.023	439.902	333.046
s_1283	mir-12136	411.704	376.615	439.82
s_1284	mir-12136	306.474	481.303	390.433
s_1285	mir-12136	534.116	566.516	485.613
s_1286	mir-12132	1187.04	1413.13	1271.1
s_1287	mir-12132	194.928	195.074	260.114
s_1288	mir-12132	448.51	508.872	366.742
s_1289	mir-12132	382.674	454.916	364.21
s_129	mir-653	248.881	229.366	158.55
s_1290	mir-12130	185.948	191.392	245.15
s_1291	mir-12130	369.966	393.007	446.402
s_1292	mir-12130	1368.15	1258.49	1440.2
s_1293	mir-12130	687.803	841.992	704.74
s_1294	mir-12129	1003.43	886.886	1117.56
s_1295	mir-12129	492.469	581.96	417.851
s_1296	mir-12129	368.896	399.869	226.583
s_1297	mir-12129	848.695	1063.6	813.824
s_1298	mir-12125	398.208	384.351	489.419
s_1299	mir-12125	424.816	366.297	383.349
s_13	novelmir-2379	614.255	657.806	612.683
s_130	mir-653	738.644	627.55	723.332
s_1300	mir-12125	389.393	355.655	374.064
s_1301	mir-12125	559.828	682.892	506.633
s_1302	mir-12124	289.741	175.179	279.139
s_1303	mir-12124	276.038	261.663	289.663
s_1304	mir-12124	145.844	129.152	165.346
s_1305	mir-12124	78.0422	92.2785	78.5892
s_1306	mir-12122	565.712	593.906	503.922
s_1307	mir-12122	631.409	595.205	619.892
s_1308	mir-12122	492.371	482.74	385.466
s_1309	mir-12122	198.469	171.067	181.479
s_131	mir-653	313.999	322.579	343.569
s_1310	mir-12118	175.117	144.842	127.93
s_1311	mir-12118	316.574	285.875	344.583
s_1312	mir-12118	112.243	67.7922	98.2269
s_1313	mir-12118	763.365	507.659	682.69
s_1314	mir-12117	1021.08	835.106	1056.43
s_1315	mir-12117	1561.67	1498.37	1653.14
s_1316	mir-12117	1382	1479.28	1425.01
s_1317	mir-12117	1614.66	1568.58	1550.84
s_1318	mir-11401	422.661	500.263	424.888
s_1319	mir-11401	392.403	541.656	405.798
s_132	mir-653	415.253	495.275	467.572
s_1320	mir-11401	163.943	98.5909	218.784
s_1321	mir-11401	271.387	276.807	318.483
s_1322	mir-11400	255.845	250.493	236.524
s_1323	mir-11400	309.05	380.963	346.912
s_1324	mir-11400	504.451	299.57	458.018
s_1325	mir-11400	387.888	350.666	331.102
s_1326	mir-11399	195.223	125.438	179.974
s_1327	mir-11399	105.23	132.068	104.386
s_1328	mir-11399	157.411	111.095	172.92
s_1329	mir-11399	119.216	110.742	147.893
s_133	mir-543	817.887	707.378	776.658
s_1330	mir-10527	234.884	183.612	216.195
s_1331	mir-10527	173.603	202.626	153.852
s_1332	mir-10527	476.691	506.143	386.404
s_1333	mir-10527	541.936	584.114	505.275
s_1334	mir-10525	1052.56	940.429	1064.55
s_1335	mir-10525	767.722	689.978	782.947
s_1336	mir-10525	674.698	651.404	569.846
s_1337	mir-10525	400.077	325.094	401.913
s_1338	mir-10524	700.216	716.728	649.229
s_1339	mir-10524	831.795	793.101	754.193
s_134	mir-543	146.572	201.901	166.74
s_1340	mir-10524	843.098	962.724	743.937
s_1341	mir-10524	613.044	479.206	529.757
s_1342	mir-9983	766.464	705.44	602.607
s_1343	mir-9983	1232.14	1389.59	1315.45
s_1344	mir-9983	111.584	71.385	67.2846
s_1345	mir-9983	371.59	359.229	372.12
s_1346	mir-10523	54.7295	29.5005	63.4568
s_1347	mir-10523	92.5016	85.7331	128.199
s_1348	mir-10523	166.766	132.409	214.143
s_1349	mir-10523	257.595	378.453	243.789
s_135	mir-543	171.33	236.918	182.929
s_1350	mir-9986	927.73	804.638	1023.18
s_1351	mir-9986	941.412	810.468	894.824
s_1352	mir-9986	271.81	299.051	252.627
s_1353	mir-9986	329.638	314.787	372.245
s_1354	mir-9985	638.5	656.946	620.325
s_1355	mir-9985	661.596	762.459	715.15
s_1356	mir-9985	313.812	305.427	259.631
s_1357	mir-9985	212.721	179.277	263.57
s_1358	mir-9900	826.731	685.755	650.289
s_1359	mir-9900	1348.96	1385.52	1548.79
s_136	mir-944	708.429	757.278	712.865
s_1360	mir-9900	780.597	816.136	703.927
s_1361	mir-9900	1411.27	1203.72	1366.7
s_1362	mir-5701-3	1713.45	1822	1883.33
s_1363	mir-5701-3	3253.1	3264.77	3126.77
s_1364	mir-5701-3	1822.55	1545.94	1714.63
s_1365	mir-5701-3	2765.53	2642.09	2997.98
s_1369	mir-941-5	679.392	512.084	611.74
s_137	mir-944	1024.37	914.798	913.404
s_1370	mir-3670-3	548.636	538.135	543.024
s_1371	mir-3670-3	984.111	1194.53	1019.27
s_1372	mir-3670-3	606.277	619.305	546.423
s_1374	mir-1244-4	1283.17	1335.14	1439.1
s_1375	mir-1244-4	742.049	665.215	759.417
s_1376	mir-1244-4	2068.16	2121.61	2125.36
s_1377	mir-1244-4	730.757	665.43	654.949
s_1378	mir-548bb	797.35	842.274	989.914
s_1379	mir-548bb	678.182	519.103	622.172
s_138	mir-944	674.138	570.455	765.579
s_1380	mir-548bb	542.073	652.897	533.352
s_1381	mir-548bb	1622.71	1653.6	1565.09
s_1382	mir-9500	586.869	580.601	558.39
s_1383	mir-9500	422.632	346.733	450.707
s_1384	mir-9500	371.137	438.704	434.509
s_1385	mir-9500	186.636	223.855	186.299
s_1386	mir-8086	355.675	411.905	402.919
s_1387	mir-8086	1106.63	1148.19	1232.46
s_1388	mir-8086	775.739	707.793	800.126
s_1389	mir-8086	628.006	417.283	620.776
s_139	mir-944	388.273	448.099	511.957
s_1390	mir-8084	501.175	555.305	623.375
s_1391	mir-8084	420.673	386.382	371.172
s_1392	mir-8084	390.633	358.08	359.301
s_1393	mir-8084	1117.71	1184.49	903.976
s_1394	mir-8083	389.267	303.44	414.722
s_1395	mir-8083	342.936	263.046	250.528
s_1396	mir-8083	287.519	294.036	271.727
s_1397	mir-8083	331.33	218.329	349.56
s_1398	mir-8081	902.432	883.165	843.807
s_1399	mir-8081	489.261	393.852	511.521
s_14	novelmir-2812	499.001	483.334	453.559
s_140	mir-297	354.346	351.941	373.595
s_1400	mir-8081	753.38	664.075	651.929
s_1401	mir-8081	628.624	467.372	660.845
s_1402	mir-8080	1050.75	822.32	994.514
s_1403	mir-8080	132.525	187.71	142.762
s_1404	mir-8080	45.8181	132.337	36.8114
s_1405	mir-8080	1007.15	1093.61	974.852
s_1406	mir-8079	1278.37	1170.97	1360.68
s_1407	mir-8079	276.825	279.67	248.552
s_1408	mir-8079	676.703	663.274	669.49
s_1409	mir-8079	391.391	375.081	331.839
s_141	mir-1206	481.306	555.638	523.912
s_1410	mir-8077	638.166	621.671	604.694
s_1411	mir-8077	715.785	724.198	775.419
s_1412	mir-8077	677.592	630.664	649.433
s_1413	mir-8077	158.002	202.542	143.429
s_1414	mir-8076	537.932	555.658	505.755
s_1415	mir-8076	1001.96	868.048	921.393
s_1416	mir-8076	304.703	287.952	364.056
s_1417	mir-8076	395.965	436.435	337.809
s_1418	mir-8074	248.182	272.342	314.386
s_1419	mir-8074	402.426	404.76	523.72
s_142	mir-1297	268.691	296.546	272.476
s_1420	mir-8074	433.875	480.422	456.88
s_1421	mir-8074	600.935	609.981	587.979
s_1422	mir-8073	1342.19	1535.35	1259.72
s_1423	mir-8073	531.737	499.597	574.031
s_1424	mir-8073	498.135	552.007	476.151
s_1425	mir-8073	579.778	522.727	587.456
s_1426	mir-8070	1019.94	1147.22	1054.33
s_1427	mir-8070	393.87	326.423	359.48
s_1428	mir-8070	623.814	545.221	649.842
s_1429	mir-8070	1895.28	1901.96	1788.41
s_143	mir-1297	1250.2	1309.68	1131.66
s_1431	mir-8068	258.796	368.879	299.322
s_1432	mir-8068	771.597	870.732	802.517
s_1433	mir-8068	272.537	349.946	277.117
s_1434	mir-8068	822.972	811.385	976.989
s_1435	mir-8067	564.717	517.165	698.538
s_1436	mir-8067	473.996	622.001	523.484
s_1437	mir-8067	671.827	671.988	608.265
s_1438	mir-8067	448.028	262.705	427.789
s_1439	mir-8066	415.086	396.438	436.618
s_144	mir-1297	209.201	114.03	156.251
s_1440	mir-8066	441.467	519	493.225
s_1441	mir-8066	808.761	909.431	943.788
s_1442	mir-8066	817.365	756.751	726.634
s_1443	mir-8065	532.632	537.666	609.436
s_1444	mir-8065	194.397	226.534	233.021
s_1445	mir-8065	750.47	810.243	727.528
s_1446	mir-8065	386.738	292.823	458.691
s_1447	mir-8064	586.161	501.784	566.763
s_1448	mir-8064	127.342	118.486	153.996
s_1449	mir-8064	336.838	347.37	368.637
s_145	mir-1297	324.62	383.058	347.695
s_1450	mir-8064	1005.06	811.501	948.256
s_1451	mir-8061	257.784	239.714	232.184
s_1452	mir-8061	941.128	939.999	920.821
s_1453	mir-8061	171.016	273.975	258.707
s_1454	mir-8061	508.405	522.78	555.042
s_1455	mir-8058	549.905	645.051	538.036
s_1456	mir-8058	556.573	501.969	670.331
s_1457	mir-8058	340.133	326.682	310.971
s_1458	mir-8058	424.087	499.346	348.598
s_1459	mir-8057	175.835	182.516	145.215
s_146	mir-548g	352.203	392.891	330.077
s_1460	mir-8057	214.178	202.25	224.832
s_1461	mir-8057	890.381	953.699	853.455
s_1462	mir-8057	200.791	224.101	168.792
s_1463	mir-8056	348.522	351.767	321.226
s_1464	mir-8056	529.395	623.21	716.869
s_1465	mir-8056	402.456	441.513	379.565
s_1466	mir-8056	1045.31	1128.93	1013.43
s_1467	mir-8055	972.241	860.875	816.432
s_1468	mir-8055	353.077	350.241	367.948
s_1469	mir-8055	442.019	425.513	571.605
s_147	mir-548g	410.474	364.638	393.266
s_1470	mir-8055	1680.04	1863.77	1677.61
s_1471	mir-8054	111.82	136.176	90.5958
s_1472	mir-8054	751.728	881.29	818.731
s_1473	mir-8054	975.486	919.761	1119.02
s_1474	mir-8054	1242.8	1145.46	1096.28
s_1475	mir-7977	335.205	325.201	342.864
s_1476	mir-7977	362.757	256.111	251.653
s_1477	mir-7977	222.391	284.779	308.108
s_1478	mir-7977	567.893	563.717	578.114
s_1479	mir-7976	332.608	278.969	284.203
s_148	mir-302f	1049.14	991.136	1018.32
s_1480	mir-7976	426.732	529.344	488.359
s_1481	mir-7976	747.754	993.486	825.308
s_1482	mir-7976	1062.28	1083.63	945.13
s_1483	mir-7856	775.111	752.93	751.571
s_1484	mir-7856	360.386	311.145	374.544
s_1485	mir-7856	714.802	716.333	583.693
s_1486	mir-7856	498.499	455.413	577.089
s_1487	mir-7853	1016.07	996.165	910.268
s_1488	mir-7853	2308.83	2333.5	2255.31
s_1489	mir-7853	176.849	132.888	140.56
s_149	mir-302f	403.331	492.156	433.715
s_1490	mir-7853	431.474	436.118	473.459
s_1491	mir-7849	812.084	659.13	687.99
s_1492	mir-7849	944.847	910.624	911.414
s_1493	mir-7849	571.161	604.004	506.779
s_1494	mir-7849	143.494	109.515	141.097
s_1495	mir-7848	48.3755	39.8845	26.4124
s_1496	mir-7848	310.033	394.295	377.86
s_1497	mir-7848	589.388	532.995	646.318
s_1498	mir-7848	197.2	237.45	277.743
s_1499	mir-7844	677.807	595.284	648.394
s_15	novelmir-2812	666.113	573.761	534.924
s_150	mir-302f	560.645	623.568	527.436
s_1500	mir-7844	211.661	171.635	211.784
s_1501	mir-7844	235.513	160.46	219.318
s_1502	mir-7844	257.615	265.112	247.047
s_1503	mir-6516	645.681	533.044	586.99
s_1504	mir-6516	1184.96	1204.84	1144.95
s_1505	mir-6516	186.046	282.39	197.492
s_1506	mir-6516	425.917	526.086	463.375
s_1507	mir-7706	204.696	304.912	202.903
s_1508	mir-7706	239.517	245.302	227.987
s_1509	mir-7706	487.609	440.704	494.897
s_151	mir-548p	511.631	421.805	520.852
s_1510	mir-7706	1164.46	947.464	1196.39
s_1511	mir-7702	201.352	309.77	259.466
s_1512	mir-7702	468.951	517.582	457.864
s_1513	mir-7702	955.361	1072.51	980.553
s_1514	mir-7702	695.346	658.106	812.846
s_1515	mir-6868	886.487	966.137	882.372
s_1516	mir-6868	634.555	648.111	680.54
s_1517	mir-6868	377.855	294.17	373.178
s_1518	mir-6868	140.169	99.2439	159.878
s_1519	mir-6863	167.681	286.019	201.352
s_152	mir-548p	318.955	232.959	251.13
s_1520	mir-6863	571.425	674.436	634.23
s_1521	mir-6863	753.645	670.078	681.809
s_1522	mir-6863	951.818	981.307	1083.2
s_1523	mir-6843	466.167	551.748	470.873
s_1524	mir-6843	486.38	480.087	534.355
s_1525	mir-6843	444.016	446.886	408.376
s_1526	mir-6843	281.006	326.592	304.757
s_1527	mir-6839	133.244	94.9802	128.657
s_1528	mir-6839	489.321	508.75	552.607
s_1529	mir-6839	211.817	201.758	203.34
s_153	mir-548p	518.162	513.569	523.416
s_1530	mir-6839	461.151	358.889	491.381
s_1531	mir-6818	966.174	1062.34	1139.17
s_1532	mir-6818	464.868	647.148	470.014
s_1533	mir-6818	143.454	184.337	183.788
s_1534	mir-6818	368.973	496.04	354.538
s_1535	mir-6719	452.593	437.523	479.798
s_1536	mir-6719	93.4262	72.9598	88.5192
s_1537	mir-6719	259.691	294.751	315.747
s_1538	mir-6719	362.165	379.567	258.585
s_1539	mir-6508	93.7409	143.781	170.567
s_154	mir-1278	936.82	903.467	865.245
s_1540	mir-6508	2.90168	9.42634	1.53979
s_1541	mir-6508	170.582	175.161	134.569
s_1542	mir-6508	267.206	440.507	298.734
s_1543	mir-6506	227.544	201.638	240.785
s_1544	mir-6506	995.659	912.575	1102.66
s_1545	mir-6506	326.235	388.748	313.616
s_1546	mir-6506	577.515	598.393	592.764
s_1547	mir-6504	750.114	800.282	765.822
s_1548	mir-6504	541.78	658.196	604.204
s_1549	mir-6504	244.356	209.207	238.554
s_155	mir-1278	389.748	431.152	269.128
s_1550	mir-6504	382.784	406.115	391.446
s_1551	mir-6502	701.944	614.083	695.77
s_1552	mir-6502	775.808	666.262	764.706
s_1553	mir-6502	571.868	411.869	485.444
s_1554	mir-6502	872.715	977.917	760.515
s_1555	mir-548az	217.847	226.861	190.173
s_1556	mir-548az	190.718	181.218	188.934
s_1557	mir-548az	222.982	191.236	198.094
s_1558	mir-548az	767.437	672.848	799.161
s_1559	mir-548ay	205.631	275.371	244.738
s_156	mir-1278	95.8946	109.413	144.825
s_1560	mir-548ay	411.446	316.28	369.621
s_1561	mir-548ay	768.893	829.915	739.245
s_1562	mir-548ay	621.573	601.269	532.424
s_1563	mir-6134	623.421	551.361	603.545
s_1564	mir-6134	296.558	231.581	305.828
s_1565	mir-6134	304.811	323.107	289.647
s_1566	mir-6134	1646.71	1677.72	1633.52
s_1567	mir-6130	1226.39	1335.83	1173.02
s_1568	mir-6130	426.918	490.952	500.49
s_1569	mir-6130	311.224	305.038	238.264
s_157	mir-1278	562.928	696.894	574.934
s_1570	mir-6130	702.367	688.779	654.618
s_1571	mir-378j	902.852	853.784	908.449
s_1572	mir-378j	212.132	230.337	239.75
s_1573	mir-378j	272.133	385.575	284.116
s_1574	mir-378j	566.606	567.958	489.966
s_1575	mir-6128	672.535	738.443	615.332
s_1576	mir-6128	381.84	395.145	424.566
s_1577	mir-6128	409.912	373.16	437.754
s_1578	mir-6128	1021.2	988.385	1073.01
s_1579	mir-6083	178.088	211.154	236.413
s_158	mir-1279	285.865	209.243	302.461
s_1580	mir-6083	277.554	332.735	336.873
s_1581	mir-6083	865.869	1037.81	910.512
s_1582	mir-6083	577.319	669.296	640.034
s_1583	mir-6082	436.479	345.862	553.244
s_1584	mir-6082	223.543	249.624	218.827
s_1585	mir-6082	490.325	407.037	489.755
s_1586	mir-6082	578.263	721.68	615.294
s_1587	mir-6077	706.952	735.437	751.216
s_1588	mir-6077	351.09	461.09	373.818
s_1589	mir-6077	1660.74	1610.16	1591.39
s_159	mir-1279	184.816	331.388	242.883
s_1590	mir-6077	166.944	193.763	168.637
s_1591	mir-6076	209.772	234.628	189.002
s_1592	mir-6076	341.126	323.573	369.686
s_1593	mir-6076	201.882	245.763	262.578
s_1594	mir-6076	292.633	261.287	269.64
s_1595	mir-6072	524.761	641.222	656.624
s_1596	mir-6072	213.381	173.018	252.513
s_1597	mir-6072	510.805	514.281	480.356
s_1598	mir-6072	907.261	974.511	915.543
s_16	novelmir-2812	663.772	733.36	545.767
s_160	mir-1279	1162.55	1203.47	1086.73
s_1603	mir-5708	360.455	444.922	434.986
s_1604	mir-5708	439.737	401.216	352.973
s_1605	mir-5708	783.717	791.675	740.516
s_1606	mir-5708	875.134	632.078	842.495
s_1607	mir-5707	326.364	458.683	388.052
s_1608	mir-5707	482.337	486.924	438.985
s_1609	mir-5707	1327.01	1320.95	1349.49
s_161	mir-1252	292.348	368.705	284.002
s_1610	mir-5707	272.36	258.219	218.648
s_1611	mir-5706	575.597	658.58	568.843
s_1612	mir-5706	312.157	239.54	422.904
s_1613	mir-5706	479.545	371.219	435.645
s_1614	mir-5706	295.701	235.894	269.087
s_1615	mir-5692b	251.36	333.778	232.531
s_1616	mir-5692b	1102.53	1097.08	959.278
s_1617	mir-5692b	463.943	465.546	521.933
s_1618	mir-5692b	496.699	497.298	508.658
s_1619	mir-5702	533.221	469.032	590.56
s_162	mir-1252	284.46	280.928	361.768
s_1620	mir-5702	1156.86	1107.9	1083.39
s_1621	mir-5702	384.179	357.739	380.812
s_1622	mir-5702	454.265	496.47	457.248
s_1627	mir-5700	941.993	975.441	972.735
s_1628	mir-5700	631.999	582.672	749.787
s_1629	mir-5700	361.163	269.927	410.45
s_163	mir-1252	164.258	209.717	189.17
s_1630	mir-5700	500.644	541.272	506.172
s_1631	mir-5697	637.605	632.426	688.028
s_1632	mir-5697	437.74	330.136	417.856
s_1633	mir-5697	557.34	626.395	689.7
s_1634	mir-5697	778.887	814.566	837.084
s_1635	mir-5695	241.425	281.773	241.547
s_1636	mir-5695	129.094	182.127	110.312
s_1637	mir-5695	593.086	474.297	522.993
s_1638	mir-5695	199.108	233.719	194.879
s_1639	mir-5694	273.079	318.088	287.172
s_164	mir-1255b-1	627.916	704.41	658.847
s_1640	mir-5694	194.643	239.678	178.556
s_1641	mir-5694	1278.71	1144.51	1129.81
s_1642	mir-5694	264.964	224.329	327.174
s_1643	mir-5693	379.066	381.657	396.191
s_1644	mir-5693	631.949	638.913	570.006
s_1645	mir-5693	172.835	235.517	231.69
s_1646	mir-5693	599.735	710.2	685.195
s_1647	mir-4666b	640.941	731.33	659.46
s_1648	mir-4666b	373.39	389.598	378.559
s_1649	mir-4666b	776.592	691.847	802.656
s_165	mir-1255b-1	217.325	234.431	315.471
s_1650	mir-4666b	327.828	381.401	368.461
s_1651	mir-5692a-2	411.201	514.03	419.757
s_1652	mir-5692a-2	326.205	291.606	264.422
s_1653	mir-5692a-2	729.191	519.461	654.017
s_1654	mir-5692a-2	333.818	301.601	302.738
s_1659	mir-5691	370.164	343.078	398.425
s_166	mir-1255b-1	1122.68	1047.39	1044.84
s_1660	mir-5691	96.1603	143.728	133.265
s_1661	mir-5691	382.478	336.354	333.433
s_1662	mir-5691	399.584	400.474	370.86
s_1663	mir-5690	1085.08	1020.62	947.282
s_1664	mir-5690	990.181	1088.81	927.059
s_1665	mir-5690	313.27	347.959	274.785
s_1666	mir-5690	535.611	667.041	541.671
s_1667	mir-5689	295.211	269.274	270.424
s_1668	mir-5689	406.941	413.81	426.173
s_1669	mir-5689	854.568	746.313	974.134
s_167	mir-1537	306.759	398.031	392.384
s_1670	mir-5689	613.33	659.046	708.197
s_1671	mir-5688	610.958	500.645	519.022
s_1672	mir-5688	606.345	609.64	747.502
s_1673	mir-5688	692.315	741.901	743.821
s_1674	mir-5688	1030.1	1110.09	990.754
s_1675	mir-5687	1666.71	1675.31	1874.92
s_1676	mir-5687	630.327	798.576	631.421
s_1677	mir-5687	983.423	884.386	1107.81
s_1678	mir-5687	768.253	738.036	665.668
s_1679	mir-5692c-2	128.218	133.84	129.939
s_168	mir-1537	510.521	400.317	519.767
s_1680	mir-5692c-2	359.649	292.631	283.355
s_1681	mir-5692c-2	371.954	302.456	350.9
s_1682	mir-5692c-2	162.32	157.932	148.696
s_1684	mir-5692c-1	185.318	163.561	187.562
s_1685	mir-5692c-1	429.949	513.193	449.474
s_1686	mir-548ax	639.198	655.691	638.559
s_1687	mir-548ax	956.825	961.694	1038.68
s_1688	mir-548ax	480.992	605.144	472.123
s_1689	mir-548ax	376.932	375.572	395.51
s_169	mir-1537	503.76	500.066	519.778
s_1690	mir-5684	314.047	293.839	275.656
s_1691	mir-5684	129.594	143.057	110.646
s_1692	mir-5684	472.286	528.199	494.304
s_1695	mir-5683	672.081	556.849	675.463
s_1696	mir-5683	284.96	352.912	282.083
s_1697	mir-548aw	287.596	332.203	283.777
s_1698	mir-548aw	203.899	289.03	207.482
s_1699	mir-548aw	214.581	315.171	235.589
s_17	novelmir-307	506.003	588.698	490.812
s_170	mir-1537	649.418	842.735	673.543
s_1700	mir-548aw	450.321	468.647	447.419
s_1701	mir-5680	475.502	507.331	488.025
s_1702	mir-5680	358.526	427.075	364.253
s_1703	mir-5680	153.95	138.596	184.895
s_1704	mir-5680	1070.54	1069.92	1034.82
s_1705	mir-4536-2	1093.15	1112	1215.17
s_1706	mir-4536-2	1502.75	1537.2	1371.56
s_1707	mir-4536-2	1208.53	1124.16	1118.66
s_1708	mir-4536-2	344.038	428.602	444.163
s_1709	mir-548au	249.088	235.594	236.087
s_171	mir-2052	460.009	548.214	483.672
s_1710	mir-548au	152.228	168.227	147.883
s_1711	mir-548au	573.019	572.283	578.808
s_1712	mir-548au	99.6822	75.5591	110.96
s_1713	mir-5586	502.395	613.484	504.57
s_1714	mir-5586	130.136	262.321	135.697
s_1715	mir-5586	1240.31	1181.11	1135.35
s_1716	mir-5586	1044.82	1328.42	1156.07
s_1717	mir-4524b	1930.8	1888.74	1744.01
s_1718	mir-4524b	1315.47	1369.89	1306.91
s_1719	mir-4524b	859.171	928.373	828.496
s_172	mir-2052	195.892	235.635	197.191
s_1720	mir-4524b	654.19	554.76	658.425
s_1725	mir-4444-2	548.577	574.365	550.512
s_1726	mir-4444-2	585.827	613.909	587.936
s_1727	mir-4444-2	247.258	240.493	286.358
s_1728	mir-4444-2	492.234	538.882	511.212
s_1729	mir-5197	230.664	128.235	272.766
s_173	mir-2052	778.778	488.586	699.43
s_1730	mir-5197	876.924	876.34	907.253
s_1731	mir-5197	402.879	442.868	492.238
s_1732	mir-5197	311.499	259.65	230.912
s_1733	mir-5191	120.181	98.2862	149.165
s_1734	mir-5191	375.415	446.169	387.855
s_1735	mir-5191	412.4	374.141	437.142
s_1736	mir-5191	129.349	101.136	97.6821
s_1737	mir-5186	269.536	300.595	203.161
s_1738	mir-5186	449.239	478.315	455.009
s_1739	mir-5186	565.877	463.085	574.902
s_174	mir-2052	210.008	275.711	211.017
s_1740	mir-5186	596.008	667.404	644.252
s_1741	mir-5094	832.179	921.961	926.948
s_1742	mir-5094	295.456	238.349	304.646
s_1743	mir-5094	942.348	972.262	951.595
s_1744	mir-5094	169.57	94.3272	184.461
s_1745	mir-5091	116.865	95.5974	126.369
s_1746	mir-5091	191.849	192.882	252.437
s_1747	mir-5091	306.954	162.178	284.203
s_1748	mir-5091	225.126	200.872	269.496
s_1749	mir-5047	235.77	157.346	212.234
s_175	mir-2053	574.358	531.111	489.172
s_1750	mir-5047	160.984	169.958	171.896
s_1751	mir-5047	432.201	359.153	432.91
s_1752	mir-5047	150.134	168.204	129.928
s_1753	mir-5011	259.238	268.928	281.66
s_1754	mir-5011	973.548	963.049	913.591
s_1755	mir-5011	821.832	688.431	928.97
s_1756	mir-5011	201.184	260.938	230.709
s_1758	mir-548ap	441.616	425.961	353.35
s_1759	mir-548ap	225.696	299.512	241.745
s_176	mir-2053	732.596	769.795	681.164
s_1760	mir-548ap	134.415	130.811	107.043
s_1761	mir-5007	1179.96	1296.88	1337.12
s_1762	mir-5007	641.424	764.838	601.973
s_1763	mir-5007	683.807	579.026	734.582
s_1764	mir-5007	402.811	345.155	406.199
s_1765	mir-548ao	464.771	413.99	450.298
s_1766	mir-548ao	516.746	518.302	446.96
s_1767	mir-548ao	1215.69	1442.67	1053.67
s_1768	mir-548ao	679.272	635.929	608.647
s_1769	mir-4999	1143.91	943.105	1089.63
s_177	mir-2053	994.677	988.452	1000.62
s_1770	mir-4999	656.158	632.05	627.547
s_1771	mir-4999	818.457	937.159	823.02
s_1772	mir-4999	729.578	756.648	664.952
s_1773	mir-4803	213.254	177.827	218.325
s_1774	mir-4803	313.202	234.27	266.094
s_1775	mir-4803	779.131	805.992	644.9
s_1776	mir-4803	123.093	168.88	137.917
s_1777	mir-4798	524.368	463.408	565.663
s_1778	mir-4798	623.639	782.574	552.832
s_1779	mir-4798	446.258	347.798	288.755
s_178	mir-2053	421.993	333.629	354.792
s_1780	mir-4798	622.526	607.502	615.996
s_1781	mir-4797	304.074	331.46	313.831
s_1782	mir-4797	196.59	237.223	168.938
s_1783	mir-4797	494.121	353.171	463.207
s_1784	mir-4797	874.2	929.951	1004.34
s_1785	mir-4791	742.197	720.154	722.383
s_1786	mir-4791	943.684	1037.2	906.912
s_1787	mir-4791	687.88	901.021	839.936
s_1788	mir-4791	398.796	315.663	446.725
s_1789	mir-4789	546.325	520.79	563.166
s_179	mir-2054	439.726	399.431	437.177
s_1790	mir-4789	1126.43	1349.46	1140.29
s_1791	mir-4789	449.917	503.623	592.924
s_1792	mir-4789	769.402	747.637	787.577
s_1793	mir-4785	217.237	200.111	267.555
s_1794	mir-4785	157.511	193.469	110.223
s_1795	mir-4785	173.484	297.727	192.908
s_1796	mir-4785	173.632	261.01	212.578
s_1797	mir-4784	194.279	211.435	179.47
s_1798	mir-4784	180.803	160.532	211.92
s_1799	mir-4784	138.201	93.4591	130.197
s_18	novelmir-307	563.075	648.738	728.398
s_180	mir-2054	220.12	344.364	220.088
s_1800	mir-4784	417.683	410.671	403.342
s_1801	mir-4782	697.834	759.081	656.242
s_1802	mir-4782	399.849	443.946	371.418
s_1803	mir-4782	512.911	548.327	531.598
s_1804	mir-4782	412.115	519.851	329.673
s_1805	mir-4779	170.091	115.958	191.97
s_1806	mir-4779	960.722	855.126	840.473
s_1807	mir-4779	392.58	474.256	402.282
s_1808	mir-4779	504.754	495.567	439.627
s_1809	mir-4777	948.513	1086.69	1059.22
s_181	mir-2054	596.262	673.868	607.107
s_1810	mir-4777	605.332	690.157	481.763
s_1811	mir-4777	238.887	145.968	224.138
s_1812	mir-4777	181.453	171.953	184.916
s_1813	mir-4774	871.337	775.554	911.778
s_1814	mir-4774	353.756	245.445	305.202
s_1815	mir-4774	139.323	226.669	150.873
s_1816	mir-4774	104.178	102.939	94.5211
s_1817	mir-4771-2	222.44	192.685	190.262
s_1818	mir-4771-2	611.372	690.157	589.11
s_1819	mir-4771-2	1333.08	1253.56	1221.77
s_182	mir-3118-1	2408.1	2369.15	2333.29
s_1820	mir-4771-2	1040.32	1218.69	1027.11
s_1825	mir-4761	712.391	662.436	634.438
s_1826	mir-4761	502.227	564.137	526.845
s_1827	mir-4761	907.173	986.828	985.075
s_1828	mir-4761	82.8912	70.6782	100.716
s_1829	mir-4760	134.376	130.972	103.706
s_183	mir-3118-1	1678.29	1367.89	1454.9
s_1830	mir-4760	1109.36	1089.04	1298.65
s_1831	mir-4760	492.461	488.238	502.241
s_1832	mir-4760	313.163	262.411	343.767
s_1833	mir-499b	909.672	830.878	1011.11
s_1835	mir-499b	1386.05	1264.82	1262.21
s_1836	mir-499b	397.695	379.921	380.511
s_1837	mir-4752	631.596	505.802	505.554
s_1838	mir-4752	401.926	404.371	344.328
s_1839	mir-4752	374.354	358.303	481.964
s_184	mir-3118-1	418.45	370.128	492.021
s_1840	mir-4752	306.138	263.371	284.013
s_1841	mir-122b	812.162	721.13	790.473
s_1842	mir-122b	758.987	831.052	776.1
s_1843	mir-122b	442.206	584.117	352.605
s_1844	mir-122b	1188.7	1211.34	1088.3
s_1845	mir-3064	532.109	554.017	604.887
s_1846	mir-3064	252.982	127.17	183.455
s_1847	mir-3064	245.989	390.556	226.737
s_1848	mir-3064	755.751	609.579	928.534
s_1849	mir-4737	369.622	508.071	387.941
s_185	mir-3118-1	1097.82	1008.5	1013.33
s_1850	mir-4737	638.963	633.868	586.404
s_1851	mir-4737	788.142	876.727	797.255
s_1852	mir-4737	245.202	256.244	345.196
s_1853	mir-4729	498.321	434.005	549.262
s_1854	mir-4729	1064.59	1015.55	1241.29
s_1855	mir-4729	355.556	362.594	270.288
s_1856	mir-4729	430.049	656.567	408.756
s_1857	mir-451b	793.187	912.145	767.552
s_1858	mir-451b	1034.93	1073.79	902.693
s_1859	mir-451b	501.126	598.424	477
s_1860	mir-451b	641.363	625.679	590.525
s_1861	mir-4720	915.102	1160.27	740.383
s_1862	mir-4720	1339.89	1121.81	1364.39
s_1863	mir-4720	313.456	387.383	352.529
s_1864	mir-4720	425.041	476.32	383.761
s_1865	mir-4718	683.67	780.707	747.402
s_1866	mir-4718	81.2095	85.518	89.1563
s_1867	mir-4718	468.893	574.629	406.264
s_1868	mir-4718	762.47	874.588	719.737
s_1869	mir-4712	226.611	235.701	230.397
s_187	mir-3118-2	1194.22	1410.56	1262.96
s_1870	mir-4712	749.582	757.081	655.751
s_1871	mir-4712	1663.78	1722.94	1807.04
s_1872	mir-4712	471.529	259.471	473.552
s_1873	mir-4711	811.227	798.894	799.408
s_1874	mir-4711	436.933	458.238	331.628
s_1875	mir-4711	486.607	529.456	451.526
s_1876	mir-4711	187.904	236.265	184.203
s_1877	mir-4709	353.028	466.105	436.572
s_1878	mir-4709	345.484	333.657	326.876
s_1879	mir-4709	308.439	295.919	231.557
s_188	mir-3118-2	3622.3	4019.89	3799.08
s_1880	mir-4709	1114.59	1150.23	1022.15
s_1881	mir-4705	230.064	191.182	232.574
s_1882	mir-4705	423.28	313.493	530.928
s_1883	mir-4705	401.503	349.929	400.384
s_1884	mir-4705	399.948	330.91	355.381
s_1885	mir-4704	390.221	363.081	418.173
s_1886	mir-4704	222.667	255.596	261.253
s_1887	mir-4704	513.509	475.482	482.88
s_1888	mir-4704	229.159	163.699	232.238
s_1889	mir-4696	876.885	1081.81	1172.26
s_1890	mir-4696	229.572	343.875	297.05
s_1891	mir-4696	572.567	455.221	518.154
s_1892	mir-4696	233.045	326.011	289.739
s_1893	mir-4692	64.0445	71.7921	109.016
s_1894	mir-4692	338.214	302.505	389.674
s_1895	mir-4692	757.984	761.199	678.065
s_1896	mir-4692	718.51	660.016	684.999
s_1897	mir-4684	491.525	430.891	549.628
s_1898	mir-4684	208.454	83.9252	256.161
s_1899	mir-4684	1356.2	1546.44	1366.23
s_19	novelmir-3125	542.26	453.132	556.983
s_1900	mir-4684	292.131	356.062	328.928
s_1901	mir-4683	175.363	112.737	192.114
s_1902	mir-4683	188.347	171.131	212.793
s_1903	mir-4683	543.698	659.932	515.516
s_1904	mir-4683	731.738	593.776	712.393
s_1905	mir-4681	1239.9	1298.27	1334.7
s_1906	mir-4681	518.566	463.05	487.432
s_1907	mir-4681	333.916	362.799	282.005
s_1908	mir-4681	666.208	760.763	857.175
s_1909	mir-4678	288.227	312.136	405.608
s_1910	mir-4678	526.376	411.372	498.812
s_1911	mir-4678	837.334	860.115	773.736
s_1912	mir-4678	26.9714	18.5889	21.8255
s_1913	mir-4677	411.989	328.807	288.291
s_1914	mir-4677	56.3428	56.8139	47.8013
s_1915	mir-4677	785.564	804.674	730.039
s_1916	mir-4677	276.954	281.845	351.58
s_1917	mir-4675	763.266	757.793	613.41
s_1918	mir-4675	402.152	289.419	373.27
s_1919	mir-4675	450.242	533.728	404.377
s_1920	mir-4675	280.672	321.179	350.037
s_1921	mir-4672	452.957	463.882	449.506
s_1922	mir-4672	670.243	785.741	728.661
s_1923	mir-4672	431.975	479.201	474.701
s_1924	mir-4672	27.8961	56.7422	31.9019
s_1925	mir-4670	860.175	771.511	878.623
s_1926	mir-4670	824.958	928.314	853.203
s_1927	mir-4670	341.549	326.848	294.269
s_1928	mir-4670	225.981	305.821	230.074
s_1929	mir-4663	721.402	638.336	714.061
s_1930	mir-4663	354.396	368.794	472.456
s_1931	mir-4663	651.82	754.966	641.609
s_1932	mir-4663	361.479	354.594	466.652
s_1933	mir-4661	539.694	466.942	560.04
s_1934	mir-4661	429.182	394.394	318.773
s_1935	mir-4661	702.457	779.37	621.491
s_1936	mir-4661	846.984	724.052	765.34
s_1937	mir-4657	435.351	525.085	520.285
s_1938	mir-4657	486.903	655.901	496.123
s_1939	mir-4657	998.454	1071.4	1033.31
s_194	mir-466	478.728	409.524	427.442
s_1940	mir-4657	610.418	703.557	658.633
s_1941	mir-4650-2	563.547	558.365	667.124
s_1942	mir-4650-2	990.813	714.656	922.618
s_1943	mir-4650-2	206.053	112.88	180.319
s_1944	mir-4650-2	144.065	172.928	138.232
s_1945	mir-4645	1469.82	1601.96	1370.47
s_1946	mir-4645	434.082	601.848	446.326
s_1947	mir-4645	527.4	392.586	618.656
s_1948	mir-4645	468.548	426.548	447.394
s_1949	mir-4644	35.2831	18.6606	32.3493
s_195	mir-3145	708.003	637.678	831.38
s_1950	mir-4644	464.249	443.401	414.872
s_1951	mir-4644	589.664	505.986	528.705
s_1952	mir-4644	300.65	241.486	347.085
s_1953	mir-4637	73.0061	60.1558	56.4953
s_1954	mir-4637	352.438	385.939	399.295
s_1955	mir-4637	595.22	599.914	611.938
s_1956	mir-4637	654.092	593.146	682.468
s_1957	mir-4636	234.578	229.013	230.278
s_1958	mir-4636	177.36	197.62	230.454
s_1959	mir-4636	570.875	674.695	498.535
s_196	mir-3145	665.797	712.7	668.387
s_1960	mir-4636	484.01	490.127	432.557
s_1961	mir-4635	796.758	774.507	676.482
s_1962	mir-4635	854.646	907.664	932.15
s_1963	mir-4635	985.658	809.367	1037.73
s_1964	mir-4635	332.657	362.835	324.531
s_1965	mir-3974	1143.5	1070.55	1171.91
s_1966	mir-3974	887.765	937.254	783.999
s_1967	mir-3974	252.225	221.077	301.146
s_1968	mir-3974	592.929	599.83	589.866
s_1969	mir-4537	152.898	93.5487	173.457
s_197	mir-3145	799.089	783.772	786.799
s_1970	mir-4537	674.423	870.507	753.93
s_1971	mir-4537	937.96	1041.53	1046.19
s_1972	mir-4537	653.767	572.936	622.931
s_1973	mir-548an	672.948	767.649	743.273
s_1974	mir-548an	538.68	625.461	643.414
s_1975	mir-548an	434.583	390.233	492.607
s_1976	mir-548an	200.662	235.115	203.014
s_1979	mir-4536-1	563.667	598.554	602.756
s_198	mir-3149	85.6652	116.929	127.182
s_1981	mir-4531	522.558	500.232	481.684
s_1982	mir-4531	197.377	114.598	153.784
s_1983	mir-4531	89.3935	68.4682	104.812
s_1984	mir-4531	155.151	150.854	186.968
s_1985	mir-4527	482.199	562.276	458.441
s_1986	mir-4527	1169.48	1122.77	1130.75
s_1987	mir-4527	530.154	408.912	455.351
s_1988	mir-4527	86.0985	112.317	90.0373
s_1989	mir-4526	420.771	400.102	398.275
s_199	mir-3149	899.864	1014.37	816.628
s_1990	mir-4526	482.987	450.281	473.796
s_1991	mir-4526	421.067	473.523	502.697
s_1992	mir-4526	1619.55	1684.2	1526.43
s_1995	mir-4524a	89.6489	57.467	95.5838
s_1997	mir-1269b	81.9369	32.4223	37.359
s_1998	mir-1269b	311.027	350.84	283.935
s_1999	mir-1269b	639.465	691.898	713.421
s_20	novelmir-3282	1572.66	1763.48	1657.48
s_200	mir-3171	1029.29	1054.34	943.701
s_2000	mir-1269b	265.288	257.571	231.202
s_2001	mir-4521	345.042	338.479	270.066
s_2002	mir-4521	198.106	290.359	224.127
s_2003	mir-4521	197.711	299.53	172.888
s_2004	mir-4521	264.049	321.12	214.98
s_2005	mir-4519	180.381	238.216	207.905
s_2006	mir-4519	447.891	483.106	429.003
s_2007	mir-4519	436.234	498.22	498.698
s_2008	mir-4519	816.864	733.365	851.723
s_2009	mir-4518	94.1149	80.9905	109.152
s_201	mir-3171	770.298	980.534	959.853
s_2010	mir-4518	146.916	130.337	186.022
s_2011	mir-4518	800.438	788.331	762.274
s_2012	mir-4518	278.241	266.178	267.498
s_2013	mir-4517	263.378	321.255	269.732
s_2014	mir-4517	620.421	620.396	513.551
s_2015	mir-4517	919.064	719.335	856.537
s_2016	mir-4517	191.388	192.045	217.477
s_2017	mir-4513	257.202	281.066	204.443
s_2018	mir-4513	286.21	307.189	347.37
s_2019	mir-4513	1021.05	890.25	1033.88
s_2020	mir-4513	238.906	192.828	342.962
s_2021	mir-4510	565.939	476.481	694.989
s_2022	mir-4510	326.795	309.578	384.206
s_2023	mir-4510	181.009	177.036	166.94
s_2024	mir-4510	233.713	293.893	241.368
s_2025	mir-4509-3	555.618	650.71	637.155
s_2026	mir-4509-3	1421.92	1467.22	1464.34
s_2027	mir-4509-3	319.997	239.714	254.199
s_2028	mir-4509-3	364.074	354.845	350.498
s_2033	mir-4504	210.145	153.387	152.445
s_2034	mir-4504	313.732	283.317	295.887
s_2035	mir-4504	782.368	811.014	798.405
s_2036	mir-4504	462.193	375.322	390.3
s_2037	mir-4503	257.359	273.975	239.335
s_2038	mir-4503	969.802	955.359	1048.65
s_2039	mir-4503	458.868	299.486	424.118
s_2040	mir-4503	677.227	710.508	622.334
s_2041	mir-4496	480.225	389.365	386.16
s_2042	mir-4496	165.359	187.325	188.733
s_2043	mir-4496	342.189	529.285	418.572
s_2044	mir-4496	540.461	455.162	463.519
s_2045	mir-4493	352.369	287.849	337.364
s_2046	mir-4493	563.006	517.73	626.623
s_2047	mir-4493	572.479	584.601	616.891
s_2048	mir-4493	288.708	302.774	360.157
s_2049	mir-4490	941.207	1100.21	1019.76
s_2050	mir-4490	376.35	328.454	309.233
s_2051	mir-4490	161.131	206.59	131.937
s_2052	mir-4490	395.609	454.635	388.947
s_2053	mir-548al	344.47	258.07	319.64
s_2054	mir-548al	387.299	580.132	395.274
s_2055	mir-548al	156.803	271.166	164.476
s_2056	mir-548al	759.055	752.958	794.498
s_2057	mir-4486	185.15	210.406	226.919
s_2058	mir-4486	144.27	89.4771	119.752
s_2059	mir-4486	195.096	265.135	166.854
s_206	mir-548x	218.122	289.133	290.845
s_2060	mir-4486	378.809	265.524	374.108
s_2061	mir-4483	348.858	316.607	324.441
s_2062	mir-4483	687.121	705.248	723.332
s_2063	mir-4483	983.097	1073.08	939.874
s_2064	mir-4483	581.459	787.329	683.769
s_2065	mir-4480	710.395	794.402	684.981
s_2066	mir-4480	354.907	386.456	389.619
s_2067	mir-4480	452.513	395.083	443.794
s_2068	mir-4480	434.651	374.745	420.548
s_2069	mir-4475	344.718	334.31	389.004
s_207	mir-548x	858.935	886.453	870.358
s_2070	mir-4475	252.913	284.341	255.961
s_2071	mir-4475	564.148	633.361	539.809
s_2072	mir-4475	1695.55	1440.34	1666.84
s_2073	mir-4473	542.536	420.771	570.461
s_2074	mir-4473	172.481	91.2491	156.753
s_2075	mir-4473	264.442	253.722	244.09
s_2076	mir-4473	795.392	691.844	722.866
s_2077	mir-4471	730.373	876.23	639.635
s_2078	mir-4471	329.844	299.583	332.097
s_2079	mir-4471	495.508	475.246	462.057
s_208	mir-4272	453.821	501.766	517.997
s_2080	mir-4471	405.073	496.353	428.282
s_2081	mir-4470	587.155	650.152	761.469
s_2082	mir-4470	208.778	209.01	199.823
s_2083	mir-4470	316.004	309.77	336.57
s_2084	mir-4470	340.114	423.854	334.45
s_2085	mir-4468	854.879	812.745	887.179
s_2086	mir-4468	278.803	233.097	271.595
s_2087	mir-4468	191.092	150.716	187.147
s_2088	mir-4468	736.108	800.269	675.896
s_2089	mir-4464	673.411	649.266	675.173
s_209	mir-3611	1103.84	1352.96	1070.65
s_2090	mir-4464	516.48	580.905	421.844
s_2091	mir-4464	511.64	571.09	495.835
s_2092	mir-4464	531.431	465.103	488.288
s_2093	mir-378h	210.588	278.113	142.358
s_2094	mir-378h	376.046	311.914	351.355
s_2095	mir-378h	292.84	217.484	361.803
s_2096	mir-378h	841.416	727.196	874.085
s_2097	mir-4460	459.596	429.398	410.407
s_2098	mir-4460	1237.83	1409.39	1177.89
s_2099	mir-4460	657.574	747.655	643.515
s_21	novelmir-3347	63.2978	59.9587	60.8137
s_210	mir-3611	745.607	704.674	786.732
s_2100	mir-4460	814.573	864.128	751.615
s_2101	mir-4458	278.134	204.962	292.092
s_2102	mir-4458	541.769	608.683	586.03
s_2103	mir-4458	663.604	675.863	654.383
s_2104	mir-4458	394.066	265.962	329.92
s_2105	mir-4457	220.739	112.473	213.606
s_2106	mir-4457	79.9405	94.5013	71.4812
s_2107	mir-4457	247.267	233.814	287.429
s_2108	mir-4457	303.875	285.379	274.409
s_2109	mir-4455	1024.11	934.888	912.111
s_211	mir-3660	1264.34	1101.44	1202.42
s_2110	mir-4455	304.92	226.695	351.301
s_2111	mir-4455	405.929	282.1	419.567
s_2112	mir-4455	102.801	72.3964	131.558
s_2113	mir-4453	311.322	325.819	354.402
s_2114	mir-4453	242.615	225.509	274.005
s_2115	mir-4453	204.577	353.368	220.692
s_2116	mir-4453	661.576	578.923	601.897
s_2117	mir-4452	727.993	772.512	742.501
s_2118	mir-4452	659.443	606.129	632.099
s_2119	mir-4452	275.704	271.453	262.424
s_212	mir-3660	383.62	302.51	406.525
s_2120	mir-4452	597.198	579.912	559.593
s_2121	mir-4451	160.452	154.34	170.679
s_2122	mir-4451	330.168	293.025	399.791
s_2123	mir-4451	468.449	388.717	462.605
s_2124	mir-4451	156.27	133.684	180.587
s_2125	mir-548ag-2	20.8534	9.85142	29.9718
s_2126	mir-548ag-2	298.998	283.755	285.721
s_2127	mir-548ag-2	377.186	362.781	288.625
s_2128	mir-548ag-2	220.178	248.505	236.936
s_213	mir-3660	1393.34	1054.04	1475.93
s_2130	mir-548ag-1	225.028	285.527	204.288
s_2131	mir-548ag-1	1421.4	1403.68	1506.85
s_2132	mir-548ag-1	1608.08	1818.67	1627.46
s_2133	mir-4447	181.383	173.827	144.323
s_2134	mir-4447	430.175	417.439	340.552
s_2135	mir-4447	768.97	753.7	804.063
s_2136	mir-4447	957.369	1008.8	982.977
s_214	mir-3660	1219.45	1277.5	1238.6
s_2141	mir-4443	125.778	51.7538	173.837
s_2142	mir-4443	125.621	109.664	150.035
s_2143	mir-4443	182.711	167.149	137.961
s_2144	mir-4443	435.969	413.319	448.536
s_2145	mir-4441	541.445	561.681	645.312
s_2146	mir-4441	302.469	357.87	382.802
s_2147	mir-4441	466.826	381.03	482.937
s_2149	mir-4438	556.516	603.059	450.319
s_215	mir-3668	577.171	594.434	505.296
s_2150	mir-4438	678.899	708.997	679.285
s_2151	mir-4438	589.034	440.832	514.389
s_2152	mir-4438	386.52	439.746	409.078
s_2153	mir-4437	537.117	514.409	554.402
s_2154	mir-4437	125.827	119.233	144.589
s_2155	mir-4437	597.788	648.313	658.135
s_2156	mir-4437	842.222	934.422	969.786
s_2157	mir-4436a	300.699	330.041	334.482
s_2158	mir-4436a	486.085	468.074	472.158
s_2159	mir-4436a	316.86	237.804	255.817
s_216	mir-3668	557.566	634.211	481.899
s_2160	mir-4436a	358.764	465.659	365.045
s_2161	mir-4432	513.754	494.399	457.688
s_2162	mir-4432	361.213	429.68	368.461
s_2163	mir-4432	970.44	1015.84	947.67
s_2164	mir-4432	606.55	433.29	517.68
s_2165	mir-4431	205.827	225.568	206.62
s_2166	mir-4431	611.695	729.263	623.121
s_2167	mir-4431	444.704	459.001	424.576
s_2168	mir-4431	366.977	397.342	322.424
s_217	mir-3671	555.934	570.928	519.935
s_2170	mir-548ad	656.304	777.196	732.449
s_2171	mir-548ad	335.983	386.753	446.147
s_2172	mir-548ad	2052.36	2391.87	2101.5
s_2173	mir-4430	137.189	143.728	107.981
s_2174	mir-4430	635.422	599.633	675.349
s_2175	mir-4430	402.898	380.543	456.647
s_2176	mir-4430	584.755	627.917	608.97
s_2177	mir-4428	40.5654	16.3251	31.7122
s_2178	mir-4428	235.699	286.797	208.761
s_2179	mir-4428	214.277	213.699	205.495
s_218	mir-3671	710.267	590.452	693.607
s_2180	mir-4428	180.931	136.918	122.094
s_2181	mir-4427	374.983	298.228	385.8
s_2182	mir-4427	261.678	173.197	270.277
s_2183	mir-4427	377.096	379.375	365.571
s_2184	mir-4427	820.581	787.339	822.364
s_2185	mir-4426	124.696	94.363	91.4984
s_2186	mir-4426	841.829	895.346	894.119
s_2187	mir-4426	447.135	553.866	477.813
s_2188	mir-4426	706.363	667.845	612.326
s_2189	mir-4424	1080.71	1137.49	1061.73
s_219	mir-3671	349.173	251.476	393.667
s_2190	mir-4424	439.038	420.763	569.838
s_2191	mir-4424	449.092	477.303	361.388
s_2192	mir-4424	231.253	227.952	274.821
s_2193	mir-548ac	282.038	224.718	248.463
s_2194	mir-548ac	537.629	446.461	512.898
s_2195	mir-548ac	176.239	178.798	154.009
s_2196	mir-548ac	386.109	417.296	470.394
s_2197	mir-4423	604.979	673.473	701.55
s_2198	mir-4423	113.296	270.088	110.166
s_2199	mir-4423	523.298	527.095	588.662
s_22	novelmir-3347	1547.91	1914.03	1510.46
s_220	mir-3671	445.373	579.625	437.898
s_2200	mir-4423	384.663	454.924	291.569
s_2201	mir-4422	389.266	387.483	412.101
s_2202	mir-4422	239.565	297.074	280.389
s_2203	mir-4422	168.527	260.357	208.428
s_2204	mir-4422	389.237	394.318	416.813
s_2205	mir-4421	735.999	648.823	717.43
s_2206	mir-4421	185.298	174.785	150.393
s_2207	mir-4421	467.75	379.867	500.1
s_2208	mir-4421	21.1384	0	8.36856
s_2209	mir-4420	466.482	482.668	492.932
s_221	mir-3672	455.063	479.411	462.38
s_2210	mir-4420	498.472	472.092	455.809
s_2211	mir-4420	447.742	308.098	467.984
s_2212	mir-4420	503.152	460.24	415.178
s_2213	mir-4418	221.181	277.412	203.283
s_2214	mir-4418	378.132	379.411	332.151
s_2215	mir-4418	471.96	466.722	494.057
s_2216	mir-4418	381.77	422.476	387.207
s_2217	mir-548h-5	302.018	358.817	359.892
s_2218	mir-548h-5	336.424	291.647	250.339
s_2219	mir-548h-5	510.49	576.785	530.638
s_222	mir-3942	287.498	316.423	279.451
s_2220	mir-548h-5	72.4942	53.9459	81.1103
s_2221	mir-378e	214.876	231.438	160.391
s_2222	mir-378e	221.467	134.265	263.741
s_2223	mir-378e	347.805	294.672	348.945
s_2224	mir-378e	203.879	206.429	271.752
s_2225	mir-378d-1	778.867	811.9	831.106
s_2226	mir-378d-1	387.918	349.432	500.766
s_2227	mir-378d-1	1120.53	1083.94	1122.79
s_2228	mir-378d-1	463.462	532.488	443.924
s_2229	mir-548o-2	87.1702	64.9113	60.6348
s_223	mir-3942	690.26	574.588	508.419
s_2230	mir-548o-2	2538.56	2857.21	2505.17
s_2231	mir-548o-2	533.34	696.5	523.218
s_2232	mir-548o-2	29.3418	11.5876	34.7809
s_2234	mir-548z	312.592	429.07	390.096
s_2235	mir-548z	987.643	963.627	918.235
s_2236	mir-548z	653.168	552.107	524.113
s_224	mir-3942	629.815	638.006	690.915
s_2240	mir-3941	1568.23	1541.5	1552.82
s_2241	mir-3936	297.738	316.316	310.504
s_2242	mir-3936	660.869	591.051	656.649
s_2243	mir-3936	500.917	593.069	512.702
s_2244	mir-3936	1107.64	1243.83	1139.87
s_2245	mir-3935	307.014	340.305	330.568
s_2246	mir-3935	85.6162	115.198	106.943
s_2247	mir-3935	369.594	346.738	393.946
s_2248	mir-3935	509.969	512.862	473.652
s_2249	mir-3929	503.447	471.116	555.055
s_225	mir-3942	157.392	161.61	129.974
s_2250	mir-3929	569.773	538.855	661.168
s_2251	mir-3927	1095.76	1286.85	1133.36
s_2252	mir-3927	365.392	415.703	436.139
s_2253	mir-3927	511.01	485.459	579.144
s_2254	mir-3927	409.47	530.086	461.811
s_2258	mir-3925	426.723	426.727	393.759
s_2259	mir-3910-2	940.379	1047.76	1102.58
s_226	mir-4434	878.843	1073.68	838.076
s_2260	mir-3910-2	683.128	818.159	612.789
s_2261	mir-3910-2	1270.09	1276.74	1171.85
s_2262	mir-3910-2	1302.29	1161.04	1337.62
s_2263	mir-3923	255.52	262.083	208.683
s_2264	mir-3923	640.89	850.653	632.969
s_2265	mir-3923	979.746	1084.7	1076.23
s_2266	mir-3923	833.734	759.242	753.249
s_2267	mir-3921	156.359	96.3271	140.259
s_2268	mir-3921	540.884	578.601	552.073
s_2269	mir-3921	698.386	532.744	733.24
s_227	mir-4434	176.102	203.579	195.429
s_2270	mir-3921	148.353	172.647	149.344
s_2272	mir-3919	348.209	319.417	308.921
s_2273	mir-3919	640.605	488.01	574.912
s_2274	mir-3919	226.404	157.221	156.118
s_2275	mir-3919	505.384	488.622	556.928
s_2276	mir-3916	291.964	280.641	284.962
s_2277	mir-3916	387.761	343.419	346.85
s_2278	mir-3916	97.3803	58.6705	122.419
s_2279	mir-3916	225.46	217.556	284.819
s_228	mir-4434	232.365	308.684	259.913
s_2280	mir-3914-2	2364.81	2244.66	2333.87
s_2281	mir-3914-2	940.694	762.484	1027.02
s_2282	mir-3914-2	1459.13	1614.35	1628.97
s_2283	mir-3914-2	1900.27	2019.13	1954.5
s_2284	mir-3915	542.95	580.48	639.131
s_2285	mir-3915	389.698	431.093	423.283
s_2286	mir-3915	506.398	481.272	588.161
s_2287	mir-3915	480.449	521.631	526.753
s_229	mir-4434	149.287	215.927	161.394
s_2292	mir-3913-2	1646.09	1572.65	1326.39
s_2293	mir-3913-2	1647.98	1529.87	1799.64
s_2294	mir-3913-2	1408.91	1473.02	1300.39
s_2295	mir-3913-2	762.332	909.305	781.933
s_23	novelmir-3347	572.449	596.309	670.968
s_230	mir-548ae-2	104.748	99.8073	101.141
s_2304	mir-3908	185.111	180.928	185.496
s_2305	mir-3908	168.537	203.01	180.408
s_2306	mir-3908	365.491	345.038	284.672
s_2307	mir-3908	63.1598	28.512	50.8484
s_2308	mir-3907	295.672	260.057	223.658
s_2309	mir-3907	300.876	178.48	222.129
s_231	mir-548ae-2	397.096	486.873	363.711
s_2310	mir-3907	409.096	319.645	363.269
s_2311	mir-3907	268.819	286.042	238.009
s_2312	mir-3714	568.83	603.015	583.842
s_2313	mir-3714	130.027	141.656	116.203
s_2314	mir-3714	379.155	389.495	441.861
s_2315	mir-3714	385.813	237.822	304.89
s_2316	mir-3684	517.453	392.43	433.869
s_2317	mir-3684	336.71	401.127	356.983
s_2318	mir-3684	604.192	549.167	566.042
s_2319	mir-3684	741.016	643.924	725.183
s_232	mir-548ae-2	122.985	100.465	136.144
s_2320	mir-3674	72.0712	66.9291	56.3163
s_2321	mir-3674	591.079	532.163	644.642
s_2322	mir-3674	1237.9	1095.06	1328.62
s_2323	mir-3674	362.067	380.497	311.776
s_2328	mir-3666	457.344	443.628	370.076
s_2329	mir-3666	981.33	1033.83	896.553
s_233	mir-4495	769.001	698.541	776.23
s_2330	mir-3666	543.579	500.317	547.543
s_2331	mir-3666	293.263	363.475	267.298
s_2332	mir-3664	333.503	260.951	386.895
s_2333	mir-3664	435.035	345.865	468.607
s_2334	mir-3664	849.147	921.569	866.438
s_2335	mir-3664	602.322	587.794	578.453
s_2336	mir-3659	133.086	173.492	182.406
s_2337	mir-3659	489.303	503.538	429.028
s_2338	mir-3659	645.228	604.89	683.172
s_2339	mir-3659	180.812	251.566	259.924
s_234	mir-4495	1052.12	1076.9	1128.79
s_2340	mir-3658	438.448	313.926	375.569
s_2341	mir-3658	314.548	315.752	344.036
s_2342	mir-3658	1184.81	1360.83	1085.43
s_2343	mir-3657	984.536	842.76	888.442
s_2344	mir-3657	410.236	432.412	489.11
s_2345	mir-3657	1029.96	1053.54	952.243
s_2346	mir-3657	496.403	440.968	515.218
s_2347	mir-3655	228.352	330.095	218.58
s_2348	mir-3655	340.163	257.435	287.876
s_2349	mir-3655	269.931	237.45	243.152
s_235	mir-4501	413.976	372.776	410.819
s_2350	mir-3655	169.304	232.923	152.356
s_2351	mir-3654	464.839	379.124	417.2
s_2352	mir-3654	187.659	197.589	229.183
s_2353	mir-3654	305.676	289.079	356.69
s_2354	mir-3654	437.976	360.71	375.726
s_2355	mir-3650	311.273	244.385	315.313
s_2356	mir-3650	1002.07	1027.69	1025.84
s_2357	mir-3650	386.719	363.685	388.134
s_2358	mir-3650	454.954	524.629	542.899
s_2359	mir-3649	425.562	377.823	509.783
s_236	mir-4501	601.337	612.209	597.619
s_2360	mir-3649	1084.23	1317.93	1152.27
s_2361	mir-3649	611.765	634.797	492.162
s_2362	mir-3649	273.835	250.398	308.105
s_2363	mir-3618	274.437	217.143	334.805
s_2364	mir-3618	559.869	587.348	491.639
s_2365	mir-3618	479.771	333.268	503.309
s_2366	mir-3618	784.385	851.802	769.07
s_2367	mir-3613	522.597	493.244	555.768
s_2368	mir-3613	420.377	457.193	439.956
s_2369	mir-3613	547.937	706.464	583.677
s_237	mir-4501	586.85	553.461	706.763
s_2370	mir-3613	832.18	805.954	781.234
s_2371	mir-3609	665.454	570.575	704.805
s_2372	mir-3609	784.551	684.049	755.098
s_2373	mir-3609	483.164	507.244	454.215
s_2374	mir-3609	494.318	609.794	602.385
s_2375	mir-3606	266.527	338.897	257.411
s_2376	mir-3606	923.09	1079.55	826.034
s_2377	mir-3606	1492.83	1566.64	1551.26
s_2378	mir-3606	734.417	821.964	635.704
s_2379	mir-4315-2	585.02	675.586	636.754
s_238	mir-4528	356.638	312.817	289.381
s_2380	mir-4315-2	846.236	755.109	870.162
s_2381	mir-4315-2	604.909	526.212	543.759
s_2382	mir-4315-2	412.166	290.188	437.274
s_2386	mir-4283-2	598.701	541.986	777.181
s_2387	mir-1972-2	1222.54	1133.13	1102.23
s_2388	mir-1972-2	181.718	78.7984	205.739
s_2389	mir-1972-2	86.8852	200.47	134.827
s_239	mir-4528	405.122	369.89	490.758
s_2390	mir-1972-2	299.882	402.41	352.526
s_2398	mir-1244-2	382.775	329.934	474.826
s_24	novelmir-3480	1226.27	1158.85	1182.17
s_240	mir-4528	221.584	127.595	204.508
s_2402	mir-1184-3	663.486	664.531	623.92
s_2403	mir-4328	692.384	656.669	639.107
s_2404	mir-4328	238.513	243.182	210.366
s_2405	mir-4328	592.526	557.797	600.577
s_2406	mir-4328	568.032	492.063	568.9
s_2407	mir-4330	422.266	441.946	404.695
s_2408	mir-4330	246.826	173.743	230.611
s_2409	mir-4330	282.364	315.99	229.427
s_241	mir-4643	669.534	620.006	590.234
s_2410	mir-4330	392.216	350.336	367.769
s_2411	mir-4290	185.357	133.643	130.552
s_2412	mir-4290	1015.78	1021.71	1126.06
s_2413	mir-4290	120.447	104.161	86.4887
s_2414	mir-4290	307.682	418.781	292.149
s_2415	mir-4289	294.118	304.477	394.071
s_2416	mir-4289	406.008	289.084	362.323
s_2417	mir-4289	455.465	530.368	427.876
s_2418	mir-4289	310.909	389.562	331.134
s_2419	mir-4288	549.816	479.882	581.947
s_242	mir-4643	177.41	169.023	175.477
s_2420	mir-4288	1020.98	1112.87	1109.96
s_2421	mir-4288	562.033	665.466	541.46
s_2422	mir-4288	270.53	321.76	303.041
s_2423	mir-4287	653.01	503.981	600.877
s_2424	mir-4287	808.984	649.248	770.423
s_2425	mir-4287	618.878	644.38	641.685
s_2426	mir-4287	446.711	557.868	448.4
s_2427	mir-4286	549.411	647.468	633.327
s_2428	mir-4286	1063.34	1243.96	1089.35
s_2429	mir-4286	1571.67	1474.55	1658.27
s_243	mir-4643	624.957	713.117	650.511
s_2430	mir-4286	1357.02	1312.79	1348.66
s_2431	mir-4284	439.372	588.214	485.333
s_2432	mir-4284	901.949	693.75	950.885
s_2433	mir-4284	262.78	273.197	211.396
s_2434	mir-4284	703.528	715.268	686.32
s_2435	mir-4285	7.8887	8.80914	15.1865
s_2436	mir-4285	721.697	708.787	706.063
s_2437	mir-4285	202.748	104.004	143.396
s_2438	mir-4285	147.851	187.97	120.578
s_2439	mir-4282	496.788	481.638	522.147
s_244	mir-4643	1193.74	1152.41	1387.79
s_2440	mir-4282	161.79	210.442	184.024
s_2441	mir-4282	1056.62	1126.48	1081.46
s_2442	mir-4282	622.349	666.311	590.145
s_2443	mir-4277	170.582	84.9854	214.132
s_2444	mir-4277	220.739	202.608	252.637
s_2445	mir-4277	184.265	166.478	179.874
s_2446	mir-4277	302.076	366.943	343.96
s_2447	mir-4275	653.059	703.573	701.964
s_2448	mir-4275	256.347	272.359	264.243
s_2449	mir-4275	504.235	530.145	416.029
s_245	mir-4659a	680.817	576.342	634.1
s_2450	mir-4275	267.56	307.937	273.349
s_2451	mir-4276	525.067	395.078	603.759
s_2452	mir-4276	370.969	515.894	417.805
s_2453	mir-4276	431.385	516.414	483.249
s_2454	mir-4276	89.8256	119.761	82.6934
s_2455	mir-4264	363.819	241.271	360.583
s_2456	mir-4264	156.979	254.872	190.541
s_2457	mir-4264	486.263	657.806	502.035
s_2458	mir-4264	242.222	328.131	271.527
s_2459	mir-4263	303.984	276.4	309.981
s_246	mir-4659a	2105.84	2334.33	1968.98
s_2460	mir-4263	529.316	555.251	487.331
s_2461	mir-4263	678.996	542.409	671.448
s_2462	mir-4263	974.325	946.478	1036.89
s_2463	mir-4268	582.64	847.157	648.066
s_2464	mir-4268	576.59	684.472	597.096
s_2465	mir-4268	903.475	888.645	925.647
s_2466	mir-4268	517.218	538.842	483.503
s_2467	mir-4262	310.437	312.464	282.376
s_2468	mir-4262	189.94	168.593	223.311
s_2469	mir-4262	717.133	753.378	782.015
s_247	mir-4659a	1593.32	1531.63	1670.24
s_2470	mir-4262	521.034	560.759	520.984
s_2471	mir-4326	121.499	58.5988	146.476
s_2472	mir-4326	165.429	220.79	198.319
s_2473	mir-4326	162.685	137.446	135.361
s_2474	mir-4326	318.02	292.9	335.477
s_2475	mir-4252	102.761	238.923	151.106
s_2476	mir-4252	92.0786	92.5731	116.038
s_2477	mir-4252	120.064	134.355	107.322
s_2478	mir-4252	208.729	228.467	191.089
s_2479	mir-4255	171.005	215.837	211.575
s_2480	mir-4255	1034.91	907.108	1033.16
s_2481	mir-4255	514.621	575.684	592.59
s_2482	mir-4255	160.953	277.496	193.342
s_2483	mir-4251	768.902	790.005	858.72
s_2484	mir-4251	161.091	212.406	219.987
s_2485	mir-4251	278.901	282.82	238.744
s_2486	mir-4251	377.994	392.515	368.013
s_2487	mir-4260	311.528	201.32	309.466
s_2488	mir-4260	617.982	710.567	599.251
s_2489	mir-4260	600.944	569.451	687.862
s_2490	mir-4260	71.9629	75.81	76.133
s_2491	mir-4256	893.055	848.041	854.13
s_2492	mir-4256	819.008	995.574	853.374
s_2493	mir-4256	691.903	725.532	692.999
s_2494	mir-4256	814.908	919.502	756.752
s_2495	mir-4317	719.405	730.382	679.112
s_2496	mir-4317	557.185	676.731	597.798
s_2497	mir-4317	493.62	510.214	464.467
s_2498	mir-4317	462.723	458.75	543.818
s_2499	mir-4320	369.336	278.498	390.365
s_25	novelmir-3480	281.686	205.512	256.856
s_2500	mir-4320	578.39	572.24	650.951
s_2501	mir-4320	1030.8	1109.85	1005.65
s_2502	mir-4320	342.042	386.328	373.739
s_2503	mir-4318	524.457	601.346	498.424
s_2504	mir-4318	439.609	546.706	389.394
s_2505	mir-4318	22.5944	19.439	20.8658
s_2506	mir-4318	290.508	405.869	324.474
s_251	mir-4671	171.311	155.292	134.838
s_2511	mir-4310	316.663	268.969	289.525
s_2512	mir-4310	381.83	388.166	392.685
s_2513	mir-4310	268.15	220.946	307.124
s_2514	mir-4310	336.68	363.104	417.414
s_2515	mir-4308	1271.25	1137.47	1126.14
s_2516	mir-4308	705.252	543.63	734.991
s_2517	mir-4308	198.569	203.556	156.945
s_2518	mir-4308	458.258	506.473	441.625
s_2519	mir-4307	881.311	765.836	994.441
s_252	mir-4671	397.067	346.551	407.94
s_2520	mir-4307	826.8	961.774	845.412
s_2521	mir-4307	228.49	328.136	236.792
s_2522	mir-4307	801.117	764.338	755.518
s_2523	mir-4309	241.287	299.325	240.487
s_2524	mir-4309	95.2459	151.579	91.5879
s_2525	mir-4309	1126.88	1213.05	1186.08
s_2526	mir-4309	813.923	838.975	919.981
s_2527	mir-4306	370.38	270.951	339.942
s_2528	mir-4306	153.064	145.482	137.18
s_2529	mir-4306	469.856	328.807	396.467
s_253	mir-4671	321.641	274.042	317.845
s_2530	mir-4306	681.209	503.395	665.329
s_2531	mir-4303	243.707	246.743	180.476
s_2532	mir-4303	174.34	240.367	153.06
s_2533	mir-4303	326.116	293.942	429.679
s_2534	mir-4303	507.685	544.765	507.102
s_2535	mir-4300	558.364	566.521	586.488
s_2536	mir-4300	278.272	211.059	283.97
s_2537	mir-4300	524.004	656.093	576.875
s_2538	mir-4300	160.51	205.615	202.759
s_2539	mir-4299	438.371	537.791	484.799
s_254	mir-4671	333.444	389.191	322.934
s_2540	mir-4299	83.6095	103.771	110.044
s_2541	mir-4299	628.31	501.633	615.297
s_2542	mir-4299	606.581	557.274	492.387
s_2543	mir-4293	253.552	198.89	272.131
s_2544	mir-4293	365.57	273.148	317.501
s_2545	mir-4293	686.453	708.374	536.727
s_2546	mir-4293	532.553	537.774	594.9
s_2547	mir-378c	385.056	226.029	399.65
s_2548	mir-378c	256.454	314.625	325
s_2549	mir-378c	377.276	252.111	404.936
s_255	mir-4679-1	755.861	774.74	699.839
s_2550	mir-378c	584.461	547.477	554.773
s_2551	mir-4297	1038.49	1018.77	1061.32
s_2552	mir-4297	344.855	484.36	333.802
s_2553	mir-4297	982.282	1188.02	962.011
s_2554	mir-4297	763.462	649.538	797.738
s_2555	mir-3201	883.505	952.575	893.631
s_2556	mir-3201	481.089	431.495	486.079
s_2557	mir-3201	2572.57	2810.79	2398.71
s_2558	mir-3201	1285.32	1369.34	1284.45
s_2559	mir-3156-3	740.387	469.518	704.299
s_2560	mir-3156-3	717.577	678.006	758.593
s_2561	mir-3156-3	1061.36	1194.02	765.587
s_2562	mir-3156-3	475.738	605.776	447.264
s_2563	mir-320e	103.823	64.8984	97.1453
s_2564	mir-320e	176.691	142.908	153.641
s_2565	mir-320e	446.848	406.581	442.138
s_2566	mir-320e	120.417	87.6563	166.954
s_2567	mir-3182	618.138	551.31	662.613
s_2568	mir-3182	455.621	436.896	499.918
s_2569	mir-3182	432.064	523.085	409.293
s_257	mir-4680	151.293	185.948	191.333
s_2570	mir-3182	603.199	556.442	606.592
s_2571	mir-548w	153.143	128.038	177.719
s_2572	mir-548w	304.633	375.063	356.099
s_2573	mir-548w	601.497	551.159	596.339
s_2574	mir-548w	772.127	783.808	729.992
s_2575	mir-3179-3	1544.86	1392.33	1667.05
s_2576	mir-3179-3	2126.54	2096.44	2130.6
s_2577	mir-3179-3	574.948	576.642	487.22
s_2578	mir-3179-3	2538.24	2339.65	2290.73
s_2579	mir-3179-2	766.621	743.511	897.047
s_258	mir-4693	722.08	733.388	729.681
s_2587	mir-3174	97.4396	162.209	134.572
s_2588	mir-3174	2541.35	2374.68	2315.41
s_2589	mir-3174	410.658	386.369	517.539
s_259	mir-4693	983.326	1047.77	1010.88
s_2590	mir-3174	512.682	595.048	371.104
s_2591	mir-3170	806.567	860.133	967.419
s_2592	mir-3170	546.943	460.437	591.449
s_2593	mir-3170	641.205	647.374	676.064
s_2594	mir-3170	212.408	275.729	198.964
s_2595	mir-3169	453.745	555.01	508.365
s_2596	mir-3169	1012.29	1044.65	964.296
s_2597	mir-3169	577.19	634.731	507.807
s_2598	mir-3169	1057.56	1066.4	1006.43
s_2599	mir-3167	766.561	763.565	693.368
s_26	novelmir-3480	496.728	436.028	537.76
s_260	mir-4699	894.151	912.811	909.864
s_2600	mir-3167	322.182	338.623	360.257
s_2601	mir-3167	102.329	135.804	110.044
s_2602	mir-3167	595.24	514.061	605.912
s_2603	mir-1260b	375.848	352.827	485.591
s_2604	mir-1260b	266.812	215.13	287.941
s_2605	mir-1260b	632.993	706.974	662.729
s_2606	mir-1260b	540.069	488.865	573.874
s_2607	mir-3165	357.858	499.006	352.873
s_2608	mir-3165	759.498	803.112	749.129
s_2609	mir-3165	897.514	776.761	847.6
s_261	mir-4699	854.381	721.614	756.96
s_2610	mir-3165	724.639	683.87	678.539
s_2611	mir-3164	371.756	436.238	445.12
s_2612	mir-3164	101.689	110.245	138.129
s_2613	mir-3164	225.607	287.647	210.659
s_2614	mir-3164	498.912	536.852	536.472
s_2615	mir-3163	679.597	655.077	538.795
s_2616	mir-3163	1106.25	947.743	893.899
s_2617	mir-3163	76.8712	29.2367	87.7493
s_2618	mir-3163	75.9762	67.0854	109.363
s_2619	mir-3161	539.93	647.338	577.442
s_262	mir-4699	638.667	603.955	568.954
s_2620	mir-3161	377.806	477.715	326.092
s_2621	mir-3161	748.797	798.873	832.308
s_2622	mir-3161	432.703	451.869	442.542
s_2623	mir-3157	569.567	604.483	565.172
s_2624	mir-3157	573.04	564.688	595.247
s_2625	mir-3157	511.247	700.09	549.94
s_2626	mir-3157	385.588	529.817	413.519
s_2627	mir-3153	257.497	223.054	194.803
s_2628	mir-3153	339.621	375.322	403.307
s_2629	mir-3153	300.139	305.23	218.827
s_263	mir-4699	596.047	492.962	517.837
s_2630	mir-3153	633.671	518.271	648.381
s_2631	mir-3148	936.713	864.709	923.337
s_2632	mir-3148	801.825	834.796	888.228
s_2633	mir-3148	776.743	810.991	653.548
s_2634	mir-3148	258.52	275.166	235.141
s_2635	mir-548v	329.678	451.754	318.339
s_2636	mir-548v	340.379	392.766	375.035
s_2637	mir-548v	218.506	285.353	220.914
s_2638	mir-548v	1035.38	947.244	987.057
s_2639	mir-1273c	30.1285	49.6105	28.5539
s_264	mir-4703	358.567	357.462	414.782
s_2640	mir-1273c	527.722	442.028	541.652
s_2641	mir-1273c	188.642	169.036	136.144
s_2642	mir-1273c	152.464	109.095	134.258
s_2643	mir-3143	452.997	353.713	419.008
s_2644	mir-3143	214.837	95.3515	192.84
s_2645	mir-3143	173.721	142.153	159.979
s_2646	mir-3143	173.258	238.779	195.014
s_2647	mir-3142	246.796	224.856	199.856
s_2648	mir-3142	188.033	194.649	266.463
s_2649	mir-3142	189.97	232.995	234.45
s_265	mir-4703	605.825	620.324	636.008
s_2651	mir-548t	440.317	547.31	490.888
s_2653	mir-548t	415.263	485.83	422.199
s_2654	mir-548t	664.311	824.776	752.677
s_2655	mir-3139	307.093	400.922	391.224
s_2656	mir-3139	265.436	214.191	249.772
s_2657	mir-3139	326.844	375.545	328.19
s_2658	mir-3139	740.158	591.686	731.576
s_2659	mir-544b	276.718	323.747	279.25
s_266	mir-4719	962.593	979.223	979.415
s_2660	mir-544b	574.042	579.827	572.57
s_2661	mir-544b	90.829	102.25	164.197
s_2662	mir-544b	214.925	91.6204	192.146
s_2663	mir-3135a	134.68	156.532	100.626
s_2664	mir-3135a	163.019	159.466	210.974
s_2665	mir-3135a	197.692	162.334	176.09
s_2666	mir-3134	128.365	131.894	135.364
s_2667	mir-3134	150.33	156.322	192.862
s_2668	mir-3134	1248.12	1279.2	1091.36
s_2669	mir-3134	564.324	498.296	542.357
s_267	mir-4744	857.469	761.874	867.509
s_2670	mir-378b	168.537	144.954	155.015
s_2671	mir-378b	185.2	217.059	150.415
s_2672	mir-378b	619.871	708.357	562.179
s_2673	mir-378b	1632.58	1733.18	1753.41
s_2674	mir-3131	296.725	448.97	264.061
s_2675	mir-3131	177.291	182.462	254.134
s_2676	mir-3131	476.269	577.269	458.81
s_2677	mir-3131	549.028	606.098	610.073
s_2678	mir-3129	842.135	935.154	811.23
s_2679	mir-3129	650.756	638.014	583.162
s_268	mir-4744	644.621	763.685	804.385
s_2680	mir-3129	398.55	290.636	388.212
s_2681	mir-3129	1400.89	1435.89	1452.87
s_2682	mir-3128	334.565	471.618	342.295
s_2683	mir-3128	595.211	723.983	671.667
s_2684	mir-3128	696.339	693.668	738.475
s_2685	mir-3128	200.515	278.252	156.999
s_2686	mir-3125	499.315	595.919	553.155
s_2687	mir-3125	199.964	273.532	255.739
s_2688	mir-3125	341.186	331.862	381.606
s_2689	mir-3125	346.024	342.935	345.386
s_269	mir-4744	251.753	201.351	267.154
s_2690	mir-548s	594.374	498.622	598.649
s_2691	mir-548s	1079.8	1160.7	962.542
s_2692	mir-548s	892.606	905.011	892.012
s_2693	mir-548s	123.713	133.948	149.176
s_2694	mir-3123	232.769	123.613	257.113
s_2695	mir-3123	1460.07	1500.13	1443.65
s_2696	mir-3123	692.58	634.654	635.748
s_2697	mir-3123	488.032	404.317	500.466
s_2698	mir-2278	577.546	776.018	590.497
s_2699	mir-2278	271.868	300.403	323.983
s_27	novelmir-3480	588.179	530.565	618.119
s_270	mir-4744	752.819	762.482	745.756
s_2700	mir-2278	490.698	481.938	461.624
s_2701	mir-2278	630.131	582.498	675.793
s_2702	mir-548q	117.447	88.0814	81.0208
s_2703	mir-548q	791.546	834.279	794.241
s_2704	mir-548q	665.59	588.903	621.177
s_2705	mir-548q	1317.98	1322.88	1236.12
s_2706	mir-2117	321.178	372.284	374.677
s_2707	mir-2117	641.46	696.474	625.926
s_2708	mir-2117	275.085	231.617	232.363
s_2709	mir-2117	414.702	371.493	361.174
s_271	mir-4759	518.397	594.444	578.754
s_2713	mir-1972-1	1014.98	1117.44	1189.67
s_2714	mir-1912	512.98	544.183	520.182
s_2715	mir-1912	415.913	464.755	461.076
s_2716	mir-1912	50.5988	30.4761	25.6533
s_2717	mir-1912	316.024	381.58	359.745
s_2719	mir-320d-2	613.682	580.001	518.675
s_272	mir-4759	533.92	442.197	666.961
s_2720	mir-320d-2	615.838	563.958	601.01
s_2721	mir-320d-2	511.976	702.697	488.681
s_2722	mir-320d-1	100.233	117.108	95.0795
s_2723	mir-320d-1	412.883	467.493	360.93
s_2724	mir-320d-1	1111.64	1243.08	1089.93
s_2725	mir-320d-1	458.702	439.8	442.254
s_2726	mir-103b-2	1431.14	1451.11	1518.19
s_2727	mir-103b-2	737.416	699.816	765.787
s_2728	mir-103b-2	534.244	491.006	471.912
s_2729	mir-103b-2	1177.27	1114.93	1123.53
s_273	mir-4759	592.968	609.886	533.704
s_2730	mir-1324	875.588	901.265	767.476
s_2731	mir-1324	371.078	484.038	383.805
s_2732	mir-1324	480.017	487.285	540.769
s_2733	mir-1324	501.027	466.942	401.298
s_2734	mir-1197	302.618	304.823	271.885
s_2735	mir-1197	815.261	639.338	764.283
s_2736	mir-1197	368.472	323.609	394.659
s_2737	mir-1197	1768.18	1684.61	1684.56
s_2738	mir-1321	750.261	1028.3	673.321
s_2739	mir-1321	87.8486	101.28	102.155
s_274	mir-4759	1054.37	1140.88	977.975
s_2740	mir-1255b-2	1749.22	1625.56	1759.66
s_2742	mir-1255b-2	743.829	705.445	685.217
s_2743	mir-1255b-2	235.719	264.849	248.544
s_2744	mir-1284	782.999	801.754	781.904
s_2745	mir-1284	717.666	696.305	625.194
s_2746	mir-1284	655.735	637.125	523.272
s_2747	mir-1284	545.545	583.125	632.302
s_2748	mir-1283-2	927.434	962.893	931.893
s_2749	mir-1283-2	596.697	548.183	548.535
s_275	mir-4775	845.979	732.784	814.89
s_2750	mir-1283-2	340.232	295.074	351.333
s_2751	mir-1283-2	788.309	680.331	836.287
s_2752	mir-1282	177.686	108.066	127.751
s_2753	mir-1282	181.521	236.82	191.967
s_2754	mir-1282	242.024	200.716	350.265
s_2755	mir-1282	208.394	223.676	191.365
s_2756	mir-302e	414.624	400.223	431.202
s_2757	mir-302e	176.986	143.423	204.443
s_2758	mir-302e	544.495	595.302	475.634
s_2759	mir-302e	889.201	764.674	701.197
s_276	mir-4775	640.094	584.967	620.385
s_2761	mir-548h-4	226.857	258.272	235.052
s_2762	mir-548h-4	211.011	132.212	191.043
s_2763	mir-548h-4	496.906	396.138	456.88
s_2764	mir-1272	233.732	297.163	302.233
s_2765	mir-1272	545.547	461.959	551.558
s_2766	mir-1272	394.744	446.945	343.954
s_2767	mir-1272	1077.92	881.562	1054.68
s_2768	mir-1269a	762.106	786.407	794.306
s_2769	mir-1269a	897.158	1084.3	936.805
s_277	mir-4775	870.198	783.137	825.959
s_2770	mir-1269a	323.59	238.055	260.903
s_2771	mir-1269a	337.457	423.326	290.706
s_2772	mir-1267	594.778	395.347	486.382
s_2773	mir-1267	355.507	294.349	344.472
s_2774	mir-1267	822.49	697.409	774.216
s_2775	mir-1267	931.281	734.233	964.063
s_2777	mir-548o	653.197	654.352	689.109
s_2778	mir-548o	972.82	1116.51	978.637
s_2779	mir-548o	588.167	607.215	675.037
s_278	mir-4790	583.722	534.122	665.793
s_2780	mir-1265	311.933	359.493	400.173
s_2781	mir-1265	1320.81	1106.15	1109.05
s_2782	mir-1265	666.536	633.24	640.256
s_2783	mir-1265	392.856	424.825	491.772
s_2784	mir-548m	310.358	292.963	380.649
s_2785	mir-548m	417.782	440.43	363.408
s_2786	mir-548m	149.729	204.764	118
s_2787	mir-548m	489.527	432.43	453.768
s_2789	mir-548n	488.593	503.06	407.951
s_279	mir-4790	1063.8	1142.96	944.699
s_2790	mir-548n	471.832	346.82	412.939
s_2791	mir-548n	755.741	979.666	751.105
s_2792	mir-1262	414.132	422.579	405.863
s_2793	mir-1262	292.731	318.866	294.537
s_2794	mir-1262	254.143	176.708	223.858
s_2795	mir-1262	244.484	353.744	285.746
s_2796	mir-1260a	323.961	348.635	343.445
s_2797	mir-1260a	358.379	328.538	391.392
s_2798	mir-1260a	482.673	617.21	498.085
s_2799	mir-1260a	418.186	308.487	388.969
s_28	novelmir-3958	491.312	514.24	470.941
s_280	mir-4790	922.262	719.698	980.334
s_2800	mir-1257	396.929	442.358	390.067
s_2801	mir-1257	203.948	186.882	193.775
s_2802	mir-1257	458.918	483.656	570.906
s_2803	mir-1257	180.744	162.281	146.533
s_2804	mir-1256	129.526	97.3694	182.986
s_2805	mir-1256	630.503	632.431	687.502
s_2806	mir-1256	691.344	815.564	690.237
s_2807	mir-1256	373.665	496.273	305.324
s_2808	mir-1255a	643.073	585.804	582.893
s_2809	mir-1255a	145.52	118.486	142.938
s_281	mir-4794	591.572	620.083	686.005
s_2810	mir-1255a	862.209	886.573	788.852
s_2811	mir-1255a	348.012	219.555	388.337
s_2812	mir-1253	1259.06	1383.91	1350.87
s_2813	mir-1253	206.909	275.286	209.599
s_2814	mir-1253	646.665	750.187	654.125
s_2815	mir-1253	123.123	190.967	83.5203
s_2816	mir-1248	254.351	239.576	213.706
s_2817	mir-1248	144.654	162.621	120.264
s_2818	mir-1248	237.805	240.39	188.264
s_2819	mir-1248	428.493	351.593	371.841
s_282	mir-4794	549.323	707.023	651.683
s_2824	mir-548f-4	1102.36	1270	1287.38
s_2825	mir-548f-4	470.839	568.951	487.445
s_2826	mir-548f-4	551.644	607.584	500.723
s_2827	mir-548f-4	155.681	112.401	128.936
s_2829	mir-548f-1	624.612	567.51	536.247
s_283	mir-4794	349.921	367.662	392.978
s_2830	mir-548f-1	216.056	247.691	223.414
s_2831	mir-548f-1	100.764	74.02	60.567
s_2832	mir-1243	819.168	1044.5	820.81
s_2833	mir-1243	929.896	1063.05	990.565
s_2834	mir-1243	2123.42	2187.96	2069.39
s_2835	mir-1243	891.542	905.395	801.688
s_2836	mir-1305	287.45	296.103	340.097
s_2837	mir-1305	1135.66	1096.93	1147.82
s_2838	mir-1305	140.611	107.275	92.0894
s_2839	mir-1305	603.14	567.072	545.391
s_284	mir-4796	618.236	668.618	698.359
s_2840	mir-1303	351.535	394.51	349.582
s_2841	mir-1303	970.38	1153.94	947.909
s_2842	mir-1303	1011.39	984.255	934.647
s_2843	mir-1302-8	728.581	515.09	642.365
s_2844	mir-1302-8	747.566	699.745	660.141
s_2845	mir-1302-8	1558.72	1520.8	1645.85
s_2846	mir-1302-8	261.816	258.093	252.057
s_2847	mir-548l	373.095	387.004	321.977
s_2848	mir-548l	496.227	690.185	517.105
s_2849	mir-548l	290.498	254.943	237.193
s_285	mir-4796	1733.44	1985.24	1643.27
s_2850	mir-548l	702.93	692.134	658.744
s_2851	mir-1299	13.7217	36.5785	26.2226
s_2852	mir-1299	277.968	308.213	238.443
s_2853	mir-1299	709.529	725.652	672.125
s_2854	mir-1299	208.197	279.004	209.71
s_2855	mir-548k	460.531	523.922	432.218
s_2856	mir-548k	479.445	485.436	487.678
s_2857	mir-548k	394.638	548.46	367.683
s_2858	mir-548k	911.471	1114.43	836.452
s_2859	mir-1290	544.111	585.062	464.088
s_286	mir-4796	557.065	511.126	512.719
s_2860	mir-1290	787.65	918.03	739.779
s_2861	mir-1290	555.354	597.256	641.094
s_2862	mir-1290	546.058	607.143	616.059
s_2863	mir-1289-2	765.518	828.507	681.05
s_2864	mir-1289-2	539.055	540.872	474.72
s_2865	mir-1289-2	75.3662	52.5323	64.0153
s_2866	mir-1289-2	753.693	798.517	752.745
s_2867	mir-1289-1	699.152	754.63	690.535
s_2868	mir-1289-1	207.401	265.865	244.881
s_2869	mir-1289-1	178.688	124.611	127.562
s_287	mir-4796	1370.45	1278.45	1249.19
s_2870	mir-1289-1	484.059	412.361	482.368
s_2871	mir-1287	854.095	1025.41	922.765
s_2872	mir-1287	369.938	467.792	399.292
s_2873	mir-1287	720.005	653.566	848.586
s_2874	mir-1287	479.289	552.783	444.296
s_2875	mir-1285-2	646.686	584.391	595.645
s_2876	mir-1285-2	491.77	338.054	427.58
s_2877	mir-548j	328.191	317.895	272.533
s_2878	mir-548j	253.14	339.25	323.828
s_2879	mir-548j	232.433	123.085	197.235
s_288	mir-4801	386.532	414.648	384.349
s_2880	mir-548j	1049.17	876.358	1156.57
s_2881	mir-548e	732.812	860.171	732.223
s_2882	mir-548e	1072.59	978.019	1015.85
s_2883	mir-548e	312.532	351.414	261.697
s_2884	mir-548e	390.741	458.929	327.599
s_2885	mir-1208	375.485	385.478	348.096
s_2886	mir-1208	481.69	495.208	533.94
s_2887	mir-1208	398.198	386.922	337.787
s_2888	mir-1208	253.849	249.069	191.333
s_2889	mir-1200	102.004	85.7818	120.936
s_289	mir-4801	68.1172	47.5618	31.601
s_2890	mir-1200	109.293	117.09	194.402
s_2891	mir-1200	510.164	452.786	414.088
s_2892	mir-1200	597.169	457.789	543.168
s_2893	mir-1179	521.172	511.677	507.113
s_2894	mir-1179	288.424	251.302	260.369
s_2895	mir-1179	532.957	410.133	567.918
s_2896	mir-1179	184.264	202.572	237.841
s_29	novelmir-3958	365.285	373.8	332.289
s_290	mir-4801	368.108	356.786	304.857
s_2905	mir-938	697.234	622.511	692.156
s_2906	mir-938	411.419	547.489	465.001
s_2907	mir-938	713.995	704.992	729.111
s_2908	mir-938	900.936	1162.36	882.08
s_2909	mir-936	379.047	415.116	386.559
s_291	mir-4801	766.465	635.245	728.409
s_2910	mir-936	272.626	363.143	256.731
s_2911	mir-936	690.987	658.751	690.76
s_2912	mir-936	1024.91	1194.2	1047.64
s_2913	mir-934	195.036	166.875	194.291
s_2914	mir-934	621.622	688.152	695.792
s_2915	mir-934	150.005	168.15	139.246
s_2916	mir-934	468.714	476.893	491.181
s_2917	mir-924	880.655	906.527	789.03
s_2918	mir-924	225.184	256.388	272.411
s_2919	mir-924	289.328	258.741	288.947
s_292	mir-5087	412.087	418.517	457.883
s_2920	mir-924	414.594	414.661	380.367
s_2921	mir-922	646.914	664.352	807.481
s_2922	mir-922	277.604	280.874	216.138
s_2923	mir-922	904.654	1103.84	860.059
s_2924	mir-922	399.24	450.783	393.859
s_2925	mir-208b	729.566	673.473	728.653
s_2926	mir-208b	450.214	571.205	518.943
[truncated: 6,095 more rows]

## Sheet: S6
Supplementary Table 6. DEGs associated with miR-18a KO under VEM treatment
log₂FC	logCPM	F	P	ID	GeneName
-0.622757	3.82705	1.71289	0.211571	ENSG00000000003.10	TSPAN6
-0.492827	5.98441	5.75105	0.00932573	ENSG00000000419.8	DPM1
-0.392448	3.86491	2.08718	0.14948	ENSG00000000457.9	SCYL3
1.06345	3.81978	21.8621	1.84106e-05	ENSG00000000460.12	C1orf112
-0.0694867	5.30704	2.20198	0.13472	ENSG00000001036.9	FUCA2
-0.583629	4.88543	1.72872	0.208433	ENSG00000001084.6	GCLC
-0.598624	4.33568	16.0446	9.69686e-05	ENSG00000001167.10	NFYA
-0.632017	4.14697	12.157	0.000389575	ENSG00000001460.13	STPG1
-0.341734	7.02873	59.3905	4.83606e-08	ENSG00000001461.12	NIPAL3
0.558569	5.98935	29.7639	3.18579e-06	ENSG00000001497.12	LAS1L
-1.87006	2.31239	51.5676	1.16528e-07	ENSG00000001561.6	ENPP4
-0.278668	2.93797	1.49319	0.260909	ENSG00000001617.7	SEMA3F
-0.255562	5.18626	3.63243	0.0408061	ENSG00000001629.5	ANKIB1
0.166114	5.39624	69.7757	1.75282e-08	ENSG00000001630.11	CYP51A1
-0.174228	4.44705	24.275	1.02532e-05	ENSG00000001631.10	KRIT1
-0.350549	2.74328	5.76835	0.00922484	ENSG00000002016.12	RAD52
0.379837	6.28226	10.7046	0.000711336	ENSG00000002330.9	BAD
-0.631574	5.97153	2.72357	0.0853168	ENSG00000002549.8	LAP3
1.40861	6.36048	33.7763	1.51593e-06	ENSG00000002586.13	CD99
0.570928	2.83443	27.2448	5.3137e-06	ENSG00000002746.10	HECW1
0.317562	5.33207	2.43406	0.109596	ENSG00000002822.11	MAD1L1
1.18572	7.71993	25.8553	7.17012e-06	ENSG00000002834.13	LASP1
0.35117	4.52269	1.22073	0.340051	ENSG00000002919.10	SNX11
-0.112553	7.9151	6.30025	0.00665622	ENSG00000003056.3	M6PR
0.395181	2.23558	2.12329	0.144652	ENSG00000003096.9	KLHL13
-0.303419	1.6171	7.73592	0.00295713	ENSG00000003137.4	CYP26B1
-0.695308	4.84725	46.9155	2.08713e-07	ENSG00000003147.13	ICA1
-0.686763	6.21746	11.738	0.000460989	ENSG00000003249.9	DBNDD1
0.0778551	4.10188	0.301304	0.823932	ENSG00000003393.10	ALS2
0.219527	2.3503	0.343883	0.794081	ENSG00000003400.10	CASP10
-0.023803	4.1565	2.87525	0.0750571	ENSG00000003402.15	CFLAR
-0.181859	4.41683	0.899564	0.466736	ENSG00000003509.11	NDUFAF7
-0.424682	6.18544	9.31548	0.0013358	ENSG00000003756.12	RBM5
-0.860626	2.9044	12.7579	0.000308177	ENSG00000003989.12	SLC7A2
0.180501	7.11298	1.6787	0.218529	ENSG00000004059.6	ARF5
0.144863	5.90881	3.6228	0.0411114	ENSG00000004139.9	SARM1
0.24559	7.51597	4.58797	0.0201907	ENSG00000004142.7	POLDIP2
1.14638	6.51444	10.4536	0.000793769	ENSG00000004399.8	PLXND1
0.0267943	7.75274	23.5325	1.22118e-05	ENSG00000004455.12	AK2
0.123736	7.35308	48.4073	1.72181e-07	ENSG00000004478.5	FKBP4
-0.212497	7.34667	17.753	5.69952e-05	ENSG00000004487.11	KDM1A
-0.19396	5.61879	12.9953	0.000281531	ENSG00000004534.10	RBM6
1.08728	1.49506	5.87312	0.00864003	ENSG00000004660.10	CAMKK1
0.303331	5.19391	35.6374	1.10226e-06	ENSG00000004700.11	RECQL
0.294309	3.2905	35.03	1.22108e-06	ENSG00000004766.11	CCDC132
-0.0714677	6.59208	21.0439	2.2724e-05	ENSG00000004779.5	NDUFAB1
-0.961396	3.53434	11.5612	0.000495552	ENSG00000004799.7	PDK4
0.227648	1.3517	1.56091	0.244482	ENSG00000004838.9	ZMYND10
0.0228581	5.6803	2.97108	0.0692949	ENSG00000004864.9	SLC25A13
0.074757	3.9309	5.46716	0.0111749	ENSG00000004866.14	ST7
0.195419	5.38993	1.66847	0.22066	ENSG00000004897.7	CDC27
-0.115957	5.27401	1.46793	0.267339	ENSG00000004961.10	HCCS
0.357373	6.75387	0.683105	0.577435	ENSG00000004975.7	DVL2
0.250536	7.9159	0.614402	0.61726	ENSG00000005007.8	UPF1
-1.30613	4.33458	5.21534	0.0131723	ENSG00000005020.8	SKAP2
0.219635	8.97589	22.4444	1.59105e-05	ENSG00000005022.5	SLC25A5
0.237525	3.61262	16.3719	8.72977e-05	ENSG00000005059.11	CCDC109B
-0.00084598	0.742399	4.02744	0.030255	ENSG00000005073.5	HOXA11
0.25224	6.30472	1.27086	0.323758	ENSG00000005075.11	POLR2J
-0.324293	5.85547	14.9244	0.00014073	ENSG00000005100.8	DHX33
0.12835	5.09703	45.2048	2.62053e-07	ENSG00000005156.7	LIG3
0.135152	3.77685	7.39888	0.00354782	ENSG00000005175.5	RPAP3
2.06766	2.46386	18.9308	4.0423e-05	ENSG00000005189.15	AC004381.6
0.361691	6.6051	0.786074	0.522013	ENSG00000005194.10	CIAPIN1
-0.0381835	5.67155	6.6701	0.00535109	ENSG00000005206.12	SPPL2B
-0.189993	5.39226	12.4614	0.000345604	ENSG00000005238.15	FAM214B
0.603813	4.50373	22.384	1.61508e-05	ENSG00000005243.5	COPZ2
-0.182274	3.50124	26.8897	5.72942e-06	ENSG00000005249.8	PRKAR2B
-0.429717	4.70648	0.670379	0.58464	ENSG00000005302.13	MSL3
-0.322346	7.05323	8.0158	0.00255118	ENSG00000005339.8	CREBBP
0.195786	3.75774	4.82671	0.0171098	ENSG00000005436.9	GCFC2
0.328509	6.03874	9.61414	0.00116076	ENSG00000005448.12	WDR54
-0.394921	2.56062	15.0262	0.000135931	ENSG00000005469.7	CROT
0.247579	3.74561	15.4176	0.000119145	ENSG00000005471.11	ABCB4
-0.32815	5.31439	32.1366	2.03352e-06	ENSG00000005483.15	KMT2E
0.120327	6.66541	8.67459	0.00182391	ENSG00000005486.12	RHBDD2
0.261243	4.02783	1.92479	0.173525	ENSG00000005700.10	IBTK
-0.27632	2.52257	11.1304	0.000592927	ENSG00000005801.12	ZNF195
0.441182	4.72666	0.821284	0.504223	ENSG00000005810.13	MYCBP2
0.129409	4.25518	5.78917	0.00910513	ENSG00000005812.6	FBXL3
-0.0915437	5.94839	8.99491	0.00155823	ENSG00000005882.7	PDK2
-0.037278	8.41818	53.6624	9.10328e-08	ENSG00000005884.13	ITGA3
-0.177358	4.4372	14.4608	0.000165201	ENSG00000005889.11	ZFX
0.163287	7.01919	36.7777	9.13269e-07	ENSG00000005893.11	LAMP2
-0.173659	5.60461	9.07423	0.00149948	ENSG00000005955.8	GGNBP2
-0.500269	6.45895	24.0713	1.07522e-05	ENSG00000006007.7	GDE1
0.400911	5.90834	6.01613	0.00790879	ENSG00000006015.13	C19orf60
0.0356934	3.02709	8.88151	0.00164687	ENSG00000006016.6	CRLF1
-0.178643	4.84438	41.6273	4.33006e-07	ENSG00000006025.7	OSBPL7
0.821663	4.26071	41.4601	4.43705e-07	ENSG00000006042.7	TMEM98
0.215764	4.03727	6.39652	0.00628445	ENSG00000006062.9	MAP3K14
-0.444656	5.80835	5.14821	0.0137716	ENSG00000006114.11	SYNRG
0.786496	7.69838	14.2921	0.000175288	ENSG00000006118.10	TMEM132A
0.244939	8.32416	0.798269	0.515785	ENSG00000006125.12	AP2B1
0.201005	5.4084	1.20541	0.3452	ENSG00000006194.6	ZNF263
0.338115	6.62739	3.81802	0.0354014	ENSG00000006282.15	SPATA20
0.131387	6.94964	24.642	9.41991e-06	ENSG00000006327.9	TNFRSF12A
-1.76906	3.16357	31.1431	2.44523e-06	ENSG00000006432.11	MAP3K9
-0.135914	5.40341	0.871261	0.479966	ENSG00000006451.3	RALA
-0.55522	3.96678	65.3854	2.64286e-08	ENSG00000006453.9	BAIAP2L1
-0.344749	3.32693	6.82082	0.00490516	ENSG00000006459.6	JHDM1D
0.0192757	4.59842	42.3692	3.88971e-07	ENSG00000006468.9	ETV1
-0.0126231	5.2376	3.94772	0.0321065	ENSG00000006530.11	AGK
2.33765	5.76849	83.3033	5.67223e-09	ENSG00000006534.11	ALDH3B1
0.0570006	3.6953	1.58124	0.239773	ENSG00000006576.12	PHTF2
-0.446799	5.72317	5.81077	0.00898279	ENSG00000006607.9	FARP2
-0.0300824	5.46218	4.94527	0.0157815	ENSG00000006625.13	GGCT
0.794835	3.83763	1.7269	0.208791	ENSG00000006634.3	DBF4
0.342106	1.27919	1.11985	0.375497	ENSG00000006638.7	TBXA2R
0.143177	4.97431	7.51701	0.00332661	ENSG00000006652.9	IFRD1
0.486276	4.8127	3.65711	0.0400361	ENSG00000006695.6	COX10
0.131944	5.32737	1.17416	0.355957	ENSG00000006704.6	GTF2IRD1
0.0323657	6.24666	0.947505	0.445141	ENSG00000006712.10	PAF1
-0.166524	5.43187	31.0167	2.50416e-06	ENSG00000006715.11	VPS41
0.222537	6.97001	8.40034	0.00209321	ENSG00000006744.14	ELAC2
0.38179	5.53577	44.2913	2.9687e-07	ENSG00000006756.11	ARSD
0.117813	7.09159	13.8556	0.000204851	ENSG00000006831.9	ADIPOR2
0.460328	6.19647	0.981621	0.430383	ENSG00000007047.10	MARK4
0.695058	6.77829	11.858	0.000439097	ENSG00000007080.6	CCDC124
-0.37419	6.81898	1.98685	0.163863	ENSG00000007168.8	PAFAH1B1
-1.4594	4.75532	11.3161	0.000548484	ENSG00000007174.13	DNAH9
0.245736	8.26544	6.54235	0.00576564	ENSG00000007202.10	KIAA0100
0.686836	10.0419	36.1563	1.0112e-06	ENSG00000007237.14	GAS7
0.887669	3.93846	17.3304	6.47564e-05	ENSG00000007255.6	TRAPPC6A
-0.193238	2.96972	0.762674	0.534161	ENSG00000007341.14	ST7L
0.384453	5.93474	1.90311	0.177048	ENSG00000007376.3	RPUSD1
0.240901	7.18553	2.18698	0.136554	ENSG00000007384.11	RHBDF1
-0.426273	5.58051	1.2557	0.328597	ENSG00000007392.12	LUC7L
0.583398	6.23153	2.90885	0.0729769	ENSG00000007520.3	TSR3
0.236356	6.45757	1.41685	0.280871	ENSG00000007541.10	PIGQ
-0.264428	5.48602	14.8599	0.000143874	ENSG00000007545.11	CRAMP1L
0.294581	4.28539	1.94602	0.17015	ENSG00000007866.14	TEAD3
0.292633	6.61659	6.61422	0.00552806	ENSG00000007923.11	DNAJC11
0.176689	4.68887	44.2658	2.97915e-07	ENSG00000007944.10	MYLIP
1.3946	2.95661	78.6276	8.20439e-09	ENSG00000007968.6	E2F2
0.00208614	7.1116	21.1523	2.20907e-05	ENSG00000008018.8	PSMB1
0.183914	5.46199	14.5112	0.000162313	ENSG00000008083.9	JARID2
-0.0377435	5.2636	5.35123	0.0120481	ENSG00000008128.18	CDK11A
0.0662493	6.28126	4.17401	0.0271588	ENSG00000008130.11	NADK
-1.84535	7.50018	11.4193	0.000525436	ENSG00000008196.8	TFAP2B
1.14342	5.39263	4.91169	0.0161453	ENSG00000008256.11	CYTH3
-0.0646211	3.45242	2.55646	0.0984919	ENSG00000008277.10	ADAM22
-0.217897	5.81244	6.35691	0.00643444	ENSG00000008282.3	SYPL1
0.475528	6.15766	5.35521	0.0120168	ENSG00000008283.11	CYB561
-0.484246	6.50785	6.85007	0.00482362	ENSG00000008294.16	SPAG9
0.363747	5.83332	3.59825	0.0419007	ENSG00000008300.10	CELSR3
0.503052	4.36727	3.34701	0.0510505	ENSG00000008311.10	AASS
0.0617678	3.73951	1.66698	0.220972	ENSG00000008324.6	SS18L2
0.621223	4.07465	1.08276	0.389479	ENSG00000008382.11	MPND
0.25548	4.63833	6.2993	0.00666	ENSG00000008394.8	MGST1
-0.34581	3.82236	1.34989	0.299736	ENSG00000008405.7	CRY1
0.404276	7.92365	16.3333	8.83794e-05	ENSG00000008441.12	NFIX
0.70639	5.72626	13.8115	0.000208137	ENSG00000008513.10	ST3GAL1
0.541059	7.20311	4.95984	0.0156265	ENSG00000008710.13	PKD1
0.265088	6.60363	0.981605	0.43039	ENSG00000008838.13	MED24
0.0745582	5.15553	8.10022	0.00244154	ENSG00000008853.12	RHOBTB2
-0.293228	4.87306	0.80221	0.513788	ENSG00000008869.7	HEATR5B
-0.117782	5.21596	31.4528	2.30741e-06	ENSG00000008952.12	SEC62
0.335295	10.0912	1.51833	0.254677	ENSG00000008988.5	RPS20
-0.198143	8.55275	10.4839	0.000783266	ENSG00000009307.11	CSDE1
-0.116742	6.7546	10.8503	0.000668016	ENSG00000009335.13	UBE3C
0.996199	3.52123	15.4976	0.000116017	ENSG00000009413.11	REV3L
-1.317	1.59016	1.947	0.169996	ENSG00000009694.9	TENM1
-0.793848	2.07688	1.19003	0.350452	ENSG00000009780.11	FAM76A
0.635029	0.80511	1.40631	0.283754	ENSG00000009790.10	TRAF3IP3
-0.0873006	5.23902	2.46662	0.106511	ENSG00000009830.7	POMT2
-0.104074	5.20443	17.8197	5.5871e-05	ENSG00000009844.11	VTA1
-0.026775	6.91892	0.273092	0.843765	ENSG00000009954.6	BAZ1B
-0.503514	4.80227	3.66108	0.0399138	ENSG00000010017.9	RANBP9
-0.308699	3.80835	0.499445	0.688853	ENSG00000010072.11	SPRTN
0.112991	6.8432	16.8097	7.60406e-05	ENSG00000010165.15	METTL13
0.479761	3.68872	2.50718	0.102803	ENSG00000010219.9	DYRK4
-0.172861	7.17349	4.51242	0.021294	ENSG00000010244.12	ZNF207
0.623219	8.25894	1.89325	0.178675	ENSG00000010256.6	UQCRC1
-0.16463	4.69023	10.2744	0.000859354	ENSG00000010270.9	STARD3NL
-0.861347	7.82593	42.8389	3.63751e-07	ENSG00000010278.7	CD9
0.851139	8.07003	99.1102	1.8564e-09	ENSG00000010292.8	NCAPD2
0.219947	5.89398	10.3895	0.000816556	ENSG00000010295.15	IFFO1
-1.04374	0.864479	2.04275	0.155669	ENSG00000010310.4	GIPR
-0.218913	1.94601	3.86943	0.0340515	ENSG00000010318.15	PHF7
0.442766	3.11086	6.05768	0.00770981	ENSG00000010319.2	SEMA3G
0.0215056	6.49877	0.719735	0.557134	ENSG00000010322.11	NISCH
0.199603	6.34902	2.89668	0.0737231	ENSG00000010361.9	FUZ
-0.965132	6.3391	10.6852	0.000717346	ENSG00000010404.13	IDS
-0.0642895	4.14759	0.121715	0.945723	ENSG00000010539.7	ZNF200
0.00916529	1.08346	3.21725	0.0566503	ENSG00000010610.5	CD4
0.285406	3.72084	3.27299	0.0541635	ENSG00000010626.10	LRRC23
-0.129573	3.19227	1.65407	0.223696	ENSG00000010704.14	HFE
0.592094	5.22953	7.37007	0.00360427	ENSG00000010803.12	SCMH1
0.135788	6.12319	10.4565	0.000792775	ENSG00000010810.13	FYN
-0.585407	3.73289	1.16318	0.359819	ENSG00000010818.4	HIVEP2
-0.547895	6.96861	3.64482	0.0404176	ENSG00000011007.8	TCEB3
-0.116522	7.7228	0.984806	0.429031	ENSG00000011009.6	LYPLA2
0.103091	4.90758	2.42217	0.110747	ENSG00000011021.17	CLCN6
-0.0845486	7.95537	0.636469	0.604221	ENSG00000011028.9	MRC2
0.512812	4.47664	4.11035	0.0284569	ENSG00000011052.17	NME2
0.482195	4.96274	2.27645	0.126018	ENSG00000011105.7	TSPAN9
-0.269291	4.1972	5.75494	0.00930292	ENSG00000011114.10	BTBD7
-0.180194	4.33573	0.255646	0.856007	ENSG00000011132.7	APBA3
-0.168538	3.96178	8.06432	0.0024875	ENSG00000011143.12	MKS1
0.189395	2.94137	1.81754	0.191742	ENSG00000011198.3	ABHD5
0.168947	6.2334	1.96128	0.167771	ENSG00000011243.13	AKAP8L
-0.332396	3.44937	7.96257	0.00262321	ENSG00000011258.11	MBTD1
0.0645926	5.33224	17.1754	6.79014e-05	ENSG00000011260.9	UTP18
-0.366098	6.55284	12.2572	0.000374431	ENSG00000011275.14	RNF216
-0.381602	5.96061	2.83286	0.0777768	ENSG00000011295.11	TTC19
0.770946	8.68753	73.1104	1.30365e-08	ENSG00000011304.12	PTBP1
1.19603	2.72564	31.5699	2.25762e-06	ENSG00000011332.15	DPF1
-0.132357	5.12182	14.7397	0.000149943	ENSG00000011376.5	LARS2
0.365797	4.05085	25.3817	7.96569e-06	ENSG00000011405.9	PIK3C2A
-0.710735	5.57798	14.2073	0.000180626	ENSG00000011422.7	PLAUR
2.21444	4.82145	24.396	9.96958e-06	ENSG00000011426.6	ANLN
0.0155105	6.95476	1.46921	0.267009	ENSG00000011451.13	WIZ
-0.245207	5.8438	14.9448	0.000139753	ENSG00000011454.12	RABGAP1
0.417192	5.48395	2.35197	0.117828	ENSG00000011478.7	QPCTL
0.287249	6.71831	23.6581	1.1852e-05	ENSG00000011485.10	PPP5C
-0.0408163	4.13669	0.288537	0.832908	ENSG00000011523.9	CEP68
-0.236687	4.27493	35.8459	1.06459e-06	ENSG00000011566.10	MAP4K3
0.274758	2.05982	6.56249	0.00569789	ENSG00000011638.6	TMEM159
-0.341653	4.64698	27.0579	5.52806e-06	ENSG00000011677.8	GABRA3
1.3187	3.27431	5.36274	0.0119579	ENSG00000012048.15	BRCA1
-0.335109	7.68187	35.5488	1.11875e-06	ENSG00000012061.11	ERCC1
0.989404	2.48229	15.4899	0.000116312	ENSG00000012124.10	CD22
0.303229	8.55402	1.50425	0.258148	ENSG00000012171.13	SEMA3B
-0.297917	5.15344	1.32293	0.307712	ENSG00000012174.7	MBTPS2
-0.00668921	4.30363	0.179834	0.908243	ENSG00000012211.8	PRICKLE3
0.100345	6.28253	7.66875	0.00306526	ENSG00000012232.4	EXTL3
0.0719796	6.30169	8.68426	0.00181517	ENSG00000012660.9	ELOVL5
-0.055856	6.83424	29.6255	3.27338e-06	ENSG00000012822.11	CALCOCO1
-0.185614	5.58387	0.481206	0.700748	ENSG00000012963.9	UBR7
-0.191194	4.52932	27.1981	5.36636e-06	ENSG00000012983.7	MAP4K5
0.608784	6.27615	24.8425	8.99763e-06	ENSG00000013016.10	EHD3
-0.0114343	7.79894	3.02416	0.0663189	ENSG00000013275.3	PSMC4
-0.00512654	5.7272	49.0395	1.58955e-07	ENSG00000013288.4	MAN2B2
0.559956	6.73618	7.84976	0.00278368	ENSG00000013306.11	SLC25A39
0.147368	7.81581	13.4407	0.000238355	ENSG00000013364.14	MVP
-0.10592	6.32359	10.0925	0.000932351	ENSG00000013374.11	NUB1
-0.554525	4.92147	36.6296	9.35582e-07	ENSG00000013375.11	PGM3
-0.287939	2.79326	17.6163	5.93827e-05	ENSG00000013392.6	RWDD2A
-0.575338	4.22589	45.4714	2.52795e-07	ENSG00000013441.11	CLK1
-0.30557	3.79207	3.46753	0.0464055	ENSG00000013503.5	POLR3B
0.161077	4.59086	5.15664	0.0136946	ENSG00000013523.5	ANGEL1
-0.454475	5.44994	6.16544	0.00721982	ENSG00000013561.13	RNF14
0.231228	5.50978	0.527437	0.670872	ENSG00000013563.9	DNASE1L1
0.298851	5.33764	47.2873	1.98836e-07	ENSG00000013573.12	DDX11
0.103651	4.33942	1.37253	0.293211	ENSG00000013583.4	HEBP1
-0.311651	7.04726	183.764	3.28687e-11	ENSG00000013588.5	GPRC5A
-0.637041	1.9642	1.77988	0.198633	ENSG00000013619.9	MAMLD1
1.47504	6.33066	183.387	3.3317e-11	ENSG00000013810.14	TACC3
0.420657	2.84822	9.82149	0.00105467	ENSG00000014123.9	UFL1
0.810673	5.0955	45.5081	2.51547e-07	ENSG00000014138.4	POLA2
0.0729139	5.24965	2.09353	0.148618	ENSG00000014164.6	ZC3H3
0.421741	7.51375	0.660658	0.590197	ENSG00000014216.11	CAPN1
0.001365	6.89848	12.8701	0.000295239	ENSG00000014641.13	MDH1
0.124525	5.71875	27.136	5.43729e-06	ENSG00000014824.9	SLC30A9
0.3149	2.01007	3.29908	0.0530423	ENSG00000014914.15	MTMR11
-0.14071	5.68705	1.05315	0.401026	ENSG00000014919.8	COX15
-0.614094	3.11039	2.15342	0.140756	ENSG00000015153.10	YAF2
-0.254412	5.05658	4.46679	0.0219936	ENSG00000015171.14	ZMYND11
0.286278	4.98721	7.62523	0.00313773	ENSG00000015475.14	BID
0.0621761	7.55477	14.3276	0.000173111	ENSG00000015479.13	MATR3
0.180359	5.81435	6.20337	0.0070559	ENSG00000015532.5	XYLT2
0.340131	7.03297	3.05021	0.0649118	ENSG00000015676.13	NUDCD3
-1.36622	2.68701	4.69176	0.0187795	ENSG00000016082.10	ISL1
-0.669668	5.7684	5.62147	0.0101225	ENSG00000016864.12	GLT8D1
-0.244728	6.19051	12.0301	0.000409767	ENSG00000017260.15	ATP2C1
0.239378	4.64441	8.56337	0.00192804	ENSG00000017373.11	SRCIN1
0.62392	1.42617	1.16879	0.357842	ENSG00000017621.11	MAGIX
-0.229889	5.6475	0.288591	0.83287	ENSG00000017797.7	RALBP1
-0.754925	2.13355	3.18057	0.0583572	ENSG00000018189.8	RUFY3
-0.701932	9.43815	8.56011	0.00193119	ENSG00000018408.10	WWTR1
-0.534146	5.07166	1.61107	0.233041	ENSG00000018510.8	AGPS
-0.185301	4.78714	0.542577	0.66129	ENSG00000018610.9	CXorf56
0.151497	3.96987	1.63096	0.228666	ENSG00000018699.7	TTC27
-0.139443	1.30762	4.94555	0.0157786	ENSG00000018869.12	ZNF582
-0.163392	7.34876	7.56659	0.00323851	ENSG00000019144.12	PHLDB1
0.680577	2.84941	0.595896	0.628373	ENSG00000019485.8	PRDM11
-0.212144	3.43373	65.2582	2.6755e-08	ENSG00000019549.4	SNAI2
-0.461231	12.1391	31.8357	2.14915e-06	ENSG00000019582.10	CD74
-0.265192	4.98038	1.24085	0.333408	ENSG00000019995.6	ZRANB1
-0.196608	7.2675	2.6218	0.0930855	ENSG00000020129.11	NCDN
0.608101	5.12084	3.49868	0.045284	ENSG00000020181.13	GPR124
0.027426	5.08249	4.79903	0.017438	ENSG00000020256.15	ZFP64
-0.365052	3.75158	0.790658	0.519664	ENSG00000020426.6	MNAT1
1.10412	2.96441	3.43991	0.0474259	ENSG00000020577.9	SAMD4A
-0.00118849	5.83633	49.81	1.44383e-07	ENSG00000020633.14	RUNX3
0.159117	3.62353	3.09222	0.0627123	ENSG00000020922.8	MRE11A
0.099775	4.55368	3.98811	0.0311529	ENSG00000021300.9	PLEKHB1
-0.296268	5.46911	4.06073	0.0295179	ENSG00000021355.8	SERPINB1
-0.914105	4.07076	12.6956	0.000315633	ENSG00000021574.7	SPAST
0.3995	4.41607	8.5422	0.00194862	ENSG00000021762.15	OSBPL5
-0.209836	5.2549	3.99477	0.0309988	ENSG00000021776.6	AQR
0.537171	4.84566	9.5182	0.00121395	ENSG00000021826.10	CPS1
-0.894419	4.44049	9.87456	0.00102933	ENSG00000022267.12	FHL1
-0.102859	7.67939	7.64903	0.00309785	ENSG00000022277.8	RTFDC1
-0.30306	4.13474	0.907785	0.462961	ENSG00000022567.5	SLC45A4
0.0893355	7.14208	2.08483	0.1498	ENSG00000022840.11	RNF10
-0.232555	3.29368	0.301017	0.824133	ENSG00000022976.11	ZNF839
-0.179203	4.19121	0.2571	0.854988	ENSG00000023041.7	ZDHHC6
-2.16024	6.57461	364.182	3.49229e-13	ENSG00000023171.10	GRAMD1B
0.528705	7.30399	1.42827	0.277784	ENSG00000023191.12	RNH1
0.0105986	6.09964	9.09726	0.0014829	ENSG00000023228.9	NDUFS1
0.256089	4.28162	13.5763	0.000226757	ENSG00000023287.8	RB1CC1
-0.496204	6.15173	48.9885	1.59977e-07	ENSG00000023318.7	ERP44
-0.0517446	6.16791	1.53276	0.25117	ENSG00000023330.10	ALAS1
0.350448	4.83973	21.2129	2.17455e-05	ENSG00000023516.7	AKAP11
0.0500351	3.98933	5.9669	0.00815224	ENSG00000023572.4	GLRX2
1.36433	3.55796	5.56773	0.0104756	ENSG00000023608.4	SNAPC1
-0.366489	4.90617	1.87173	0.182287	ENSG00000023697.8	DERA
-0.299012	7.23378	3.66362	0.0398357	ENSG00000023734.6	STRAP
0.0473394	5.24941	7.37789	0.00358885	ENSG00000023839.6	ABCC2
0.323282	5.18657	0.619366	0.614306	ENSG00000023902.9	PLEKHO1
-0.0695944	4.23724	14.0125	0.000193608	ENSG00000023909.5	GCLM
-0.520724	4.47602	3.75154	0.0372379	ENSG00000024048.6	UBR2
0.453572	6.81009	11.7533	0.000458128	ENSG00000024422.7	EHD2
-0.694523	4.21532	10.0133	0.000966312	ENSG00000024862.12	CCDC28A
-0.0961849	3.89262	1.04167	0.405598	ENSG00000025039.10	RRAGD
-0.0930922	3.54735	0.821258	0.504236	ENSG00000025156.8	HSF2
-0.127205	5.12853	0.784228	0.522962	ENSG00000025293.11	PHF20
0.410076	4.59002	10.5127	0.000773416	ENSG00000025434.14	NR1H3
-0.567895	1.528	1.99834	0.16214	ENSG00000025708.8	TYMP
1.18163	5.07682	33.4945	1.593e-06	ENSG00000025770.14	NCAPH2
-0.127774	7.23163	5.00007	0.0152076	ENSG00000025772.7	TOMM34
-0.0438517	5.52144	22.0898	1.73824e-05	ENSG00000025796.9	SEC63
-0.184546	6.87385	0.759256	0.535957	ENSG00000025800.9	KPNA6
0.295185	11.4767	6.79032	0.00499184	ENSG00000026025.9	VIM
0.456172	2.77963	6.60472	0.00555881	ENSG00000026036.16	RTEL1-TNFRSF6B
1.40943	1.44265	3.92671	0.0326159	ENSG00000026103.15	FAS
0.240124	2.43594	1.14139	0.367619	ENSG00000026297.11	RNASET2
0.425361	9.88741	40.7994	4.89058e-07	ENSG00000026508.12	CD44
1.20602	5.76162	26.5529	6.1585e-06	ENSG00000026559.9	KCNG1
-0.116825	3.24594	5.61549	0.0101611	ENSG00000026652.9	AGPAT4
-0.138321	3.46009	0.119732	0.946934	ENSG00000026950.12	BTN3A1
-0.0613549	4.42135	2.13516	0.143103	ENSG00000027001.7	MIPEP
-0.952043	2.93907	2.48713	0.104618	ENSG00000027075.9	PRKCH
-0.246016	3.40919	3.54387	0.0437117	ENSG00000027697.8	IFNGR1
0.0853205	4.91263	1.14447	0.366504	ENSG00000027847.9	B4GALT7
0.200165	3.45332	14.6875	0.000152673	ENSG00000028116.12	VRK2
-0.156057	4.41242	7.38269	0.00357941	ENSG00000028203.13	VEZT
0.136177	5.8839	3.57008	0.0428279	ENSG00000028310.13	BRD9
-0.559971	7.33244	15.8601	0.000102961	ENSG00000028528.10	SNX1
-0.157268	3.60298	1.76719	0.201015	ENSG00000028839.5	TBPL1
-0.535709	2.28078	1.62473	0.230028	ENSG00000029153.10	ARNTL2
0.41332	5.7392	12.1898	0.000384536	ENSG00000029363.11	BCLAF1
-0.209909	6.02346	1.21904	0.340612	ENSG00000029364.7	SLC39A9
-0.469731	4.27519	101.062	1.63664e-09	ENSG00000029639.6	TFB1M
-0.283609	5.5334	9.33411	0.00132403	ENSG00000029725.12	RABEP1
0.765854	4.9879	46.8835	2.09588e-07	ENSG00000029993.10	HMGB3
0.298578	6.17521	36.7915	9.11234e-07	ENSG00000030066.9	NUP160
0.357492	5.20563	6.74729	0.00511716	ENSG00000030110.8	BAK1
-0.0797268	9.27856	36.2284	9.99234e-07	ENSG00000030582.12	GRN
-0.115537	4.8563	29.3644	3.44631e-06	ENSG00000031003.6	FAM13B
-1.77962	5.51	63.467	3.1881e-08	ENSG00000031081.6	ARHGAP31
0.94244	2.21238	2.68439	0.0882183	ENSG00000031691.6	CENPQ
0.903773	7.45921	17.2407	6.65537e-05	ENSG00000031698.8	SARS
0.251777	6.41372	1.60529	0.234329	ENSG00000031823.10	RANBP3
0.424045	2.91951	20.8811	2.37152e-05	ENSG00000032219.14	ARID4A
0.649609	5.27759	28.2205	4.33854e-06	ENSG00000032389.8	TSSC1
0.451637	7.52757	1.68237	0.21777	ENSG00000032444.11	PNPLA6
0.232094	3.15437	26.8574	5.76905e-06	ENSG00000032742.13	IFT88
0.32883	5.7192	1.76041	0.202302	ENSG00000033011.7	ALG1
-0.118694	4.09823	5.16749	0.0135963	ENSG00000033030.9	ZCCHC8
0.5972	6.85047	3.46763	0.0464017	ENSG00000033050.3	ABCF2
-0.0859147	7.08414	6.41824	0.00620388	ENSG00000033100.10	CHPF2
-2.29093	4.41384	23.8771	1.12538e-05	ENSG00000033170.12	FUT8
0.475823	3.19905	0.546785	0.658644	ENSG00000033178.8	UBA6
1.76628	5.80656	20.7465	2.4572e-05	ENSG00000033327.8	GAB2
-0.708551	5.85742	4.02651	0.0302757	ENSG00000033627.10	ATP6V0A1
-0.0444154	4.12356	17.1528	6.83744e-05	ENSG00000033800.9	PIAS1
-0.122399	4.12807	3.10975	0.0618198	ENSG00000033867.12	SLC4A7
0.400226	5.79436	1.26781	0.324726	ENSG00000034053.10	APBA2
1.47745	6.05158	120.724	5.16587e-10	ENSG00000034063.9	UHRF1
-0.253542	6.53574	7.83654	0.00280321	ENSG00000034152.14	MAP2K3
1.28327	8.58648	37.4482	8.19607e-07	ENSG00000034510.4	TMSB10
-0.00648727	2.41953	1.11359	0.377822	ENSG00000034533.7	ASTE1
-0.197771	3.83352	8.04137	0.00251738	ENSG00000034677.7	RNF19A
0.151896	2.04097	0.227533	0.875621	ENSG00000034693.10	PEX3
-0.425449	6.65794	6.65127	0.00540998	ENSG00000034713.3	GABARAPL2
0.381417	2.63552	14.9301	0.000140458	ENSG00000035115.17	SH3YL1
-0.0873031	5.74134	3.3583	0.0505937	ENSG00000035141.3	FAM136A
-0.185719	7.34649	18.4207	4.68092e-05	ENSG00000035403.12	VCL
1.11401	3.41659	30.1457	2.95774e-06	ENSG00000035499.8	DEPDC1B
-0.328679	5.19377	2.32948	0.120203	ENSG00000035681.3	NSMAF
-0.236927	5.733	0.760857	0.535115	ENSG00000035687.9	ADSS
0.732441	9.47707	140.899	1.88352e-10	ENSG00000035862.8	TIMP2
0.599818	5.21494	5.809	0.00899274	ENSG00000035928.10	RFC1
0.569937	4.20138	30.0224	3.02924e-06	ENSG00000036054.8	TBC1D23
-0.304547	5.25112	7.55531	0.00325831	ENSG00000036257.8	CUL3
0.847859	4.87421	26.2178	6.62245e-06	ENSG00000036549.8	ZZZ3
-0.563014	2.14008	22.0895	1.73837e-05	ENSG00000036672.11	USP2
0.216807	4.81984	1.9146	0.175171	ENSG00000037042.8	TUBG2
-0.0707072	5.28412	4.59022	0.0201589	ENSG00000037241.3	RPL26L1
-0.0994202	6.72536	11.5822	0.000491293	ENSG00000037474.10	NSUN2
-0.214411	4.8219	0.370913	0.775279	ENSG00000037637.6	FBXO42
-0.137414	5.4456	11.0569	0.000611645	ENSG00000037749.7	MFAP3
0.138951	6.40558	8.94828	0.001594	ENSG00000037757.9	MRI1
0.195344	4.13405	4.86592	0.0166568	ENSG00000037897.12	METTL1
-0.373834	3.09166	0.367677	0.777523	ENSG00000037965.4	HOXC8
0.433244	4.43118	2.58353	0.0962103	ENSG00000038002.4	AGA
0.177182	3.42583	0.194616	0.898257	ENSG00000038210.9	PI4K2B
0.167713	5.41007	14.4622	0.000165121	ENSG00000038219.8	BOD1L1
-0.710494	6.13224	4.05734	0.029592	ENSG00000038274.12	MAT2B
0.190994	6.85193	2.29242	0.124234	ENSG00000038358.10	EDC4
-0.196938	6.84537	8.76397	0.0017449	ENSG00000038382.13	TRIO
0.19634	5.37707	0.895615	0.46856	ENSG00000038532.10	CLEC16A
0.624022	1.30923	1.08435	0.38887	ENSG00000038945.10	MSR1
0.640104	5.25687	10.5648	0.000755963	ENSG00000039123.11	SKIV2L2
0.533831	4.51662	27.0206	5.57198e-06	ENSG00000039319.12	ZFYVE16
0.309707	6.92591	1.55747	0.245291	ENSG00000039523.13	FAM65A
-0.316635	5.84174	30.0612	3.00654e-06	ENSG00000039560.9	RAI14
0.451576	5.59841	6.99089	0.00445217	ENSG00000039650.5	PNKP
-0.117954	3.43522	0.284706	0.835602	ENSG00000040199.14	PHLPP2
0.816318	3.73112	2.39062	0.113869	ENSG00000040275.12	SPDL1
-0.060519	4.92227	29.2999	3.4906e-06	ENSG00000040341.13	STAU2
0.108765	4.75278	0.940845	0.448081	ENSG00000040487.8	PQLC2
-0.156758	5.42364	44.9679	2.70611e-07	ENSG00000040531.10	CTNS
-0.269869	7.06635	10.4708	0.000787778	ENSG00000040633.8	PHF23
-0.178611	4.14552	5.94584	0.00825897	ENSG00000040933.11	INPP4A
-0.196491	6.81032	0.478989	0.702203	ENSG00000041357.11	PSMA4
-0.22482	0.905322	3.42754	0.0478915	ENSG00000041515.11	MYO16
-0.217921	5.06692	3.32109	0.052117	ENSG00000041802.6	LSG1
0.37183	4.96417	1.4769	0.265036	ENSG00000041880.10	PARP3
-1.56928	9.61492	77.9135	8.6959e-09	ENSG00000041982.10	TNC
0.560023	4.54247	0.912841	0.460653	ENSG00000041988.11	THAP3
0.0486442	3.73073	1.78109	0.198408	ENSG00000042088.9	TDP1
0.545817	5.14142	9.07863	0.00149629	ENSG00000042286.10	AIFM2
-0.167421	2.48276	30.6151	2.70258e-06	ENSG00000042317.12	SPATA7
-0.41778	5.6616	2.60596	0.0943648	ENSG00000042429.6	MED17
0.106891	5.89938	0.852035	0.489161	ENSG00000042445.9	RETSAT
0.174511	6.88395	0.602538	0.624366	ENSG00000042493.11	CAPG
0.314532	8.3445	0.426713	0.737061	ENSG00000042753.7	AP2S1
-0.17751	3.78622	18.1414	5.07927e-05	ENSG00000043093.9	DCUN1D1
-0.359927	6.05581	34.3021	1.38331e-06	ENSG00000043143.16	PHF15
0.667107	2.28586	21.7613	1.88875e-05	ENSG00000043355.6	ZIC2
-0.418815	4.28127	2.77907	0.0813898	ENSG00000043514.11	TRIT1
0.0757857	6.77105	6.26541	0.00679691	ENSG00000044090.4	CUL7
-0.509987	9.84522	16.5894	8.1481e-05	ENSG00000044115.16	CTNNA1
-0.163239	4.51754	4.31996	0.0244289	ENSG00000044446.7	PHKA2
0.565339	3.30557	2.91787	0.0724301	ENSG00000044459.10	CNTLN
-2.2277	5.4314	17.0932	6.96389e-05	ENSG00000044524.6	EPHA3
-0.854579	9.53302	8.51979	0.00197068	ENSG00000044574.7	HSPA5
-0.153972	4.43558	0.0713759	0.974289	ENSG00000046604.8	DSG2
-0.125059	3.91296	14.4336	0.000166779	ENSG00000046647.9	GEMIN8
0.158858	3.4799	0.433193	0.732686	ENSG00000046651.10	OFD1
-0.0329889	6.86134	3.78694	0.036247	ENSG00000046774.9	MAGEC2
-0.53985	4.17983	1.18293	0.352904	ENSG00000047056.10	WDR37
-0.0575132	4.17435	10.1517	0.000907817	ENSG00000047188.11	YTHDC2
-0.0714237	4.52643	0.258493	0.854012	ENSG00000047230.10	CTPS2
-0.537929	5.85159	18.4707	4.61344e-05	ENSG00000047249.12	ATP6V1H
-0.404561	6.92806	0.995251	0.424626	ENSG00000047315.10	POLR2B
-0.880434	4.5304	41.8335	4.20219e-07	ENSG00000047346.8	FAM214A
0.190208	1.97287	12.379	0.000356918	ENSG00000047365.7	ARAP2
0.734596	6.50343	34.5255	1.33102e-06	ENSG00000047410.9	TPR
0.02258	5.13159	0.0153652	0.997271	ENSG00000047578.8	KIAA0556
-0.541726	3.47048	4.91753	0.0160814	ENSG00000047579.15	DTNBP1
0.308136	3.2723	9.02354	0.00153673	ENSG00000047621.7	C12orf4
-0.184525	3.04585	2.07635	0.150963	ENSG00000047634.10	SCML1
-0.0198185	5.04936	1.40295	0.284681	ENSG00000047644.13	WWC3
0.736707	8.51484	7.52786	0.0033071	ENSG00000047849.17	MAP4
-0.0415365	4.24437	11.8566	0.000439346	ENSG00000047932.9	GOPC
-0.219828	4.51654	3.95079	0.0320328	ENSG00000048028.7	USP28
1.07181	3.9886	38.5753	6.85901e-07	ENSG00000048052.17	HDAC9
0.566225	5.28882	2.25749	0.128172	ENSG00000048140.13	TSPAN17
0.119156	5.53896	10.7473	0.000698323	ENSG00000048162.15	NOP16
-0.000909075	4.8474	5.21837	0.0131459	ENSG00000048342.11	CC2D2A
0.533015	4.60273	29.9009	3.10171e-06	ENSG00000048392.7	RRM2B
-0.0677523	4.34075	9.40961	0.00127756	ENSG00000048405.5	ZNF800
-0.0622665	4.99473	1.14382	0.36674	ENSG00000048471.9	SNX29
-0.103467	4.82215	5.64994	0.009941	ENSG00000048544.5	MRPS10
0.338741	4.87592	18.3745	4.74421e-05	ENSG00000048649.9	RSF1
-0.0535246	5.70161	0.598902	0.626557	ENSG00000048707.9	VPS13D
-0.11259	7.56975	0.442363	0.726519	ENSG00000048828.12	FAM120A
-0.297329	4.62813	0.400474	0.754918	ENSG00000048991.12	R3HDM1
-0.558995	5.9964	55.2112	7.627e-08	ENSG00000049089.9	COL9A2
0.435604	2.24095	0.696065	0.570178	ENSG00000049167.9	ERCC8
0.0957794	7.70277	13.0925	0.000271393	ENSG00000049239.8	H6PD
-0.215321	6.62634	23.374	1.26835e-05	ENSG00000049245.8	VAMP3
0.061976	3.1482	22.1554	1.70987e-05	ENSG00000049246.10	PER3
-0.614188	3.35978	19.9102	3.07647e-05	ENSG00000049323.11	LTBP1
0.18476	7.33062	1.97763	0.16526	ENSG00000049449.4	RCN1
1.08271	5.59027	47.98	1.81835e-07	ENSG00000049541.6	RFC2
-0.187446	5.89128	0.598742	0.626654	ENSG00000049618.17	ARID1B
0.0726331	7.70823	0.866723	0.482121	ENSG00000049656.9	CLPTM1L
-0.583689	5.67179	114.669	7.21931e-10	ENSG00000049759.12	NEDD4L
-0.198409	3.43196	11.4354	0.000521946	ENSG00000049769.8	PPP1R3F
-0.219543	7.54848	81.8172	6.36442e-09	ENSG00000049860.9	HEXB
-0.446663	2.98703	1.34867	0.300093	ENSG00000049883.10	PTCD2
-0.000342446	4.27001	23.4731	1.2386e-05	ENSG00000050130.13	JKAMP
0.750071	5.42505	34.6975	1.2923e-06	ENSG00000050165.13	DKK3
-0.887088	4.93478	12.7456	0.000309635	ENSG00000050344.8	NFE2L3
0.0848925	4.769	9.09953	0.00148128	ENSG00000050393.7	MCUR1
-0.138968	6.21223	17.5654	6.03003e-05	ENSG00000050405.9	LIMA1
0.390191	6.39405	5.66054	0.00987441	ENSG00000050426.11	LETMD1
-0.115491	4.94896	0.746682	0.542613	ENSG00000050748.13	MAPK9
0.397829	6.35875	1.19956	0.347186	ENSG00000050820.12	BCAR1
-0.166918	4.04624	9.89022	0.00102199	ENSG00000051009.6	FAM160A2
[truncated: 12,121 more rows]

## Sheet: S7
Supplementary Table 7. DEGs associated with miR-18a KO under CD8+ T cell co-culture
[truncated: 12,441 more rows]

[truncated: 17 more sheets: S8, S9, S10, S11, S12, S13, S14, S15, S16, S17, S18, S19, S20, S21, S22, S23, S24]
